# Supplementary material for: Variant U1 snRNAs contribute to cell cycle and differentiation control of human iPS cells
Source: Nat Commun. 2026 May 13;17:4334. doi: 10.1038/s41467-026-73121-0 (PMC13172311; doi:10.1038/s41467-026-73121-0)
Supplement: Supplementary file 5 — Supplementary Data 3 [file 41467_2026_73121_MOESM5_ESM.xlsx]

## Sheet: vU1-3-4 KO v WT
IGF2BP1
NPIPB4
TRIM23
NONO
C3orf33
GIPC1
CEP76
RAB43
TMEM39B
NTAQ1
ZMYM6
TMEM161A
ALDH16A1
TANGO6
YPEL1
EVI5
DPY19L3
RAD50
COL4A6
TOLLIP
GPR89A
MAP7
ADAP2
TRNT1
SHOC2
ANKRD46
GOLGA4
QTRT2
CBLN1
CSPG5
GXYLT2
PPP3R1
IGFBP6
CCDC113
RRM1
NCOR2
CEBPZ
HSPA4L
PHACTR4
WWTR1
PPP2R2A
STX1A
PARP11
ZMYND8
CNTROB
MATN2
CAB39L
RIPK1
APPL1
CHN1
KCTD13
PDHX
CLK4
TTC39B
MANEAL
PGAP1
MCM10
SPAG4
NTNG1
RABL3
HPSE
PDE4C
TMBIM1
COL7A1
SRSF5
ADAM22
C9orf24
KLF5
SLAIN1
ASAP1
CLDN15
SORBS2
ANKRD6
KLK8
GVQW3
BCL9L
ZNF20
GNRHR2
ZNF177
ARSI
TMEM220
SRPK2
SOD2
TMEM41B
FBXL17
GRAMD2B
SAMSN1
PACSIN1
BTBD3
TMEM198B
TMEM131
MAP2
SHKBP1
ACVR2B
RTBDN
ZNF827
MCTP1
ZNF862
TRAF5
IKZF2
MIPOL1
STS
PGPEP1
SLAIN2
USP3
ZNF607
ENDOV
POLM
NDRG1
IL6
AADAT
TWSG1
EAF2
PLXDC1
SGIP1
HADH
HSD17B12
ZMYM5
TRHDE
COL1A1
TCF7
SETD1A
PIGB
BEND6
HEATR3
PBK
IRF5
DNM3
MITF
SRGAP2B
SRC
XRRA1
CXCL3
TRIM46
CD44
KLHDC9
ZNF774
HS2ST1
RBBP5
NLRC5
NSUN5
PRKG1
ALAD
CDC25B
CREB3L2
TMEM130
GLI4
FAM89B
ANKRD49
TRMT13
PLEKHG1
PCDH11Y
ELK4
SLC15A3
FN3K
ZDHHC11
TSPAN18
RDH5
ACOT2
RFESD
ST8SIA5
PEX1
BTBD8
TMPRSS2
SAMD3
TFPI2
GPR89B
TMTC2
CORO6
THSD8
JMJD7-PLA2G4B
BANK1
PRKCI
ZKSCAN7
ZSCAN31
KHK
COL23A1
PARP12
BTBD6
VASH1
SUOX
PIP4K2A
GSTM3
S100A1
PAQR6
TM6SF1
GPNMB
LAMA4
SLC7A8
SEMA3B
ENSG00000275949.5.pdf
ABCB4
ATPSCKMT
CTSB
PDGFRB
ZFPM1
SYS1
SPAG1
ARPIN
NRBP2
SNURF
ZDHHC14
RHBG
ARMH3
IRAG1
LUC7L2
TDRD12
NPW
PCDHAC2
FOXK1
FADS6

## Sheet: vU1-8 KO v WT
MANF
DDX54
EIF4A2
WSB1
LUC7L3
HAUS6
SH3BP1
DYNC2I1
RNF139
G2E3
KIF23
ALG10
SOD2
ZNF615
MARK4
MAP4K1
GLS2
SHC4
CD55
LGR4
QRICH1
EPM2AIP1
DDIT4
MDM4
MMP17
CASP8
RRP7BP
SYTL1
PDE4C
DNAJC16
SMG1P4
TMEM108
ARC
MTRF1
BMT2
DENND2A
PDCD4
STX1B
PNPLA5
MAGOHB
RIC8B
PCGF2
PML
STRA6
STX1A
LINS1
SUPT3H
BCOR
FGF12
CFAP97
MRRF
MAP3K6
MYBBP1A
HEATR3
PAPPA2
DCLK1
NTF4
IQCK
ARHGAP22
TMPPE
POLQ
DPH1
H2BC20P
CACNA2D3
IL17RA
CCN1
CPT1B
IGSF9B
HSD17B7
EXOC3
SLAIN1
LIN7A
KLHL17
CDADC1
SH3BP5
RPP14
SEC61A2
RARG
TTC26
KIAA0895L
USP40
BACE2
FAM193B
C11orf49
NSRP1
INSIG2
HECTD4
PGAP1
ZNF566
ZNF682
FRA10AC1
ADAMTS3
SS18L1
LMF1
HPSE
FAR2
FLVCR2
ZNF776
STXBP3
GINS3
HDAC10
TENT4A
ALDH1L2
NUP214
BMI1
SGSH
DGCR8
ZNF432
ZNF83
UST
EXD3
IL17RC
FBXL2
PHOSPHO2
SUSD3
PLK2
CHST15
TERF1
WDR72
LCOR
PRDM15
RADX
PSMC3IP
FAS
ZFP90
STAB1
THUMPD2
DENND1B
DHRS7B
MILR1
MYH2
HIF3A
GRIP2
CSMD1
MED15
CDC37
SALL1
ZC3H6
CMTR2
ATF3
DPH7
CLK1
BFSP1
RIPOR1
CLIP3
ZNF571
CRYAB
SPRED1
FHIT
GLIPR2
BNC2
HMGXB4
SYMPK
VMP1
THNSL2
NFATC1
BCL2L11
CTHRC1
SORBS2
RUNDC3A
TP73
PDE9A
CA2
ZNRF1
KLK8
HERPUD1
CKMT1A
PLEC
SLC15A3
GEM
SGK1
SSH2
MINK1
RDH5
FLT3LG
MYH14
RBAK-RBAKDN
ANKRD9
CROCCP3
TTC39A
CHRM3
PRDM1
GADD45B
METTL4
GCC2
PPP1R35
KCTD17
SMIM1
TNFSF13
AMPD3
KAT5
ATP8B3
NAA40
EIF5A2
CDK19
TRIM45
SYVN1
ERFE
MLPH
ZNF283
PPP1R3F
KRTDAP
CAPN13
IGSF21
ACTN2
GOLT1A
IKZF2
MIER2
TIMM8B
FMN1
ARHGEF3
NUDT16
BMPR1A
STX4
PRKN
SCNN1A
MTMR11
DUSP13
ORC4
RIPOR2
CDKL1
SNX30
C1orf52
PTS
ENSG00000272410.5.pdf
TBC1D7
UBXN11
HAGHL
KIF24
RAD51B
RFFL
ENSG00000255104.8.pdf
NR2C2
NOTCH2NLC
UBE2G2
TLCD4
PRR5L
ZKSCAN7
RANBP17
FAM219B
HDX
NPIPB6
DOT1L
SLC38A9
CXCR2
ZSWIM9
TEP1
CA10
ZKSCAN3
HMGN5
ZNF506
LYRM9
RCCD1
GOLGA8A
HNMT
C17orf58
THOC3
COG6
PCDH11Y
CPE
URAHP
ZNF449
GRID2
SIMC1
PRKCH
SETD4
NEK6
ADCY8
NETO2
CFAP91
NRP2
GBF1
EYS
PTPN23
KAT2A
UBASH3B
PWP2
ULK3
ACTG1P25
FRMD6
DYDC2
PFKFB3
KPNA6
SPRY4
TRIQK
RELL1
WIPF1
KIT
GSDMB
C6orf132
LYNX1
PPP3CC
ZNF133
LPAL2
FZD6
SYCE1L
SAMD13
SPOCK2
CRYZ
LY75
KDELR2
ZNF765
ZNF527
ZC3H8
PCIF1
GFRA2
GPC2
CDCA8
PABIR2
MTSS1
NSFL1C
CCDC153
TTC7A
RGPD5
UQCC1
SPAG4
CREB3L1
CBARP
PXK
ZNF235
