# Supplementary material for: Variant U1 snRNAs contribute to cell cycle and differentiation control of human iPS cells
Source: Nat Commun. 2026 May 13;17:4334. doi: 10.1038/s41467-026-73121-0 (PMC13172311; doi:10.1038/s41467-026-73121-0)
Supplement: Supplementary file 6 — Supplementary Data 4 [file 41467_2026_73121_MOESM6_ESM.xlsx]

## Sheet: vU1-3KO_vs_WT.dpsi0.1.sig
GeneName	ENSG	Node	Coord	Strand	Type	Psi_A	Psi_B	DeltaPsi	Probability	Complexity	Entropy
GBAP1	ENSG00000160766	4	1:155218944-155219018	-	TS	0.64497	0.078998	0.56597	0.999	K3	1.1911
GBAP1	ENSG00000160766	5	1:155218925-155218943	-	TS	0.25808	0.69054	-0.43246	0.979	K3	1.1911
GBAP1	ENSG00000160766	10	1:155218392-155218455	-	AD	0.53607	0.8888	-0.35272	0.937	K1	0.971
GBAP1	ENSG00000160766	11	1:155218388-155218391	-	AD	0.539	0.89608	-0.35708	0.944	K1	0.971
NSUN4	ENSG00000117481	2	1:46340789-46340801	+	TS	0.273	0.070278	0.20272	0.952	K3	1.665
NSUN4	ENSG00000117481	4	1:46340820-46340828	+	TS	0.55476	0.86159	-0.30684	0.912	K3	1.665
TOMM40L	ENSG00000158882	22	1:161228956-161229054	+	TE	0.67459	0.57091	0.10368	0.966	K3	1.5241
GNRHR2	ENSG00000211451	1	1:145919013-145919189	+	TS	0.27729	0.92606	-0.64877	0.925	K2	1.0094
GNRHR2	ENSG00000211451	2	1:145919190-145919343	+	TS	0.33632	0.060386	0.27594	0.928	K2	1.0094
GNRHR2	ENSG00000211451	3	1:145919344-145919419	+	TS	0.41816	0.065479	0.35268	0.91	K2	1.0094
PTGER3	ENSG00000050628	1	1:71047789-71047808	-	TS	0.57301	0.093512	0.47949	0.993	K2	0.9515
PTGER3	ENSG00000050628	2	1:71047634-71047788	-	TS	0.42682	0.90167	-0.47484	0.997	K2	0.9515
FBXO6	ENSG00000116663	9	1:11673615-11674030	+	TE	0.85939	0.96403	-0.10464	0.93	K1	0.6543
FBXO6	ENSG00000116663	10	1:11674031-11674354	+	TE	0.14181	0.036776	0.10503	0.924	K1	0.6543
PHF13	ENSG00000116273	1	1:6613731-6613761	+	TS	0.41034	0.016758	0.39358	0.94	K1	0.9951
PHF13	ENSG00000116273	2	1:6613762-6614105	+	TS	0.59153	0.98354	-0.39201	0.939	K1	0.9951
NOTCH2	ENSG00000134250	41	1:119950365-119950407	-	TE	0.77797	0.22134	0.55663	0.988	K2	1.2583
NOTCH2	ENSG00000134250	42	1:119950120-119950364	-	TE	0.22228	0.64442	-0.42214	0.968	K2	1.2583
AL365184.1	ENSG00000226919	17	1:240775805-240776044	+	TE	0.071615	0.40383	-0.33221	0.972	K3	1.5752
KANK4	ENSG00000132854	13	1:62237544-62238381	-	TE	0.11705	0.56236	-0.44532	0.985	K2	1.2695
RRNAD1	ENSG00000143303	21	1:156734009-156734052	+	CE	0.86885	0.76564	0.1032	0.925	K2	1.4682
AMIGO1	ENSG00000181754	4	1:109507068-109508977	-	TE	0.36154	0.16977	0.19177	0.947	K1	0.9882
AMIGO1	ENSG00000181754	5	1:109504178-109507067	-	TE	0.63811	0.8302	-0.19209	0.928	K1	0.9882
KDM4A	ENSG00000066135	12	1:43666954-43667021	+	TE	0.26864	0.0049508	0.26369	0.983	K1	0.9982
KDM4A	ENSG00000066135	13	1:43667022-43667062	+	TE	0.73115	0.99487	-0.26372	0.976	K1	0.9982
CHD1L	ENSG00000131778	11	1:147242701-147242702	+	TS	0.17973	0.058491	0.12123	0.942	K5	1.8827
CHD1L	ENSG00000131778	16	1:147242719-147242728	+	TS	0.037093	0.16578	-0.12869	0.966	K5	1.8827
CHD1L	ENSG00000131778	17	1:147242729-147242745	+	TS	0.031353	0.23467	-0.20332	0.939	K5	1.8827
CHD1L	ENSG00000131778	87	1:147295754-147295760	+	TE	0.83079	0.5446	0.28619	1	K5	1.5928
OSBPL9	ENSG00000117859	15	1:51729815-51729824	+	TS	0.38063	0.59379	-0.21316	0.902	K3	1.8456
RHOC	ENSG00000155366	8	1:112707117-112707120	-	TS	0.0065231	0.25185	-0.24533	0.916	K4	1.0009
RHOC	ENSG00000155366	9	1:112707115-112707116	-	TS	0.99132	0.74345	0.24787	0.902	K4	1.0009
RHOC	ENSG00000155366	41	1:112701614-112701695	-	TE	0.42525	0.64798	-0.22274	0.991	K4	2.3591
PYGO2	ENSG00000163348	6	1:154958740-154959637	-	TE	0.14645	0.25231	-0.10586	0.991	K2	0.8336
PYGO2	ENSG00000163348	7	1:154957026-154958739	-	TE	0.85344	0.74789	0.10555	0.99	K2	0.8336
ZBTB7B	ENSG00000160685	12	1:155014655-155014719	+	TE	0.0056092	0.26684	-0.26123	0.915	K2	1.2804
MAGI3	ENSG00000081026	29	1:113682212-113682302	+	CE	0.12913	0.34826	-0.21913	0.905	K2	1.2587
ZNF669	ENSG00000188295	14	1:247099962-247099990	-	TE	0.046359	0.14937	-0.10302	0.955	K3	1.493
EFNA1	ENSG00000169242	11	1:155134308-155134486	+	TE	0.094373	0.24865	-0.15428	0.934	K3	2.1966
PCNX2	ENSG00000135749	3	1:233262045-233262165	-	CE	0.83148	0.66029	0.17119	0.999	K2	1.0515
ZBTB8OS	ENSG00000176261	1	1:32650585-32650903	-	TS	0.46046	0.30427	0.15619	0.949	K4	2.2213
ZBTB8OS	ENSG00000176261	12	1:32634768-32634792	-	CE	0.69122	0.84772	-0.15651	1	K8	4.1313
CLDN19	ENSG00000164007	1	1:42740237-42740254	-	TS	0.29399	0.015675	0.27831	1	K2	1.4795
CLDN19	ENSG00000164007	2	1:42740141-42740236	-	TS	0.48082	0.043151	0.43767	0.992	K2	1.4795
CLDN19	ENSG00000164007	3	1:42739841-42740140	-	TS	0.23906	0.95493	-0.71587	0.998	K2	1.4795
CCDC17	ENSG00000159588	5	1:45624038-45624040	-	TS	0.89774	0.059409	0.83833	1	K3	0
CCDC17	ENSG00000159588	8	1:45623736-45623967	-	TS	0.1017	0.93661	-0.83491	1	K3	0
CCDC17	ENSG00000159588	25	1:45621558-45621637	-	AD	0.55047	0.89227	-0.3418	0.969	K1	0.9911
CCDC17	ENSG00000159588	26	1:45621485-45621557	-	RI	0.5491	0.89744	-0.34835	0.976	K1	0.9911
CA14	ENSG00000118298	27	1:150264593-150264891	+	TE	0.12309	0.0017516	0.12133	0.999	K2	1.5444
EVI5	ENSG00000067208	2	1:92784967-92785106	-	TS	0.34681	0.14476	0.20204	0.985	K1	0.9482
EVI5	ENSG00000067208	3	1:92784836-92784966	-	TS	0.65612	0.85513	-0.19902	0.984	K1	0.9482
ASTN1	ENSG00000152092	1	1:177164868-177164973	-	TS	0.14482	0.60663	-0.46181	0.905	K2	0.8798
ASTN1	ENSG00000152092	2	1:177164713-177164867	-	TS	0.77041	0.1116	0.65881	1	K2	0.8798
ATP1A2	ENSG00000018625	38	1:160141546-160141777	+	TE	0.11357	0.001898	0.11167	0.997	K2	0.7614
ATP1A2	ENSG00000018625	39	1:160141778-160143591	+	TE	0.88636	0.9981	-0.11174	0.99	K2	0.7614
CCDC18-AS1	ENSG00000223745	40	1:93337175-93337376	-	TE	0.31117	0.64588	-0.33471	0.904	K1	0.8603
CCDC18-AS1	ENSG00000223745	41	1:93337063-93337174	-	TE	0.67944	0.34412	0.33531	0.918	K1	0.8603
CCDC18-AS1	ENSG00000223745	69	1:93305388-93305470	-	CE	0.53319	0.91643	-0.38324	0.98	K3	2.3511
CCDC18-AS1	ENSG00000223745	79	1:93264651-93264668	-	TE	0.0546	0.33648	-0.28188	0.996	K4	1.6875
CCDC18-AS1	ENSG00000223745	81	1:93264647-93264649	-	TE	0.38089	0.02005	0.36084	0.981	K4	1.6875
UBE2J2	ENSG00000160087	2	1:1273856-1273864	-	TS	0.19032	0.48015	-0.28983	0.974	K4	1.8283
KHDRBS1	ENSG00000121774	1	1:32013868-32013925	+	TS	0.001067	0.16307	-0.16201	1	K2	0.7726
KHDRBS1	ENSG00000121774	4	1:32014182-32014377	+	TS	0.99895	0.83641	0.16255	1	K2	0.7726
AL645728.1	ENSG00000215014	3	1:1575287-1575879	+	TE	0.31911	0.74933	-0.43021	0.935	K1	0.9367
AL645728.1	ENSG00000215014	4	1:1575880-1577075	+	TE	0.68184	0.2493	0.43254	0.931	K1	0.9367
RGS4	ENSG00000117152	24	1:163074756-163074816	+	TE	0.23665	0.62009	-0.38344	0.944	K3	1.1798
AC239809.3	ENSG00000227733	19	1:148226735-148226798	-	CE	0.60888	0.2484	0.36048	0.947	K3	2.6754
AC239809.3	ENSG00000227733	20	1:148226622-148226734	-	RI	0.62734	0.26599	0.36134	0.955	K3	2.6754
AC239809.3	ENSG00000227733	21	1:148226494-148226621	-	CE	0.86013	0.25578	0.60436	1	K3	2.6754
AC239809.3	ENSG00000227733	56	1:148201408-148201478	-	CE	0.9149	0.13143	0.78347	1	K2	0.6526
PMF1	ENSG00000160783	2	1:156213005-156213005	+	TS	0.6758	0.90825	-0.23245	0.904	K3	1.4983
TMCO1	ENSG00000143183	4	1:165768923-165769180	-	TS	0.51935	0.66616	-0.14681	0.939	K3	1.4412
TMCO1	ENSG00000143183	5	1:165768919-165768922	-	TS	0.38423	0.27903	0.1052	0.914	K3	1.4412
CTNNBIP1	ENSG00000178585	1	1:9910270-9910336	-	TS	0.6952	0.44634	0.24887	0.928	K1	1
CTNNBIP1	ENSG00000178585	2	1:9910095-9910269	-	TS	0.30192	0.54907	-0.24715	0.924	K1	1
TARBP1	ENSG00000059588	43	1:234391598-234391745	-	TE	0.0099538	0.21895	-0.209	0.928	K3	1.5448
FBLIM1	ENSG00000162458	28	1:15767438-15767559	+	TE	0.99307	0.71487	0.2782	0.904	K1	0.989
ELF3	ENSG00000163435	29	1:202015209-202015794	+	TE	0.25231	0.51144	-0.25913	0.937	K2	1.4716
TYW3	ENSG00000162623	1	1:74733152-74733246	+	TS	0.12285	0.012006	0.11084	0.937	K1	0.8185
TYW3	ENSG00000162623	2	1:74733247-74733418	+	TS	0.87664	0.9872	-0.11056	0.922	K1	0.8185
TMEM51	ENSG00000171729	9	1:15219326-15219329	+	AA	0.91474	0.62117	0.29357	0.956	K1	0.9183
HDAC1	ENSG00000116478	36	1:32333627-32333635	+	TE	0.44037	0.73742	-0.29705	0.906	K2	0.9935
PKN2-AS1	ENSG00000237505	10	1:88537754-88540302	-	TE	0.10948	0.85826	-0.74878	1	K2	0.6663
CCDC24	ENSG00000159214	16	1:43992271-43992355	+	RI	0.82301	0.94306	-0.12006	0.925	K5	4.0681
CCDC24	ENSG00000159214	19	1:43992523-43992639	+	CE	0.62139	0.87072	-0.24933	0.93	K6	4.505
CCDC24	ENSG00000159214	34	1:43996111-43996114	+	TE	0.13914	0.0030123	0.13612	0.993	K3	1.4146
ADAMTSL4	ENSG00000143382	17	1:150556621-150556793	+	CE	0.90453	0.6716	0.23293	0.934	K1	0.8813
ADAMTSL4	ENSG00000143382	30	1:150560060-150560667	+	TE	0.85291	0.10165	0.75126	1	K2	0.0013
ADAMTSL4	ENSG00000143382	31	1:150560668-150560932	+	TE	0.14789	0.89869	-0.7508	1	K2	0.0013
ANKRD45	ENSG00000183831	6	1:173627065-173627159	-	CE	0.91648	0.75893	0.15755	0.906	K1	0.7046
ANKRD45	ENSG00000183831	7	1:173624787-173624925	-	CE	0.93266	0.76617	0.1665	0.91	K1	0.7046
EIF2D	ENSG00000143486	3	1:206612451-206612459	-	TS	0.016055	0.36215	-0.3461	1	K2	1.5308
DR1	ENSG00000117505	7	1:93360493-93360935	+	TE	0.26695	0.11577	0.15118	0.984	K2	1.4
DR1	ENSG00000117505	8	1:93360936-93361168	+	TE	0.57306	0.71402	-0.14096	0.998	K2	1.4
ARHGEF2	ENSG00000116584	17	1:155978365-155978427	-	TS	0.51762	0.82831	-0.31069	0.919	K2	1.3528
ARHGEF2	ENSG00000116584	24	1:155968809-155969155	-	TE	0.30777	0.07197	0.2358	0.923	K1	0.9989
ARHGEF2	ENSG00000116584	25	1:155968220-155968808	-	TE	0.68867	0.93041	-0.24174	0.922	K1	0.9989
ARHGEF2	ENSG00000116584	31	1:155965129-155965131	-	AA	0.51219	0.73523	-0.22304	0.985	K1	0.9986
SCNM1	ENSG00000163156	2	1:151166022-151166065	+	TS	0.12009	0.01405	0.10604	0.932	K2	1.8056
SCNM1	ENSG00000163156	3	1:151166066-151166078	+	TS	0.3669	0.013555	0.35334	1	K2	1.8056
SCNM1	ENSG00000163156	4	1:151166079-151166143	+	TS	0.41223	0.70505	-0.29283	0.996	K2	1.8056
SCNM1	ENSG00000163156	5	1:151166144-151166203	+	TS	0.13242	0.29498	-0.16255	0.955	K2	1.8056
SCNM1	ENSG00000163156	6	1:151166204-151166252	+	AD	0.24233	0.13463	0.1077	0.991	K1	0.849
RCOR3	ENSG00000117625	17	1:211271310-211271527	+	RI	0.19953	0.53156	-0.33204	0.911	K2	1.4891
RCOR3	ENSG00000117625	43	1:211313475-211313672	+	TE	0.24914	0.058837	0.1903	0.982	K3	1.9604
LINC01355	ENSG00000261326	14	1:23281308-23281308	-	TE	0.0081801	0.13422	-0.12604	0.946	K2	1.2953
UBIAD1	ENSG00000120942	2	1:11273528-11273888	+	TS	0.26123	0.47891	-0.21768	0.975	K2	1.4141
UBIAD1	ENSG00000120942	3	1:11273889-11273933	+	TS	0.17497	0.05121	0.12376	1	K2	1.4141
TOR3A	ENSG00000186283	8	1:179085628-179085768	+	AA	0.66627	0.80748	-0.14121	0.925	K3	1.6502
BOLA1	ENSG00000178096	10	1:149900492-149900548	+	TE	0.0027791	0.11718	-0.1144	1	K2	0.9956
FAM89A	ENSG00000182118	5	1:231019418-231020126	-	TE	0.025999	0.18057	-0.15457	0.927	K2	1.0765
FAM89A	ENSG00000182118	6	1:231019176-231019417	-	TE	0.62022	0.036389	0.58383	0.95	K2	1.0765
AL118511.1	ENSG00000223393	7	1:230875156-230875305	+	RI	0.86221	0.50767	0.35454	0.954	K1	1
ETNK2	ENSG00000143845	28	1:204131956-204131961	-	TE	0.0014167	0.16473	-0.16331	0.978	K2	1.0229
PDE4DIPP6	ENSG00000231551	22	1:148428979-148429361	+	TE	0.66703	0.9002	-0.23318	0.914	K1	0.8402
ZNF731P	ENSG00000227671	6	1:247202016-247202080	-	CE	0.82623	0.93675	-0.11052	0.97	K3	2.2465
SYDE2	ENSG00000097096	1	1:85200514-85201016	-	TS	0.4778	0.26014	0.21766	0.982	K1	0.9832
SYDE2	ENSG00000097096	2	1:85200252-85200513	-	TS	0.52147	0.7403	-0.21883	0.977	K1	0.9832
SYDE2	ENSG00000097096	6	1:85178146-85178272	-	CE	0.76821	0.94995	-0.18174	0.927	K2	1.1136
PLEKHM2	ENSG00000116786	11	1:15721329-15721388	+	CE	0.05872	0.16718	-0.10846	0.96	K1	0.753
PRPF38B	ENSG00000134186	9	1:108696338-108696739	+	RI	0.19986	0.31104	-0.11118	0.968	K2	1.0775
ZFP69B	ENSG00000187801	6	1:40454203-40454288	+	CE	0.66406	0.41729	0.24677	0.959	K1	0.9997
SLC25A34	ENSG00000162461	7	1:15739224-15739335	+	TE	0.041911	0.28776	-0.24585	0.944	K2	1.5114
ALDH4A1	ENSG00000159423	14	1:18882560-18882672	-	AL	0.16351	0.045786	0.11773	0.924	K2	0.7554
NIT1	ENSG00000158793	27	1:161119825-161119897	+	TE	0.38148	0.047332	0.33415	1	K2	1.5593
NIT1	ENSG00000158793	28	1:161119898-161119916	+	TE	0.26012	0.40288	-0.14277	0.999	K2	1.5593
NIT1	ENSG00000158793	29	1:161119917-161119943	+	TE	0.36051	0.55247	-0.19196	0.977	K2	1.5593
FAAHP1	ENSG00000232022	28	1:46445199-46445215	+	AA	0.53785	0.89042	-0.35257	0.903	K2	1.4936
FAAHP1	ENSG00000232022	30	1:46445322-46445521	+	TE	0.76024	0.33349	0.42675	0.901	K1	0.9701
RBBP5	ENSG00000117222	1	1:205121979-205122015	-	TS	0.44146	0.025292	0.41617	1	K2	1.383
RBBP5	ENSG00000117222	2	1:205121967-205121978	-	TS	0.49176	0.78842	-0.29666	0.987	K2	1.383
RBBP5	ENSG00000117222	4	1:205115858-205115883	-	CE	0.96946	0.80851	0.16095	0.979	K1	0.8302
RBBP5	ENSG00000117222	17	1:205094873-205094986	-	AD	0.76861	0.53454	0.23408	0.933	K1	0.968
CD46	ENSG00000117335	23	1:207770053-207770309	+	TS	0.0078902	0.15431	-0.14642	0.928	K2	0.8809
CD46	ENSG00000117335	24	1:207770310-207770320	+	TS	0.99206	0.84399	0.14807	0.938	K2	0.8809
TTLL7	ENSG00000137941	5	1:83998931-83999025	-	TS	0.6358	0.056984	0.57881	0.992	K3	1.4544
TTLL7	ENSG00000137941	32	1:83912444-83912503	-	CE	0.047491	0.33344	-0.28594	0.975	K2	1.3222
TTLL7	ENSG00000137941	55	1:83869698-83869765	-	TE	0.58504	0.39017	0.19488	0.902	K2	1.7178
PPP1R12B	ENSG00000077157	54	1:202580843-202581152	+	TE	0.0012536	0.24683	-0.24558	0.985	K3	1.5291
RAB13	ENSG00000143545	5	1:153985363-153985366	-	TS	0.877	0.024201	0.85279	1	K1	0
RAB13	ENSG00000143545	6	1:153984984-153985362	-	TS	0.12394	0.9753	-0.85136	1	K1	0
MIER1	ENSG00000198160	3	1:66924959-66924966	+	TS	0.76082	0.062261	0.69856	1	K2	0.8239
CD55	ENSG00000196352	1	1:207321376-207321531	+	TS	0.54946	0.015031	0.53443	0.965	K3	1.5821
CD55	ENSG00000196352	3	1:207321643-207321700	+	TS	0.21531	0.61587	-0.40055	0.972	K3	1.5821
CD55	ENSG00000196352	31	1:207359546-207359713	+	TE	0.091557	0.23638	-0.14482	0.98	K3	2.3582
SPATA6	ENSG00000132122	34	1:48298644-48298893	-	TE	0.34246	0.59263	-0.25017	0.999	K2	1.8989
SPATA6	ENSG00000132122	35	1:48297837-48298643	-	TE	0.3521	0.19923	0.15287	0.995	K2	1.8989
PANK4	ENSG00000157881	38	1:2510749-2510782	-	AA	0.72517	0.84676	-0.12159	0.951	K1	0.8631
NUDT17	ENSG00000186364	1	1:145845630-145845632	+	TS	0.18476	0.53078	-0.34601	0.91	K2	0.9945
NUDT17	ENSG00000186364	2	1:145845633-145845658	+	TS	0.81783	0.46877	0.34906	0.915	K2	0.9945
MR1	ENSG00000153029	18	1:181056554-181061938	+	TE	0.25457	0.55828	-0.30371	0.917	K2	1.5841
DHDDS	ENSG00000117682	10	1:26432355-26432365	+	TS	0.14338	0.0091119	0.13427	0.976	K4	2.5852
DHDDS	ENSG00000117682	11	1:26432366-26432366	+	TS	0.14371	0.33741	-0.1937	0.925	K4	2.5852
DHDDS	ENSG00000117682	12	1:26432367-26432367	+	TS	0.14373	0.33652	-0.19279	0.934	K4	2.5852
DHDDS	ENSG00000117682	54	1:26468895-26469226	+	TE	0.33111	0.55568	-0.22457	0.963	K2	1.8717
DHDDS	ENSG00000117682	55	1:26469227-26469373	+	TE	0.21387	0.032284	0.18159	1	K2	1.8717
WARS2-AS1	ENSG00000231365	15	1:119160589-119160591	+	AA	0.31465	0.74742	-0.43276	0.993	K2	1.524
WARS2-AS1	ENSG00000231365	16	1:119160592-119160747	+	TE	0.47383	0.027273	0.44655	0.938	K1	0.9727
WARS2-AS1	ENSG00000231365	17	1:119160748-119161792	+	TE	0.52508	0.97237	-0.4473	0.921	K1	0.9727
WARS2-AS1	ENSG00000231365	21	1:119181978-119183823	+	TE	0.43971	0.017718	0.422	0.965	K1	0.9549
WARS2-AS1	ENSG00000231365	22	1:119183824-119183933	+	TE	0.55817	0.98129	-0.42312	0.963	K1	0.9549
ELAPOR1	ENSG00000116299	11	1:109114155-109114168	+	TS	0.89938	0.10146	0.79792	1	K2	0.2947
ELAPOR1	ENSG00000116299	13	1:109114173-109114336	+	TS	0.099076	0.86198	-0.76291	1	K2	0.2947
ELAPOR1	ENSG00000116299	21	1:109173474-109173557	+	CE	0.93595	0.75915	0.17681	0.918	K1	0.677
ELAPOR1	ENSG00000116299	49	1:109203106-109203123	+	TE	0.065877	0.51187	-0.44599	0.997	K2	1.4869
AC093157.1	ENSG00000233184	19	1:101072660-101072830	+	CE	0.36778	0.66643	-0.29865	0.91	K2	1.8474
LRRC42	ENSG00000116212	18	1:53967665-53967733	+	TE	0.78214	0.91667	-0.13453	0.992	K1	0.8311
LRRC42	ENSG00000116212	19	1:53967734-53968168	+	TE	0.21816	0.082799	0.13536	0.989	K1	0.8311
FPGT-TNNI3K	ENSG00000259030	1	1:74198235-74198241	+	TS	0.59654	0.095368	0.50117	0.998	K3	0.9567
FPGT-TNNI3K	ENSG00000259030	3	1:74198244-74198248	+	TS	0.13206	0.73864	-0.60658	0.999	K3	0.9567
RWDD3	ENSG00000122481	3	1:95234214-95234220	+	TS	0.72646	0.41247	0.31399	0.994	K3	1.3159
RWDD3	ENSG00000122481	5	1:95234225-95234267	+	TS	0.2487	0.54543	-0.29673	0.974	K3	1.3159
RWDD3	ENSG00000122481	12	1:95244565-95244651	+	CE	0.87788	0.72358	0.15429	0.988	K4	2.7689
RWDD3	ENSG00000122481	13	1:95244652-95244698	+	AD	0.7858	0.59805	0.18775	0.986	K5	3.0685
ATF3	ENSG00000162772	3	1:212608670-212608760	+	TS	0.60546	0.81946	-0.21401	0.975	K2	1.2268
ATF3	ENSG00000162772	4	1:212608761-212608914	+	TS	0.34839	0.11568	0.23271	0.956	K2	1.2268
USP1	ENSG00000162607	15	1:62450246-62451802	+	TE	0.87815	0.51631	0.36184	1	K1	1
USP1	ENSG00000162607	16	1:62451803-62451804	+	TE	0.12185	0.48383	-0.36198	1	K1	1
RGS5	ENSG00000232995	14	1:163305203-163305313	-	CE	0.49399	0.84608	-0.35209	0.96	K2	1.7081
RPA2	ENSG00000117748	2	1:27914576-27914588	-	TS	0.14444	0.34259	-0.19814	0.918	K2	1.5711
RPA2	ENSG00000117748	3	1:27914514-27914575	-	TS	0.78321	0.4668	0.31642	0.968	K2	1.5711
IFNLR1	ENSG00000185436	13	1:24157130-24157804	-	TE	0.31914	0.038237	0.28091	0.929	K2	1.299
FAM72A	ENSG00000196550	2	1:206204066-206204093	-	TS	0.098608	0.90872	-0.81011	1	K1	0
FAM72A	ENSG00000196550	3	1:206203844-206204065	-	TS	0.90302	0.099297	0.80372	1	K1	0
DTL	ENSG00000143476	1	1:212035553-212035747	+	TS	0.23083	0.02834	0.20249	0.93	K2	0.9888
DTL	ENSG00000143476	2	1:212035748-212035845	+	TS	0.76346	0.96221	-0.19875	0.927	K2	0.9888
SLC9A1	ENSG00000090020	3	1:27154599-27155125	-	TS	0.35403	0.1045	0.24953	0.94	K1	0.9959
SLC9A1	ENSG00000090020	4	1:27154362-27154598	-	TS	0.64597	0.89422	-0.24825	0.939	K1	0.9959
KCNAB2	ENSG00000069424	92	1:6095625-6095938	+	RI	0.090065	0.29276	-0.2027	0.913	K1	0.8113
MUTYH	ENSG00000132781	15	1:45340203-45340218	-	AD	0.44065	0.70426	-0.26361	0.926	K2	1.4858
MUTYH	ENSG00000132781	98	1:45329243-45329245	-	TE	0.0030765	0.17474	-0.17166	0.96	K4	1.5322
CD1D	ENSG00000158473	7	1:158181051-158181162	+	AD	0.89348	0.62957	0.26392	0.947	K1	0.9183
POLR3C	ENSG00000186141	1	1:145824088-145824175	+	TS	0.15988	0.016107	0.14378	0.902	K2	1.2969
POLR3C	ENSG00000186141	2	1:145824176-145824199	+	TS	0.66173	0.90025	-0.23851	0.994	K2	1.2969
MACF1	ENSG00000127603	173	1:39486218-39486980	+	TE	0.0062332	0.34935	-0.34311	0.981	K2	1.3705
JMJD4	ENSG00000081692	17	1:227731193-227731223	-	TE	0.0031446	0.17178	-0.16863	0.948	K3	1.6083
FGGY	ENSG00000172456	23	1:59331843-59332032	+	CE	0.1543	0.27039	-0.1161	0.904	K5	2.8403
FGGY	ENSG00000172456	48	1:59674039-59674133	+	CE	0.78003	0.89814	-0.11811	0.914	K2	1.1351
NCDN	ENSG00000020129	17	1:35565227-35566772	+	TE	0.0072941	0.74828	-0.74098	0.999	K1	1
NCDN	ENSG00000020129	18	1:35566773-35566779	+	TE	0.99266	0.25241	0.74025	1	K1	1
NPL	ENSG00000135838	27	1:182822115-182822199	+	CE	0.7847	0.49951	0.28519	0.919	K2	1.3073
DAB1	ENSG00000173406	25	1:57069360-57069425	-	CE	0.26521	0.51963	-0.25442	0.901	K1	0.994
VAMP4	ENSG00000117533	16	1:171701092-171702084	-	TE	0.19342	0.088317	0.10511	0.985	K1	0.8217
VAMP4	ENSG00000117533	17	1:171700160-171701091	-	TE	0.80781	0.91146	-0.10366	0.978	K1	0.8217
IGSF8	ENSG00000162729	14	1:160091350-160091608	-	TE	0.58214	0.77282	-0.19067	0.914	K2	1.4737
CCDC28B	ENSG00000160050	12	1:32204621-32205193	+	RI	0.24386	0.075466	0.16839	0.923	K1	0.7871
BCAR3	ENSG00000137936	17	1:93613847-93614097	-	AF	0.6542	0.16508	0.48912	0.991	K1	0.971
BCAR3	ENSG00000137936	32	1:93562121-93562419	-	TE	0.67993	0.54157	0.13836	0.953	K3	1.002
BCAR3	ENSG00000137936	33	1:93561794-93562120	-	TE	0.31945	0.46012	-0.14066	0.943	K3	1.002
EMC1	ENSG00000127463	1	1:19251526-19251527	-	TS	0.53143	0.10621	0.42523	0.968	K3	1.0872
EMC1	ENSG00000127463	5	1:19251415-19251509	-	TS	0.45827	0.021119	0.43716	0.995	K3	1.0872
EMC1	ENSG00000127463	19	1:19238855-19238857	-	AA	0.79533	0.91121	-0.11587	0.943	K2	0.8844
LINC00467	ENSG00000153363	5	1:211382772-211382776	+	TS	0.079226	0.29443	-0.21521	0.983	K4	2.4511
LINC00467	ENSG00000153363	32	1:211399377-211399437	+	CE	0.707	0.48726	0.21975	0.946	K3	1.218
CYB561D1	ENSG00000174151	6	1:109494105-109494113	+	TS	0.50029	0.069884	0.43041	1	K3	1
CYB561D1	ENSG00000174151	7	1:109494114-109494114	+	TS	0.49784	0.92512	-0.42728	0.996	K3	1
CYB561D1	ENSG00000174151	17	1:109496556-109496562	+	TE	0.61361	0.24773	0.36588	0.902	K3	1.5248
CYB561D1	ENSG00000174151	19	1:109498856-109500433	+	TE	0.28478	0.49295	-0.20817	0.998	K3	1.5248
KLHDC8A	ENSG00000162873	17	1:205343407-205343525	-	TE	0.047286	0.33599	-0.2887	0.961	K2	1.2218
KLHDC8A	ENSG00000162873	18	1:205343368-205343406	-	TE	0.95325	0.3331	0.62015	0.997	K2	1.2218
KLHDC8A	ENSG00000162873	26	1:205337315-205337522	-	TE	0.10119	0.50962	-0.40842	0.999	K2	0.9999
C1orf56	ENSG00000143443	2	1:151048569-151048662	+	TS	0.17198	0.011574	0.16041	0.999	K2	1.1261
C1orf56	ENSG00000143443	3	1:151048663-151048852	+	TS	0.7684	0.98863	-0.22023	1	K2	1.1261
LYSMD1	ENSG00000163155	3	1:151165079-151165746	-	AD	0.85969	0.97476	-0.11507	0.925	K1	0.8015
LYSMD1	ENSG00000163155	5	1:151160585-151161020	-	TE	0.1817	0.031584	0.15011	0.967	K1	0.8694
LYSMD1	ENSG00000163155	6	1:151159748-151160584	-	TE	0.82021	0.96864	-0.14842	0.979	K1	0.8694
ATP13A2	ENSG00000159363	34	1:16995859-16995975	-	TE	0.53953	0.10007	0.43946	0.996	K1	0.9933
ATP13A2	ENSG00000159363	35	1:16995487-16995858	-	TE	0.46194	0.90291	-0.44098	0.993	K1	0.9933
UAP1	ENSG00000117143	1	1:162561506-162561532	+	TS	0.0080274	0.37485	-0.36682	1	K2	1.5164
UAP1	ENSG00000117143	3	1:162561722-162561777	+	TS	0.72531	0.33696	0.38835	0.925	K2	1.5164
WDTC1	ENSG00000142784	14	1:27297048-27297050	+	AA	0.96856	0.84566	0.1229	0.977	K1	0.684
YY1AP1	ENSG00000163374	21	1:155688071-155688201	-	CE	0.2744	0.5872	-0.3128	0.926	K4	1.9341
YY1AP1	ENSG00000163374	43	1:155670324-155670396	-	TE	0.78001	0.991	-0.21099	0.908	K1	0.9964
GPATCH2	ENSG00000092978	1	1:217631083-217631090	-	TS	0.65408	0.21784	0.43624	0.906	K1	0.9774
GPATCH2	ENSG00000092978	2	1:217630916-217631082	-	TS	0.34544	0.7835	-0.43807	0.91	K1	0.9774
GON4L	ENSG00000116580	5	1:155857147-155857158	-	AD	0.13625	0.41497	-0.27871	0.978	K2	1.5229
GON4L	ENSG00000116580	44	1:155766536-155766656	-	TE	0.08812	0.29999	-0.21187	0.937	K1	0.944
GON4L	ENSG00000116580	45	1:155765449-155766535	-	TE	0.91194	0.69962	0.21232	0.918	K1	0.944
GON4L	ENSG00000116580	73	1:155749942-155750331	-	TE	0.31686	0.49427	-0.17741	0.906	K2	1.5758
ADAR	ENSG00000160710	63	1:154582057-154582066	-	TE	0.0040049	0.12876	-0.12476	0.952	K4	1.8225
COP1	ENSG00000143207	42	1:175944848-175944852	-	TE	0.031385	0.50044	-0.46905	1	K3	1.4864
LPAR3	ENSG00000171517	7	1:84813916-84814171	-	TE	0.25759	0.39055	-0.13296	0.916	K1	0.9813
LPAR3	ENSG00000171517	8	1:84811602-84813915	-	TE	0.7422	0.60958	0.13262	0.91	K1	0.9813
C1orf159	ENSG00000131591	12	1:1105956-1106049	-	CE	0.44518	0.1467	0.29848	0.927	K1	0.9852
PIK3C2B	ENSG00000133056	3	1:204490347-204490424	-	TS	0.3007	0.85892	-0.55822	0.977	K1	0.9985
PIK3C2B	ENSG00000133056	4	1:204490068-204490346	-	TS	0.70675	0.13756	0.56919	0.977	K1	0.9985
SEMA4A	ENSG00000196189	5	1:156150203-156150263	+	AF	0.69125	0.25096	0.44029	0.994	K3	1.4541
ZFYVE9	ENSG00000157077	9	1:52266655-52266831	+	CE	0.85531	0.70283	0.15248	0.998	K1	0.8849
CENPL	ENSG00000120334	21	1:173800412-173800519	-	TE	0.30036	0.033622	0.26674	0.914	K2	1.6492
CENPL	ENSG00000120334	24	1:173799550-173799849	-	TE	0.21334	0.35675	-0.14341	0.978	K2	1.6492
SLC50A1	ENSG00000169241	7	1:155135812-155135827	+	TS	0.61843	0.82366	-0.20524	0.98	K3	1.4138
SLC50A1	ENSG00000169241	12	1:155135859-155135866	+	TS	0.31438	0.14169	0.1727	0.967	K3	1.4138
SLC50A1	ENSG00000169241	22	1:155137561-155137578	+	AA	0.79506	0.65011	0.14495	0.964	K4	2.1588
ZC3H11A	ENSG00000058673	11	1:203796497-203796601	+	AD	0.55553	0.22372	0.33181	0.941	K5	3.1564
ZC3H11A	ENSG00000058673	47	1:203854035-203854118	+	TE	0.17785	0.022949	0.15491	0.998	K3	1.6602
FAAH	ENSG00000117480	22	1:46413075-46413122	+	AA	0.79748	0.94043	-0.14295	0.966	K1	0.7219
TM2D1	ENSG00000162604	5	1:61725114-61725120	-	TS	0.75217	0.53593	0.21624	0.92	K3	1.7196
CASZ1	ENSG00000130940	17	1:10655649-10655813	-	CE	0.49676	0.93133	-0.43458	0.993	K1	1
LRRC8C-DT	ENSG00000231999	7	1:89632685-89632761	-	TS	0.050427	0.59212	-0.54169	0.997	K3	0.9967
DUSP10	ENSG00000143507	6	1:221702427-221702677	-	TE	0.37172	0.59632	-0.2246	0.913	K2	1.5312
DUSP10	ENSG00000143507	7	1:221702150-221702426	-	TE	0.25932	0.043458	0.21586	0.986	K2	1.5312
PAQR6	ENSG00000160781	2	1:156248077-156248090	-	TS	0.12099	0.71617	-0.59518	1	K4	1.5186
PAQR6	ENSG00000160781	9	1:156248015-156248031	-	TS	0.42161	0.086726	0.33488	0.972	K4	1.5186
PAQR6	ENSG00000160781	10	1:156247957-156248014	-	TS	0.44085	0.084849	0.356	0.983	K4	1.5186
PAQR6	ENSG00000160781	26	1:156244690-156244760	-	AD	0.29198	0.74491	-0.45292	0.942	K1	1
PAQR6	ENSG00000160781	33	1:156243416-156243421	-	TE	0.016758	0.22201	-0.20525	0.912	K4	1.9712
CD58	ENSG00000116815	2	1:116570985-116571026	-	TS	0.43715	0.10736	0.32979	0.959	K2	0.9811
GLMP	ENSG00000198715	35	1:156291507-156291550	-	TS	0.89259	0.11458	0.77802	1	K1	0
GLMP	ENSG00000198715	36	1:156291403-156291506	-	TS	0.10607	0.88829	-0.78222	1	K1	0
EDARADD	ENSG00000186197	6	1:236395416-236395448	+	TS	0.80923	0.35254	0.45669	0.939	K1	0.9958
EDARADD	ENSG00000186197	7	1:236395449-236395660	+	TS	0.18943	0.64676	-0.45733	0.953	K1	0.9958
RUSC1	ENSG00000160753	30	1:155326580-155326609	+	AA	0.82558	0.7218	0.10378	0.909	K2	1.035
COL16A1	ENSG00000084636	93	1:31656098-31656399	-	AD	0.099828	0.42681	-0.32699	0.972	K1	1
CREB3L4	ENSG00000143578	5	1:153967925-153968164	+	TS	0.43342	0.98582	-0.5524	0.988	K2	1.1377
CREB3L4	ENSG00000143578	36	1:153973872-153974131	+	TE	0.54388	0.32688	0.217	0.991	K2	0.9943
CREB3L4	ENSG00000143578	37	1:153974132-153974356	+	TE	0.45559	0.67497	-0.21938	0.988	K2	0.9943
NBPF3	ENSG00000142794	4	1:21440138-21440145	+	TS	0.2526	0.083031	0.16957	0.908	K3	1.5783
NBPF3	ENSG00000142794	5	1:21440146-21440163	+	TS	0.0090293	0.2344	-0.22538	0.916	K3	1.5783
NBPF3	ENSG00000142794	23	1:21466996-21467181	+	AA	0.31818	0.12437	0.19381	0.926	K4	2.4777
NBPF3	ENSG00000142794	48	1:21483308-21483318	+	TE	0.28526	0.46049	-0.17523	0.973	K3	1.5838
NBPF3	ENSG00000142794	50	1:21483413-21483467	+	TE	0.38337	0.22917	0.15419	0.958	K3	1.5838
ASH1L-AS1	ENSG00000235919	1	1:155562042-155562072	+	TS	0.059514	0.54048	-0.48096	0.999	K1	0.9924
ASH1L-AS1	ENSG00000235919	2	1:155562073-155562286	+	TS	0.93618	0.45829	0.47789	0.999	K1	0.9924
ASH1L-AS1	ENSG00000235919	4	1:155563250-155563646	+	TE	0.051715	0.16889	-0.11718	0.925	K1	0.6611
ASH1L-AS1	ENSG00000235919	5	1:155563647-155563944	+	TE	0.9483	0.83028	0.11801	0.93	K1	0.6611
ZC3H12A	ENSG00000163874	9	1:37482354-37482433	+	AA	0.30863	0.075498	0.23313	0.977	K1	0.9183
ZC3H12A	ENSG00000163874	12	1:37482737-37484360	+	TE	0.0045175	0.23876	-0.23424	0.937	K1	0.998
ZC3H12A	ENSG00000163874	13	1:37484361-37484377	+	TE	0.99528	0.76126	0.23402	0.932	K1	0.998
ELOVL1	ENSG00000066322	25	1:43364619-43364647	-	CE	0.96882	0.85326	0.11556	0.94	K5	1.8486
ELOVL1	ENSG00000066322	26	1:43364615-43364618	-	AD	0.96765	0.84471	0.12294	0.952	K5	1.7787
ELOVL1	ENSG00000066322	33	1:43364050-43364137	-	TE	0.14446	0.0010816	0.14338	1	K4	2.0706
IVNS1ABP	ENSG00000116679	16	1:185301639-185301714	-	TS	0.36536	0.035604	0.32976	0.91	K1	0.9626
MIB2	ENSG00000197530	68	1:1628180-1628272	+	RI	0.16717	0.41122	-0.24405	0.991	K1	0.9971
STIL	ENSG00000123473	5	1:47312948-47313021	-	CE	0.10874	0.26837	-0.15964	0.96	K2	1.2371
MAP3K6	ENSG00000142733	1	1:27366859-27366961	-	TS	0.08852	0.90031	-0.81179	0.999	K1	0.0016
MAP3K6	ENSG00000142733	2	1:27366258-27366858	-	TS	0.90734	0.094649	0.81269	1	K1	0.0016
MAP3K6	ENSG00000142733	45	1:27355186-27355207	-	TE	0.56922	0.9564	-0.38718	0.998	K2	0.9673
MAP3K6	ENSG00000142733	46	1:27355184-27355185	-	TE	0.42976	0.043768	0.386	0.995	K2	0.9673
COL24A1	ENSG00000171502	70	1:85730082-85730692	-	TE	0.50496	0.087879	0.41708	0.925	K1	0.7438
COL24A1	ENSG00000171502	71	1:85729233-85730081	-	TE	0.49718	0.91361	-0.41642	0.935	K1	0.7438
SZT2	ENSG00000198198	102	1:43445252-43445636	+	TS	0.088952	0.69847	-0.60952	0.999	K1	0.789
SZT2	ENSG00000198198	103	1:43445637-43445893	+	TS	0.90921	0.31252	0.59669	0.997	K1	0.789
MTF2	ENSG00000143033	2	1:93079270-93079282	+	TS	0.20243	0.0021147	0.20032	1	K3	1.9752
LYPLAL1	ENSG00000143353	3	1:219173876-219173877	+	TS	0.67774	0.54946	0.12829	0.916	K3	1.4282
LYPLAL1	ENSG00000143353	8	1:219173927-219173981	+	TS	0.14089	0.27633	-0.13545	0.905	K3	1.4282
PDE4B	ENSG00000184588	51	1:66372313-66372738	+	TE	0.27933	0.40677	-0.12744	0.995	K3	2.0013
B3GALNT2	ENSG00000162885	4	1:235504141-235504254	-	TS	0.36349	0.057884	0.3056	0.94	K2	1.3234
INTS7	ENSG00000143493	2	1:212035537-212035539	-	TS	0.16012	0.81837	-0.65825	0.994	K3	0.9235
INTS7	ENSG00000143493	3	1:212035531-212035536	-	TS	0.84139	0.17931	0.66208	0.996	K3	0.9235
INTS7	ENSG00000143493	42	1:211940403-211941347	-	TE	0.24803	0.077267	0.17076	0.963	K3	1.4522
ARL8A	ENSG00000143862	1	1:202144738-202144743	-	TS	0.69302	0.99303	-0.30001	0.98	K1	0.9926
ARL8A	ENSG00000143862	2	1:202144450-202144737	-	TS	0.30783	0.0069295	0.3009	0.976	K1	0.9926
ARL8A	ENSG00000143862	12	1:202134383-202134516	-	TE	0.61689	0.37162	0.24527	0.943	K1	0.9992
ARL8A	ENSG00000143862	13	1:202133404-202134382	-	TE	0.38362	0.62755	-0.24393	0.951	K1	0.9992
TDRKH	ENSG00000182134	40	1:151774099-151774227	-	TE	0.25455	0.49006	-0.23551	0.973	K3	1.5623
TP53BP2	ENSG00000143514	46	1:223780789-223780894	-	TE	0.15193	0.0022349	0.14969	0.999	K2	1.5264
SH3D21	ENSG00000214193	29	1:36321779-36322363	+	RI	0.83647	0.54848	0.28799	0.935	K1	0.9911
SH3D21	ENSG00000214193	39	1:36327720-36328363	+	TE	0.02359	0.18924	-0.16565	0.936	K2	0.9795
CHTOP	ENSG00000160679	3	1:153634075-153634079	+	TS	0.078881	0.30288	-0.224	0.984	K2	1.5331
CHTOP	ENSG00000160679	16	1:153645471-153646302	+	TE	0.001773	0.13181	-0.13004	0.975	K2	1.1391
AL162595.1	ENSG00000177788	2	1:229271068-229271145	-	TS	0.37354	0.049493	0.32405	0.975	K3	1.5849
AL162595.1	ENSG00000177788	3	1:229271052-229271067	-	TS	0.37647	0.049438	0.32704	0.982	K3	1.5849
AL162595.1	ENSG00000177788	4	1:229271041-229271051	-	TS	0.38326	0.94019	-0.55693	1	K3	1.5849
OAZ3	ENSG00000143450	5	1:151766655-151766689	+	TS	0.11407	0.69719	-0.58311	0.99	K2	0.9807
PRUNE1	ENSG00000143363	9	1:151008483-151008529	+	TS	0.58237	0.69438	-0.11201	0.949	K4	0.9994
PRUNE1	ENSG00000143363	10	1:151008530-151008671	+	TS	0.41786	0.30396	0.1139	0.956	K4	0.9994
AL445524.1	ENSG00000233461	2	1:231528597-231528604	-	TS	0.81017	0.5221	0.28807	0.978	K3	1.5058
AL445524.1	ENSG00000233461	3	1:231528586-231528596	-	TS	0.15551	0.41775	-0.26223	0.989	K3	1.5058
AL445524.1	ENSG00000233461	23	1:231523064-231523204	-	AL	0.035961	0.25868	-0.22272	0.99	K3	2.1908
CCDC163	ENSG00000280670	10	1:45497304-45497383	-	CE	0.9274	0.34292	0.58448	1	K1	0.9097
CCDC163	ENSG00000280670	11	1:45497299-45497303	-	AD	0.96133	0.42366	0.53767	1	K2	1.3032
CCDC163	ENSG00000280670	14	1:45495474-45495545	-	AA	0.57014	0.87744	-0.30731	0.938	K2	1.4217
SLC35E2B	ENSG00000189339	1	1:1692729-1692795	-	TS	0.35935	0.074697	0.28465	0.977	K2	1.4969
SLC35E2B	ENSG00000189339	13	1:1669737-1670097	-	RI	0.15042	0.26182	-0.1114	0.902	K3	1.4426
RAP1A	ENSG00000116473	15	1:111712431-111712696	+	TE	0.2301	0.072494	0.1576	0.994	K2	1.1736
RAP1A	ENSG00000116473	16	1:111712697-111713113	+	TE	0.71763	0.86515	-0.14752	0.99	K2	1.1736
RSRP1	ENSG00000117616	22	1:25247455-25247457	-	TS	0.29073	0.76249	-0.47176	0.973	K2	0.9973
RSRP1	ENSG00000117616	24	1:25247337-25247446	-	TS	0.70872	0.2349	0.47382	0.98	K2	0.9973
RNF220	ENSG00000187147	2	1:44405255-44405287	+	TS	0.035246	0.25664	-0.2214	0.943	K2	0.9374
RNF220	ENSG00000187147	3	1:44405288-44405526	+	TS	0.96382	0.38329	0.58052	0.992	K2	0.9374
PDE4DIPP7	ENSG00000234232	13	1:149729378-149729613	-	CE	0.90762	0.6579	0.24973	0.947	K2	1.571
LSM10	ENSG00000181817	2	1:36397879-36397887	-	TS	0.23934	0.011189	0.22815	0.969	K2	0.9948
LSM10	ENSG00000181817	3	1:36397767-36397878	-	TS	0.76087	0.98842	-0.22755	0.966	K2	0.9948
SRRM1	ENSG00000133226	13	1:24643308-24643321	+	TS	0.28347	0.0094769	0.274	0.976	K4	1.5849
SRRM1	ENSG00000133226	14	1:24643322-24643347	+	TS	0.6093	0.99055	-0.38125	0.973	K4	1.5849
SRRM1	ENSG00000133226	48	1:24655011-24655021	+	TS	0.13224	0.72288	-0.59065	0.992	K2	0.9569
SRRM1	ENSG00000133226	50	1:24655054-24655123	+	TS	0.86791	0.27713	0.59079	0.99	K2	0.9569
SRRM1	ENSG00000133226	54	1:24661310-24661312	+	AA	0.80476	0.65128	0.15348	0.91	K1	0.9366
FAM229A	ENSG00000225828	11	1:32361298-32361535	-	TE	0.8771	0.29297	0.58413	0.999	K2	0.8089
FAM229A	ENSG00000225828	12	1:32361271-32361297	-	TE	0.12839	0.70687	-0.57848	0.992	K2	0.8089
PSMD4	ENSG00000159352	33	1:151267233-151267459	+	TE	0.9984	0.83006	0.16835	0.979	K3	1.1901
PSMD4	ENSG00000159352	34	1:151267460-151267460	+	TE	0.0016279	0.14297	-0.14134	0.967	K3	1.1901
MEGF6	ENSG00000162591	28	1:3498698-3498826	-	CE	0.92185	0.55773	0.36412	0.998	K2	1.3085
CDC7	ENSG00000097046	15	1:91513948-91514043	+	CE	0.95474	0.80723	0.14752	0.996	K2	0.9989
PPP1R8	ENSG00000117751	16	1:27851540-27851672	+	TE	0.88588	0.083729	0.80215	1	K1	0
PPP1R8	ENSG00000117751	17	1:27851673-27851676	+	TE	0.11182	0.91059	-0.79877	1	K1	0
POGK	ENSG00000143157	1	1:166839447-166839456	+	TS	0.60899	0.97479	-0.3658	0.936	K1	1
POGK	ENSG00000143157	2	1:166839457-166839604	+	TS	0.38974	0.023925	0.36582	0.941	K1	1
COG2	ENSG00000135775	2	1:230642489-230642504	+	TS	0.30759	0.0073217	0.30027	1	K3	2.052
COG2	ENSG00000135775	4	1:230642521-230642566	+	TS	0.17611	0.44026	-0.26415	0.949	K3	2.052
PHC2	ENSG00000134686	34	1:33324689-33325019	-	TE	0.41	0.15886	0.25114	0.985	K2	1.1076
PHC2	ENSG00000134686	35	1:33323626-33324688	-	TE	0.57132	0.81241	-0.2411	0.98	K2	1.1076
ARPC5	ENSG00000162704	15	1:183620846-183623265	-	TE	0.086219	0.29611	-0.20989	0.908	K1	0.7537
PLEKHA6	ENSG00000143850	19	1:204256802-204256888	-	CE	0.12332	0.36784	-0.24453	0.943	K1	0.9402
S100A4	ENSG00000196154	5	1:153545064-153545097	-	TS	0.077272	0.93209	-0.85482	1	K1	0
S100A4	ENSG00000196154	6	1:153544958-153545063	-	TS	0.92156	0.06104	0.86052	1	K1	0
PIGC	ENSG00000135845	12	1:172399819-172399916	-	CE	0.62745	0.91778	-0.29032	0.951	K2	1.4592
PIGC	ENSG00000135845	13	1:172397164-172397272	-	CE	0.49445	0.087328	0.40712	0.992	K2	1.4592
CATSPERE	ENSG00000179397	7	1:244461404-244461410	+	TS	0.56014	0.071864	0.48828	0.997	K3	1.2137
CATSPERE	ENSG00000179397	8	1:244461411-244461419	+	TS	0.099588	0.6249	-0.52531	0.996	K3	1.2137
SRSF10	ENSG00000188529	29	1:23971369-23971439	-	TE	0.80448	0.60578	0.19869	0.971	K3	1.4009
SRSF10	ENSG00000188529	30	1:23971339-23971368	-	TE	0.16081	0.32525	-0.16444	0.973	K3	1.4009
AKR7A2	ENSG00000053371	13	1:19304166-19304284	-	TE	0.089178	0.24469	-0.15552	0.996	K2	1.1716
ZBTB17	ENSG00000116809	1	1:15976127-15976132	-	TS	0.7093	0.043454	0.66585	1	K2	0.9953
ZBTB17	ENSG00000116809	2	1:15976105-15976126	-	TS	0.28163	0.91354	-0.63191	1	K2	0.9953
TTC13	ENSG00000143643	11	1:230943806-230943898	-	CE	0.76466	0.93839	-0.17373	0.92	K2	1.2685
ICMT	ENSG00000116237	1	1:6235965-6235972	-	TS	0.1964	0.98594	-0.78953	1	K1	0.9615
ICMT	ENSG00000116237	2	1:6235717-6235964	-	TS	0.80397	0.014033	0.78994	1	K1	0.9615
HAX1	ENSG00000143575	26	1:154275785-154275839	+	TE	0.23095	0.38866	-0.15771	0.964	K3	1.3988
CSF1	ENSG00000184371	8	1:109910908-109910985	+	TS	0.078759	0.61313	-0.53437	1	K3	0.9545
CSF1	ENSG00000184371	9	1:109910986-109911062	+	TS	0.92395	0.38898	0.53497	0.999	K3	0.9545
AL139220.2	ENSG00000230615	8	1:44040072-44040273	+	TE	0.29539	0.78256	-0.48717	0.953	K1	0.9999
AL139220.2	ENSG00000230615	9	1:44040274-44041561	+	TE	0.69951	0.22143	0.47808	0.942	K1	0.9999
SYTL1	ENSG00000142765	1	1:27342020-27342021	+	TS	0.79632	0.4765	0.31981	0.944	K2	0.9844
SYTL1	ENSG00000142765	2	1:27342022-27342056	+	TS	0.1407	0.52531	-0.38462	0.98	K2	0.9844
CCDC181	ENSG00000117477	10	1:169427463-169427474	-	TS	0.22702	0.61069	-0.38367	0.948	K2	0.948
CCDC181	ENSG00000117477	11	1:169427418-169427462	-	TS	0.76847	0.38627	0.3822	0.959	K2	0.948
LRIG2	ENSG00000198799	16	1:113103609-113103735	+	CE	0.13413	0.35599	-0.22186	0.983	K3	1.4463
LRIG2	ENSG00000198799	17	1:113103736-113103785	+	AD	0.12909	0.27772	-0.14862	0.939	K3	1.4463
GPR89B	ENSG00000188092	24	1:147986199-147986273	+	TE	0.14425	0.0084687	0.13578	0.925	K1	0.9127
GPR89B	ENSG00000188092	25	1:147986274-147986289	+	TE	0.85541	0.99141	-0.136	0.916	K1	0.9127
YTHDF2	ENSG00000198492	3	1:28736950-28736964	+	TS	0.38416	0.70672	-0.32255	0.918	K2	0.9927
YTHDF2	ENSG00000198492	4	1:28736965-28737046	+	TS	0.61784	0.29351	0.32433	0.93	K2	0.9927
PIK3R3	ENSG00000117461	20	1:46043662-46043871	-	TE	0.40758	0.24721	0.16037	0.951	K2	1.7334
C1orf131	ENSG00000143633	2	1:231241176-231241178	-	TS	0.60687	0.97869	-0.37182	1	K3	0.9948
C1orf131	ENSG00000143633	3	1:231241171-231241175	-	TS	0.28529	0.021455	0.26383	0.945	K3	0.9948
C1orf131	ENSG00000143633	21	1:231224255-231224314	-	TE	0.53712	0.6699	-0.13278	0.997	K2	1.4104
NCSTN	ENSG00000162736	2	1:160343353-160343382	+	TS	0.28616	0.021909	0.26425	0.92	K3	1.5966
NCSTN	ENSG00000162736	45	1:160358149-160358648	+	TE	0.11449	0.36079	-0.24629	1	K2	0.9721
NCSTN	ENSG00000162736	46	1:160358649-160358949	+	TE	0.88365	0.63829	0.24537	1	K2	0.9721
FOXJ3	ENSG00000198815	6	1:42323684-42323827	-	CE	0.15289	0.049948	0.10294	0.923	K1	0.7336
TP73-AS1	ENSG00000227372	27	1:3745381-3745606	-	AD	0.097904	0.27232	-0.17442	0.941	K1	0.9239
ZNF684	ENSG00000117010	2	1:40531637-40531652	+	TS	0.21158	0.028269	0.18331	0.921	K3	1.6894
ZNF684	ENSG00000117010	3	1:40531653-40531662	+	TS	0.18097	0.028878	0.15209	0.982	K3	1.6894
ZNF684	ENSG00000117010	5	1:40531722-40531787	+	TS	0.058592	0.21476	-0.15616	0.906	K3	1.6894
ZNF684	ENSG00000117010	13	1:40546562-40546708	+	TE	0.12487	0.39059	-0.26571	0.903	K3	2.2265
ZNF684	ENSG00000117010	14	1:40546709-40546765	+	TE	0.27833	0.098214	0.18012	0.947	K3	2.2265
TTF2	ENSG00000116830	34	1:117101563-117101656	+	TE	0.28841	0.50082	-0.21242	0.917	K2	1.5127
TTF2	ENSG00000116830	35	1:117101657-117101700	+	TE	0.16377	0.012778	0.15099	0.994	K2	1.5127
SRSF11	ENSG00000116754	39	1:70248394-70249741	+	TS	0.37459	0.011812	0.36278	0.976	K1	0.9964
SRSF11	ENSG00000116754	40	1:70249742-70249930	+	TS	0.62939	0.98786	-0.35848	0.97	K1	0.9964
KIAA0040	ENSG00000235750	11	1:175161044-175161146	-	TE	0.0007632	0.28953	-0.28877	0.955	K3	1.7999
S100A1	ENSG00000160678	8	1:153628782-153628867	+	CE	0.52885	0.87113	-0.34228	0.944	K1	1
S100A1	ENSG00000160678	9	1:153628868-153630508	+	RI	0.52244	0.87988	-0.35744	0.969	K1	0.9975
HIPK1-AS1	ENSG00000235527	2	1:113929457-113929492	-	TS	0.10108	0.76933	-0.66825	0.999	K3	0.5761
HIPK1-AS1	ENSG00000235527	6	1:113929226-113929232	-	TS	0.89842	0.14682	0.75159	1	K3	0.5761
AGO4	ENSG00000134698	22	1:35853703-35854676	+	RI	0.78676	0.89148	-0.10471	0.93	K3	1.1692
CROCC	ENSG00000058453	29	1:16948799-16948926	+	CE	0.83021	0.97155	-0.14134	0.969	K2	1.9158
MED8	ENSG00000159479	4	1:43388429-43388489	-	AA	0.16792	0.37058	-0.20267	0.916	K2	0.9774
CLIC4	ENSG00000169504	1	1:24745382-24745408	+	TS	0.0041844	0.17652	-0.17233	0.992	K2	1.3638
SH2D5	ENSG00000189410	7	1:20730746-20730851	-	CE	0.90532	0.34667	0.55865	0.999	K2	1.2517
DOCK7	ENSG00000116641	125	1:62455033-62455413	-	TE	0.076978	0.48096	-0.40398	0.993	K3	1.693
DOCK7	ENSG00000116641	127	1:62455010-62455012	-	TE	0.48886	0.007909	0.48095	0.945	K3	1.693
CLCNKB	ENSG00000184908	14	1:16050516-16050600	+	CE	0.87117	0.97828	-0.1071	0.912	K1	0.469
CHRM3	ENSG00000133019	15	1:239718796-239718899	+	CE	0.18775	0.35509	-0.16734	0.923	K2	1.3175
CHRM3	ENSG00000133019	17	1:239826853-239827081	+	CE	0.20981	0.078837	0.13097	0.923	K2	1.5089
ATAD3A	ENSG00000197785	30	1:1534585-1534613	+	TE	0.50748	0.70663	-0.19915	0.949	K2	0.9885
ATAD3A	ENSG00000197785	31	1:1534614-1534685	+	TE	0.49229	0.29328	0.19901	0.936	K2	0.9885
COA6	ENSG00000168275	1	1:234373456-234373467	+	TS	0.9108	0.6434	0.2674	0.945	K1	0.9986
COA6	ENSG00000168275	2	1:234373468-234373678	+	TS	0.089056	0.35616	-0.2671	0.933	K1	0.9986
PRRX1	ENSG00000116132	17	1:170736400-170736508	+	TE	0.79917	0.099759	0.69941	1	K2	0.4309
PRRX1	ENSG00000116132	18	1:170736509-170739421	+	TE	0.20327	0.89975	-0.69647	0.999	K2	0.4309
AL513327.1	ENSG00000225313	19	1:33325904-33325955	+	TE	0.40437	0.74878	-0.34441	0.925	K3	1.5771
AL513327.1	ENSG00000225313	20	1:33325956-33326043	+	TE	0.3588	0.11312	0.24568	0.922	K3	1.5771
DNALI1	ENSG00000163879	2	1:37556940-37556952	+	TS	0.27866	0.046244	0.23242	0.993	K2	1.2897
NUF2	ENSG00000143228	38	1:163355335-163355727	+	TE	0.78605	0.93825	-0.1522	0.911	K2	0.9278
NUF2	ENSG00000143228	39	1:163355728-163355759	+	TE	0.2141	0.062306	0.1518	0.901	K2	0.9278
TMCO4	ENSG00000162542	5	1:19798137-19798215	-	CE	0.28917	0.53847	-0.24929	0.92	K2	1.75
PI4KB	ENSG00000143393	8	1:151326172-151326373	-	CE	0.73611	0.56962	0.16648	0.929	K2	1.9815
PI4KB	ENSG00000143393	36	1:151292479-151292601	-	TE	0.16279	0.027318	0.13547	0.926	K3	1.8092
PI4KB	ENSG00000143393	38	1:151292132-151292132	-	TE	0.43962	0.10084	0.33879	0.918	K3	1.8092
KLHL17	ENSG00000187961	15	1:963032-963108	+	AA	0.39299	0.74954	-0.35655	0.981	K1	0.9877
AL359764.2	ENSG00000287516	24	1:241433381-241433447	+	TE	0.087424	0.90582	-0.81839	1	K3	0
AL359764.2	ENSG00000287516	26	1:241433468-241433492	+	TE	0.91064	0.088808	0.82183	1	K3	0
MUC1	ENSG00000185499	41	1:155185830-155185947	-	TE	0.28458	0.92143	-0.63684	0.935	K3	0.8244
MECR	ENSG00000116353	50	1:29193817-29193873	-	TE	0.0036336	0.2207	-0.21706	1	K3	1.2033
MECR	ENSG00000116353	51	1:29193811-29193816	-	TE	0.89489	0.68606	0.20882	1	K3	1.2033
EIF4G3	ENSG00000075151	19	1:21002713-21002808	-	CE	0.84325	0.96114	-0.11788	0.948	K4	1.5984
EIF4G3	ENSG00000075151	20	1:21001199-21001312	-	CE	0.094279	0.22511	-0.13083	0.988	K3	1.5241
ARID4B	ENSG00000054267	2	1:235328197-235328217	-	TS	0.017457	0.78216	-0.7647	1	K3	1.2616
ARID4B	ENSG00000054267	3	1:235328180-235328196	-	TS	0.4805	0.051821	0.42868	1	K3	1.2616
ARID4B	ENSG00000054267	4	1:235328169-235328179	-	TS	0.31478	0.015685	0.29909	0.966	K3	1.2616
ARID4B	ENSG00000054267	50	1:235166902-235167883	-	TE	0.22198	0.53386	-0.31188	0.987	K2	1.573
LINC01145	ENSG00000272419	19	1:145164639-145166945	-	RI	0.84394	0.61073	0.23321	0.919	K2	1.2626
AMPD2	ENSG00000116337	89	1:109632052-109632053	+	TE	0.0015193	0.1479	-0.14638	0.977	K4	1.9915
SNX27	ENSG00000143376	42	1:151694370-151694445	+	TE	0.69389	0.45516	0.23873	0.959	K3	1.8534
SNX27	ENSG00000143376	46	1:151694486-151694490	+	TE	0.12698	0.23901	-0.11203	0.925	K3	1.8534
TRIM46	ENSG00000163462	1	1:155173787-155173848	+	TS	0.073438	0.87736	-0.80392	1	K3	1.4419
TRIM46	ENSG00000163462	4	1:155173891-155173899	+	TS	0.3575	0.12622	0.23128	0.922	K3	1.4419
TRIM46	ENSG00000163462	5	1:155173900-155173908	+	TS	0.508	0.12362	0.38439	0.981	K3	1.4419
TRIM46	ENSG00000163462	8	1:155174601-155174641	+	CE	0.26801	0.87899	-0.61098	0.997	K1	0.9183
TRIM46	ENSG00000163462	11	1:155175186-155175272	+	CE	0.14893	0.70725	-0.55832	0.992	K2	1.3789
TRIM46	ENSG00000163462	24	1:155180435-155180621	+	AL	0.14158	0.40492	-0.26334	0.94	K1	0.9799
TRIM46	ENSG00000163462	28	1:155184952-155184969	+	TE	0.4476	0.014674	0.43292	0.948	K2	1.5129
TRIM46	ENSG00000163462	29	1:155184970-155184970	+	TE	0.1245	0.014343	0.11016	0.972	K2	1.5129
LGR6	ENSG00000133067	13	1:202280781-202280852	+	CE	0.55752	0.91198	-0.35446	0.981	K1	0.9852
LGR6	ENSG00000133067	25	1:202307330-202307401	+	CE	0.51631	0.86859	-0.35228	0.943	K1	0.9957
H2BC20P	ENSG00000261716	1	1:149850773-149850937	-	TS	0.010195	0.14661	-0.13641	0.932	K1	0.8457
H2BC20P	ENSG00000261716	2	1:149850193-149850772	-	TS	0.98986	0.85474	0.13513	0.907	K1	0.8457
USP33	ENSG00000077254	4	1:77759701-77759811	-	TS	0.13435	0.016975	0.11738	0.922	K2	1.0442
RER1	ENSG00000157916	1	1:2391775-2391827	+	TS	0.22771	0.76561	-0.5379	0.933	K3	1.9092
RER1	ENSG00000157916	2	1:2391828-2391840	+	TS	0.21476	0.054676	0.16008	0.919	K3	1.9092
RER1	ENSG00000157916	4	1:2391843-2391856	+	TS	0.32106	0.11058	0.21048	0.981	K3	1.9092
RER1	ENSG00000157916	5	1:2391857-2391889	+	TS	0.22221	0.077835	0.14437	0.93	K3	1.9092
SPATA17	ENSG00000162814	6	1:217669033-217669083	+	CE	0.56812	0.90297	-0.33485	0.97	K1	0.971
PPFIA4	ENSG00000143847	23	1:203049676-203049767	+	CE	0.21856	0.59937	-0.38081	0.969	K1	0.9544
TMEM69	ENSG00000159596	1	1:45688181-45688195	+	TS	0.83145	0.67652	0.15493	0.96	K1	0.9093
TMEM69	ENSG00000159596	2	1:45688196-45688275	+	TS	0.16759	0.32317	-0.15557	0.973	K1	0.9093
TOE1	ENSG00000132773	1	1:45340052-45340169	+	TS	0.29599	0.74524	-0.44925	0.991	K2	1.1645
CCDC18	ENSG00000122483	25	1:93214743-93214745	+	AA	0.25644	0.096513	0.15993	0.921	K6	2.6452
CCDC18	ENSG00000122483	29	1:93217738-93217869	+	CE	0.92071	0.81102	0.10969	0.926	K6	2.6452
ZNF692	ENSG00000171163	10	1:248859034-248859065	-	TS	0.54812	0.96931	-0.4212	0.93	K4	3
GPR161	ENSG00000143147	6	1:168136384-168136386	-	TS	0.33843	0.64608	-0.30765	0.907	K2	0.9988
GPR161	ENSG00000143147	7	1:168136257-168136383	-	TS	0.66777	0.35537	0.3124	0.924	K2	0.9988
GPR161	ENSG00000143147	21	1:168085278-168085796	-	TE	0.17024	0.0019986	0.16824	0.998	K3	1.9681
SNHG12	ENSG00000197989	17	1:28581094-28581110	-	AD	0.50269	0.60694	-0.10425	0.93	K4	2.4981
HSPG2	ENSG00000142798	70	1:21852700-21852832	-	CE	0.37001	0.58589	-0.21589	0.906	K5	2.8022
HSPG2	ENSG00000142798	71	1:21852088-21852233	-	CE	0.36493	0.58835	-0.22341	0.923	K5	2.8022
HSPG2	ENSG00000142798	72	1:21851791-21851926	-	CE	0.43037	0.65365	-0.22329	0.956	K5	2.8022
HSPG2	ENSG00000142798	73	1:21851591-21851697	-	AA	0.43711	0.65244	-0.21532	0.931	K5	2.8022
HSPG2	ENSG00000142798	76	1:21850363-21850498	-	CE	0.83003	0.58864	0.24139	0.916	K4	2.4443
HSPG2	ENSG00000142798	77	1:21850041-21850192	-	CE	0.83839	0.60438	0.23401	0.914	K4	2.6283
PIP5K1A	ENSG00000143398	10	1:151223880-151224138	+	TS	0.65184	0.062167	0.58968	1	K1	0.9035
PIP5K1A	ENSG00000143398	11	1:151224139-151224244	+	TS	0.34446	0.93833	-0.59387	1	K1	0.9035
RHBG	ENSG00000132677	1	1:156369211-156369211	+	TS	0.86145	0.12429	0.73716	1	K2	0.8482
RHBG	ENSG00000132677	10	1:156378141-156378251	+	RI	0.36585	0.10178	0.26407	0.968	K2	1.1548
RHBG	ENSG00000132677	11	1:156378252-156378399	+	CE	0.50074	0.11257	0.38817	0.97	K2	1.1548
RHBG	ENSG00000132677	12	1:156381347-156381513	+	CE	0.50625	0.10399	0.40226	0.979	K2	1.1548
RHBG	ENSG00000132677	13	1:156381806-156381943	+	CE	0.40717	0.11969	0.28748	0.947	K2	1.1548
RHBG	ENSG00000132677	24	1:156384777-156384884	+	TE	0.14968	0.64486	-0.49518	0.985	K2	1.3246
RHBG	ENSG00000132677	26	1:156385149-156385213	+	TE	0.85054	0.29755	0.55299	0.994	K2	1.3246
COL11A1	ENSG00000060718	88	1:102877717-102877950	-	TE	0.48311	0.1158	0.3673	0.99	K3	2.0243
COL11A1	ENSG00000060718	89	1:102877700-102877716	-	TE	0.11303	0.44744	-0.33441	0.944	K3	2.0243
COL11A1	ENSG00000060718	91	1:102876473-102877484	-	TE	0.11683	0.27329	-0.15646	0.907	K3	2.0243
DNAJB4	ENSG00000162616	10	1:78005080-78005321	+	CE	0.93734	0.83592	0.10142	0.914	K3	1.7792
ORC1	ENSG00000085840	3	1:52402226-52402228	-	AA	0.83872	0.72001	0.11871	0.987	K1	0.8528
MGAT4EP	ENSG00000184774	3	1:202825186-202826320	+	TE	0.13932	0.44125	-0.30193	0.902	K1	0.9652
MGAT4EP	ENSG00000184774	4	1:202826321-202827225	+	TE	0.85472	0.55939	0.29533	0.911	K1	0.9652
LIX1L-AS1	ENSG00000234222	5	1:145927105-145927235	+	TS	0.87759	0.66984	0.20775	0.964	K1	0.9193
LIX1L-AS1	ENSG00000234222	6	1:145927236-145927469	+	TS	0.12357	0.32851	-0.20494	0.967	K1	0.9193
ASPM	ENSG00000066279	1	1:197146670-197146694	-	TS	0.81981	0.69291	0.1269	0.925	K1	0.9549
ASPM	ENSG00000066279	2	1:197146141-197146669	-	TS	0.17993	0.3069	-0.12697	0.917	K1	0.9549
SNRPE	ENSG00000182004	14	1:203870052-203870077	+	TE	0.73992	0.48874	0.25118	0.955	K3	1.1171
SNRPE	ENSG00000182004	16	1:203870082-203870084	+	TE	0.24419	0.49006	-0.24588	0.945	K3	1.1171
SCP2	ENSG00000116171	1	1:52927276-52927276	+	TS	0.30422	0.022201	0.28202	0.961	K3	1.5323
KCNK1	ENSG00000135750	17	1:233671700-233672238	+	TE	0.43089	0.27675	0.15414	0.926	K2	1.5315
C1orf43	ENSG00000143612	3	1:154220625-154220628	-	TS	0.43109	0.2575	0.1736	0.995	K4	1.9854
C1orf43	ENSG00000143612	7	1:154220579-154220585	-	TS	0.18359	0.31815	-0.13456	0.99	K4	1.9854
C1orf43	ENSG00000143612	8	1:154220534-154220578	-	TS	0.15203	0.26907	-0.11705	0.928	K4	1.9854
C1orf43	ENSG00000143612	21	1:154207540-154207648	-	TE	0.27337	0.16496	0.10841	0.98	K3	2.0515
C1orf109	ENSG00000116922	8	1:37691459-37691581	-	CE	0.86622	0.45992	0.4063	0.977	K2	1.3534
MAP7D1	ENSG00000116871	47	1:36180833-36180840	+	TE	0.39001	0.067725	0.32229	0.988	K2	1.5568
AZIN2	ENSG00000142920	25	1:33083063-33083142	+	CE	0.30789	0.072972	0.23491	0.952	K2	1.6836
AZIN2	ENSG00000142920	26	1:33083143-33083953	+	RI	0.3202	0.067899	0.25231	0.94	K2	1.6836
AZIN2	ENSG00000142920	27	1:33083954-33084127	+	CE	0.52427	0.95128	-0.42701	0.994	K2	1.5849
AZIN2	ENSG00000142920	49	1:33120260-33120521	+	TE	0.51128	0.11877	0.3925	0.969	K3	1.4756
AZIN2	ENSG00000142920	53	1:33120531-33123492	+	TE	0.33862	0.055975	0.28264	0.977	K3	1.4756
MED18	ENSG00000130772	9	1:28334417-28334585	+	TE	0.0054439	0.35404	-0.34859	1	K1	0.9831
MED18	ENSG00000130772	10	1:28334586-28335016	+	TE	0.99457	0.64502	0.34955	1	K1	0.9831
MIIP	ENSG00000116691	25	1:12032044-12032045	+	TE	0.21191	0.0041771	0.20773	0.99	K3	1.1277
NBPF1	ENSG00000219481	15	1:16593568-16593753	-	AA	0.74321	0.96614	-0.22294	0.962	K1	0.8903
NBPF1	ENSG00000219481	29	1:16579193-16579402	-	CE	0.86809	0.43252	0.43558	0.98	K1	0.9805
FAM183A	ENSG00000186973	11	1:43156206-43156279	+	TE	0.84879	0.091461	0.75733	1	K1	0.2956
FAM183A	ENSG00000186973	12	1:43156280-43156396	+	TE	0.15427	0.90794	-0.75367	1	K1	0.2956
NECAP2	ENSG00000157191	6	1:16440743-16440755	+	TS	0.0055283	0.13241	-0.12688	0.936	K4	2
NECAP2	ENSG00000157191	7	1:16440756-16440757	+	TS	0.0055913	0.13351	-0.12792	0.95	K4	2
NECAP2	ENSG00000157191	8	1:16440758-16440771	+	TS	0.0056585	0.13081	-0.12515	0.932	K4	2
MORN1	ENSG00000116151	27	1:2371906-2372480	-	RI	0.47839	0.095693	0.3827	0.938	K2	1.7101
MORN1	ENSG00000116151	28	1:2371676-2371905	-	TE	0.22011	0.042711	0.1774	0.913	K1	0.7982
MORN1	ENSG00000116151	29	1:2371165-2371675	-	TE	0.77806	0.95738	-0.17931	0.901	K1	0.7982
MORN1	ENSG00000116151	33	1:2355175-2355464	-	AL	0.85251	0.35934	0.49316	0.988	K2	1.4787
ATAD3B	ENSG00000160072	1	1:1471765-1471783	+	TS	0.014334	0.6338	-0.61947	1	K1	0.9992
ATAD3B	ENSG00000160072	2	1:1471784-1472089	+	TS	0.98585	0.36566	0.62019	1	K1	0.9992
SLC39A1	ENSG00000143570	9	1:153963476-153963492	-	TS	0.23531	0.58518	-0.34988	0.941	K3	1.8107
SLC39A1	ENSG00000143570	22	1:153960454-153960754	-	TE	0.00010765	0.10234	-0.10223	1	K3	1.9936
SNAPIN	ENSG00000143553	10	1:153661251-153661564	+	TE	0.47954	0.63494	-0.1554	0.974	K2	1.4688
HES4	ENSG00000188290	3	1:999982-1000096	-	TS	0.10586	0.71768	-0.61182	1	K2	0.8649
CDK11B	ENSG00000248333	1	1:1658973-1659012	-	TS	0.72837	0.12081	0.60756	0.996	K1	0.6665
CDK11B	ENSG00000248333	2	1:1658914-1658972	-	TS	0.26841	0.87234	-0.60393	0.995	K1	0.6665
TSPAN2	ENSG00000134198	13	1:115050356-115050382	-	TE	0.68534	0.57387	0.11147	0.957	K2	1.2239
TSPAN2	ENSG00000134198	14	1:115048011-115050355	-	TE	0.28648	0.42561	-0.13913	0.986	K2	1.2239
MTHFR	ENSG00000177000	45	1:11790642-11790716	-	TE	0.41435	0.0022276	0.41212	0.97	K4	2.2729
TMEM63A	ENSG00000196187	22	1:225862852-225863094	-	AA	0.025033	0.16565	-0.14062	0.989	K1	0.6665
TMEM63A	ENSG00000196187	27	1:225860998-225862217	-	RI	0.086578	0.19442	-0.10784	0.908	K3	1.3316
DAP3	ENSG00000132676	4	1:155687991-155688192	+	TS	0.4081	0.070195	0.33791	0.909	K2	0.9999
HENMT1	ENSG00000162639	7	1:108659864-108659962	-	CE	0.90783	0.8009	0.10693	0.915	K2	1.4212
HENMT1	ENSG00000162639	16	1:108648894-108648991	-	TE	0.19147	0.0065188	0.18496	0.986	K2	1.5844
HENMT1	ENSG00000162639	17	1:108648800-108648893	-	TE	0.41858	0.58214	-0.16357	0.987	K2	1.5844
PEX10	ENSG00000157911	2	1:2412541-2412571	-	TS	0.44653	0.010823	0.43571	0.991	K3	1.871
PEX10	ENSG00000157911	18	1:2408452-2408455	-	AD	0.96451	0.8379	0.12661	0.981	K2	0.9324
DYRK3	ENSG00000143479	14	1:206649194-206649197	+	TE	0.29939	0.016572	0.28282	0.976	K3	1.6632
AMY2B	ENSG00000240038	1	1:103553815-103554699	+	TS	0.090564	0.75283	-0.66227	0.999	K1	0.7015
AMY2B	ENSG00000240038	2	1:103554700-103555109	+	TS	0.91013	0.25321	0.65692	1	K1	0.7015
CEP170	ENSG00000143702	5	1:243255047-243255216	-	TS	0.025973	0.18399	-0.15801	0.974	K3	1.4506
CEP170	ENSG00000143702	35	1:243165989-243166116	-	TE	0.43608	0.19989	0.2362	1	K1	1
CEP170	ENSG00000143702	36	1:243164919-243165988	-	TE	0.56397	0.80031	-0.23634	1	K1	1
MARK1	ENSG00000116141	4	1:220528850-220528873	+	TS	0.054802	0.34586	-0.29106	0.97	K2	1.4493
TPM3	ENSG00000143549	67	1:154156364-154156379	-	TE	0.54532	0.67842	-0.1331	0.988	K4	2.2065
SPSB1	ENSG00000171621	7	1:9367448-9367575	+	TE	0.15546	0.0048701	0.15059	0.922	K2	1.5758
SPSB1	ENSG00000171621	8	1:9367576-9367863	+	TE	0.36053	0.62174	-0.26121	0.963	K2	1.5758
ANKRD65	ENSG00000235098	8	1:1420052-1420592	-	CE	0.68974	0.91784	-0.2281	0.943	K2	1.1401
ANKRD65	ENSG00000235098	10	1:1418880-1419137	-	TE	0.58303	0.1678	0.41522	0.956	K2	1.164
MICOS10	ENSG00000173436	24	1:19626588-19626606	+	TE	0.49458	0.19362	0.30096	0.955	K3	1.5177
MICOS10	ENSG00000173436	26	1:19626624-19626629	+	TE	0.12651	0.0016402	0.12487	1	K3	1.5177
CC2D1B	ENSG00000154222	50	1:52353089-52353223	-	TE	0.36459	0.12959	0.235	0.928	K2	1.2373
SDCCAG8	ENSG00000054282	16	1:243304713-243304777	+	CE	0.94158	0.7249	0.21668	0.99	K5	3.2069
SDCCAG8	ENSG00000054282	22	1:243307989-243308177	+	CE	0.91982	0.66977	0.25005	0.999	K5	2.972
SDCCAG8	ENSG00000054282	23	1:243316755-243316893	+	CE	0.94034	0.68202	0.25833	1	K5	2.972
SDCCAG8	ENSG00000054282	30	1:243415702-243415829	+	CE	0.97856	0.58654	0.39203	0.999	K5	2.972
ANGEL2	ENSG00000174606	1	1:213015827-213015867	-	TS	0.47197	0.027565	0.44441	0.937	K1	0.8806
ANGEL2	ENSG00000174606	2	1:213015613-213015826	-	TS	0.52913	0.97217	-0.44304	0.918	K1	0.8806
MIGA1	ENSG00000180488	19	1:77859314-77859386	+	CE	0.87241	0.97802	-0.10561	0.912	K3	1.5306
MIGA1	ENSG00000180488	21	1:77860040-77860126	+	CE	0.87738	0.97835	-0.10096	0.964	K3	1.6719
MIGA1	ENSG00000180488	34	1:77878377-77878378	+	TE	0.0089205	0.1291	-0.12018	1	K2	0.9584
SH3GLB1	ENSG00000097033	1	1:86704570-86704575	+	TS	0.76683	0.44167	0.32516	0.994	K2	1.3028
SH3GLB1	ENSG00000097033	16	1:86743128-86743268	+	TE	0.77544	0.65041	0.12503	1	K2	1.1145
TMEM234	ENSG00000160055	6	1:32222334-32222335	-	TS	0.067508	0.30102	-0.23351	0.928	K4	2.3219
TMEM234	ENSG00000160055	31	1:32215673-32215795	-	CE	0.5924	0.87099	-0.27859	0.912	K2	1.5284
RPS6KC1	ENSG00000136643	2	1:213051241-213051254	+	TS	0.010368	0.21503	-0.20466	0.921	K2	0.9787
RPS6KC1	ENSG00000136643	10	1:213125766-213125843	+	CE	0.087785	0.18861	-0.10082	0.954	K3	1.5164
NPHP4	ENSG00000131697	54	1:5862813-5863264	-	TE	0.64413	0.022113	0.62201	0.999	K2	1.0071
NPHP4	ENSG00000131697	55	1:5862811-5862812	-	TE	0.025423	0.61568	-0.59026	1	K2	1.0071
ZMYM4	ENSG00000146463	3	1:35295927-35295988	+	CE	0.5636	0.38482	0.17877	0.92	K1	0.9911
ST3GAL3	ENSG00000126091	47	1:43801542-43801545	+	AD	0.68152	0.11733	0.56418	0.999	K2	1.1394
FAAP20	ENSG00000162585	36	1:2189548-2189568	-	TE	0.87585	0.98779	-0.11194	0.971	K2	0.6862
FAAP20	ENSG00000162585	37	1:2189544-2189547	-	TE	0.12575	0.01257	0.11318	0.972	K2	0.6862
PER3	ENSG00000049246	21	1:7808893-7808998	+	CE	0.96106	0.59112	0.36994	1	K1	0.9745
PER3	ENSG00000049246	31	1:7829834-7829836	+	AA	0.302	0.67687	-0.37488	0.919	K1	0.9957
PHGDH	ENSG00000092621	14	1:119711906-119711933	+	TS	0.40343	0.55747	-0.15405	0.997	K4	1.5852
PHGDH	ENSG00000092621	48	1:119727103-119727425	+	TE	0.42808	0.10489	0.32319	0.965	K1	0.9998
PHGDH	ENSG00000092621	49	1:119727426-119727684	+	TE	0.57431	0.89433	-0.32002	0.972	K1	0.9998
SEMA6C	ENSG00000143434	4	1:151146433-151146457	-	TS	0.43209	0.098876	0.33321	0.948	K2	1.5285
SEMA6C	ENSG00000143434	41	1:151131969-151132066	-	TE	0.016295	0.33255	-0.31625	1	K3	1.4714
AC245297.3	ENSG00000274265	19	1:149250565-149251013	+	TE	0.022462	0.256	-0.23354	0.992	K2	1.0711
THBS3	ENSG00000169231	47	1:155195590-155195665	-	TE	0.25156	0.015571	0.23599	0.976	K3	1.041
COX20	ENSG00000203667	10	1:244843041-244843252	+	TE	0.16186	0.0021425	0.15972	0.997	K2	1.8719
COX20	ENSG00000203667	11	1:244843253-244843280	+	TE	0.15905	0.0062199	0.15283	0.989	K2	1.8719
COX20	ENSG00000203667	12	1:244843281-244843880	+	TE	0.20496	0.31462	-0.10966	0.971	K2	1.8719
COX20	ENSG00000203667	13	1:244843881-244845057	+	TE	0.47609	0.68009	-0.20399	1	K2	1.8719
CSMD2	ENSG00000121904	57	1:33600242-33600864	-	RI	0.8712	0.4801	0.3911	0.981	K2	1.378
ARID1A	ENSG00000117713	39	1:26772812-26772814	+	AA	0.45226	0.74472	-0.29246	0.941	K1	0.9911
ARID1A	ENSG00000117713	65	1:26781181-26782102	+	TE	0.48658	0.24029	0.24629	0.909	K3	1.8363
NUAK2	ENSG00000163545	1	1:205321746-205321760	-	TS	0.22768	0.81057	-0.58289	0.985	K1	0.9929
NUAK2	ENSG00000163545	2	1:205321398-205321745	-	TS	0.77102	0.19103	0.57999	0.993	K1	0.9929
GORAB	ENSG00000120370	4	1:170533464-170533651	+	CE	0.20797	0.4331	-0.22512	0.947	K3	2.0701
GORAB	ENSG00000120370	6	1:170536310-170536421	+	CE	0.23219	0.44267	-0.21049	0.94	K3	2.0701
ADGRB2	ENSG00000121753	6	1:31760683-31761026	-	AF	0.57267	0.1207	0.45197	0.987	K2	1.371
ADGRB2	ENSG00000121753	8	1:31757382-31757511	-	CE	0.56916	0.20658	0.36258	0.908	K2	1.5766
ADGRB2	ENSG00000121753	13	1:31756265-31756801	-	TS	0.11002	0.0070686	0.10295	0.992	K1	0.6586
ADGRB2	ENSG00000121753	14	1:31755999-31756264	-	TS	0.88867	0.9931	-0.10443	0.993	K1	0.6586
ADGRB2	ENSG00000121753	18	1:31742838-31743002	-	CE	0.25671	0.56823	-0.31151	0.921	K2	1.1429
ADGRB2	ENSG00000121753	38	1:31736391-31736572	-	RI	0.26445	0.097895	0.16655	0.926	K2	1.4809
ERRFI1	ENSG00000116285	2	1:8026284-8026296	-	TS	0.71994	0.97687	-0.25693	0.988	K2	0.9574
ERRFI1	ENSG00000116285	3	1:8026158-8026283	-	TS	0.27909	0.022984	0.25611	0.991	K2	0.9574
MSTO1	ENSG00000125459	27	1:155611356-155611410	+	RI	0.17139	0.35949	-0.1881	0.992	K6	3.8181
MSTO1	ENSG00000125459	28	1:155611411-155611426	+	AA	0.18358	0.39373	-0.21015	0.997	K6	3.8181
MSTO1	ENSG00000125459	29	1:155611427-155611548	+	AA	0.18341	0.3937	-0.2103	0.997	K6	3.8181
SLC35A3	ENSG00000117620	37	1:100022386-100022611	+	TE	0.5815	0.46066	0.12084	0.927	K3	1.9033
SLC35A3	ENSG00000117620	42	1:100023454-100023824	+	TE	0.055103	0.22596	-0.17085	0.998	K3	1.9033
SLC35A3	ENSG00000117620	49	1:100026637-100026851	+	TE	0.18562	0.0021222	0.1835	0.983	K3	1.318
SLC35A3	ENSG00000117620	51	1:100026889-100026979	+	TE	0.01886	0.12133	-0.10247	0.994	K3	1.318
SLC35A3	ENSG00000117620	55	1:100027713-100027722	+	TE	0.16927	0.010451	0.15882	0.969	K2	0.877
SLC35A3	ENSG00000117620	56	1:100027723-100035634	+	TE	0.83037	0.98957	-0.15919	0.972	K2	0.877
PRDX6-AS1	ENSG00000203739	5	1:173460378-173461362	-	AF	0.10387	0.51208	-0.40821	0.993	K2	1.4127
RAB29	ENSG00000117280	10	1:205775152-205775209	-	TS	0.81512	0.4333	0.38182	0.911	K2	0.9184
RAB29	ENSG00000117280	11	1:205775129-205775151	-	TS	0.18742	0.56885	-0.38143	0.907	K2	0.9184
VAV3	ENSG00000134215	1	1:107965010-107965180	-	TS	0.46552	0.75288	-0.28736	0.914	K2	1.2353
VAV3	ENSG00000134215	2	1:107964854-107965009	-	TS	0.50915	0.19379	0.31535	0.924	K2	1.2353
VAV3	ENSG00000134215	54	1:107572950-107572974	-	TE	0.17558	0.29376	-0.11818	0.921	K3	1.5803
VAV3	ENSG00000134215	55	1:107572848-107572949	-	TE	0.13486	0.0098039	0.12506	0.968	K3	1.5803
PTAFR	ENSG00000169403	5	1:28149673-28151059	-	TE	0.32603	0.18384	0.14219	0.973	K1	0.9668
PTAFR	ENSG00000169403	6	1:28147166-28149672	-	TE	0.67423	0.81541	-0.14119	0.965	K1	0.9668
TMEM51-AS1	ENSG00000175147	1	1:15153339-15153618	-	TS	0.091009	0.9067	-0.81569	1	K2	0.2313
TMEM51-AS1	ENSG00000175147	3	1:15153171-15153237	-	TS	0.90858	0.090252	0.81833	1	K2	0.2313
ZFP69	ENSG00000187815	3	1:40479036-40479332	+	AA	0.73298	0.93318	-0.2002	0.985	K1	0.8631
KAZN	ENSG00000189337	5	1:14598704-14598716	+	TS	0.06187	0.63185	-0.56998	0.984	K1	0.9507
KAZN	ENSG00000189337	6	1:14598717-14598910	+	TS	0.93743	0.3663	0.57114	0.984	K1	0.9507
LMNA	ENSG00000160789	34	1:156134447-156134487	+	TE	0.16248	0.043184	0.11929	1	K2	0.69
LMNA	ENSG00000160789	35	1:156134488-156134498	+	TE	0.83656	0.9567	-0.12014	1	K2	0.69
DNAJC16	ENSG00000116138	3	1:15529088-15529272	+	CE	0.87255	0.97577	-0.10322	0.985	K1	0.5585
HJV	ENSG00000168509	11	1:146017547-146018566	-	TE	0.20464	0.58826	-0.38363	0.916	K2	1.5472
CDC42SE1	ENSG00000197622	5	1:151059623-151059649	-	TS	0.1568	0.054098	0.1027	0.946	K2	1.6302
LINC00339	ENSG00000218510	8	1:22025532-22025537	+	TS	0.26718	0.091298	0.17588	0.982	K3	1.4845
USP21	ENSG00000143258	7	1:161160366-161160506	+	CE	0.68669	0.4316	0.25509	0.918	K3	1.7442
USP21	ENSG00000143258	34	1:161165357-161165505	+	TE	0.34609	0.65873	-0.31264	0.961	K2	1.4389
TGFBR3	ENSG00000069702	41	1:91683729-91683857	-	TE	0.4229	0.0037309	0.41917	0.982	K3	1.3233
TGFBR3	ENSG00000069702	45	1:91680343-91682425	-	TE	0.49143	0.99649	-0.50505	0.992	K3	1.3233
PRKACB	ENSG00000142875	1	1:84078062-84078143	+	TS	0.20508	0.020176	0.18491	0.932	K1	0.97
PRKACB	ENSG00000142875	2	1:84078144-84078371	+	TS	0.79418	0.98086	-0.18668	0.927	K1	0.97
PRKACB	ENSG00000142875	37	1:84204526-84205297	+	TE	0.94977	0.66015	0.28962	0.93	K2	0.9931
PRKACB	ENSG00000142875	38	1:84205298-84205439	+	TE	0.050455	0.33984	-0.28938	0.939	K2	0.9931
IQCC	ENSG00000160051	9	1:32208549-32208682	+	TE	0.71361	0.1565	0.55711	0.937	K2	0.9515
MRPL20-AS1	ENSG00000224870	3	1:1399530-1399551	+	TS	0.82812	0.41555	0.41257	0.958	K3	0.9654
MRPL20-AS1	ENSG00000224870	4	1:1399552-1399561	+	TS	0.14795	0.58612	-0.43817	0.971	K3	0.9654
MRPL20-AS1	ENSG00000224870	18	1:1401243-1402006	+	TE	0.083263	0.99525	-0.91199	1	K3	0.7937
MRPL20-AS1	ENSG00000224870	19	1:1402007-1402019	+	TE	0.91701	0.0048597	0.91215	1	K3	0.7937
MPZ	ENSG00000158887	8	1:161306708-161306788	-	AD	0.36805	0.77954	-0.41149	0.925	K1	0.9852
NAXE	ENSG00000163382	2	1:156591776-156591777	+	TS	0.0026003	0.39688	-0.39428	1	K2	1.1427
NAXE	ENSG00000163382	4	1:156591892-156591986	+	TS	0.26062	0.055818	0.2048	1	K2	1.1427
SEPTIN7P13	ENSG00000185495	15	1:224009320-224009703	+	TE	0.099749	0.45016	-0.35041	0.93	K2	1.4971
TMEM50A	ENSG00000183726	3	1:25338323-25338333	+	TS	0.073553	0.53167	-0.45812	0.998	K2	1.3325
TSACC	ENSG00000163467	2	1:156338503-156338506	+	TS	0.67844	0.067386	0.61105	0.999	K2	0.971
TSACC	ENSG00000163467	4	1:156338523-156338605	+	TS	0.32599	0.92957	-0.60358	0.999	K2	0.971
TSACC	ENSG00000163467	10	1:156339634-156339734	+	AA	0.77129	0.46867	0.30262	0.906	K1	1
SLC5A9	ENSG00000117834	33	1:48247602-48247718	+	TE	0.13349	0.71812	-0.58463	0.998	K3	0.9716
KCNQ4	ENSG00000117013	17	1:40838311-40838523	+	TE	0.33801	0.012247	0.32577	0.996	K2	1.4721
KCNQ4	ENSG00000117013	19	1:40839290-40840451	+	TE	0.45959	0.64744	-0.18785	0.902	K2	1.4721
KCNQ4	ENSG00000117013	20	1:40840452-40840452	+	TE	0.21296	0.34993	-0.13697	0.932	K2	1.4721
TAS1R1	ENSG00000173662	9	1:6579296-6579426	+	TE	0.10655	0.37094	-0.26439	0.912	K2	0.9158
FCRL5	ENSG00000143297	16	1:157524279-157524557	-	CE	0.50686	0.89135	-0.38448	0.963	K2	1.3997
IPO9	ENSG00000198700	1	1:201829149-201829156	+	TS	0.99043	0.88639	0.10404	0.905	K1	0.7481
BGLAP	ENSG00000242252	7	1:156243033-156243289	+	TE	0.89595	0.66337	0.23258	0.936	K1	0.889
BGLAP	ENSG00000242252	8	1:156243290-156243317	+	TE	0.10236	0.34537	-0.24301	0.946	K1	0.889
AL596214.1	ENSG00000286548	1	1:89525414-89525472	-	TS	0.78197	0.31027	0.4717	0.922	K1	0.9899
AL596214.1	ENSG00000286548	2	1:89525157-89525413	-	TS	0.21288	0.6849	-0.47201	0.917	K1	0.9899
KCNK2	ENSG00000082482	25	1:215235691-215236020	+	TE	0.6055	0.084867	0.52063	0.994	K1	0.9397
KCNK2	ENSG00000082482	26	1:215236021-215237093	+	TE	0.39789	0.91257	-0.51469	0.995	K1	0.9397
MDM4	ENSG00000198625	16	1:204537459-204537497	+	CE	0.51905	0.76091	-0.24187	0.913	K2	1.1411
GDAP2	ENSG00000196505	2	1:117929561-117929583	-	TS	0.73319	0.49354	0.23965	0.932	K2	0.9652
GDAP2	ENSG00000196505	3	1:117929448-117929560	-	TS	0.26637	0.50736	-0.24099	0.95	K2	0.9652
GDAP2	ENSG00000196505	25	1:117870184-117870616	-	TE	0.59063	0.69505	-0.10442	0.994	K1	0.9955
GDAP2	ENSG00000196505	26	1:117863485-117870183	-	TE	0.40912	0.30496	0.10417	0.995	K1	0.9955
SLC44A3-AS1	ENSG00000224081	13	1:94820158-94820192	-	TS	0.10492	0.49448	-0.38956	0.965	K4	1.5681
SLC44A3-AS1	ENSG00000224081	18	1:94743962-94743993	-	AA	0.080584	0.44931	-0.36873	0.971	K2	1.9503
SLC44A3-AS1	ENSG00000224081	22	1:94742411-94742414	-	AA	0.099489	0.42946	-0.32997	0.969	K3	2.281
SLC44A3-AS1	ENSG00000224081	27	1:94705439-94705557	-	CE	0.18551	0.50112	-0.31561	0.921	K2	1.9184
SLC44A3-AS1	ENSG00000224081	31	1:94673272-94673294	-	AA	0.45211	0.087694	0.36442	0.995	K3	2.0412
CSRP1	ENSG00000159176	16	1:201492500-201492901	-	TS	0.20934	0.73793	-0.52859	0.95	K1	0.9992
CSRP1	ENSG00000159176	17	1:201490345-201492499	-	TS	0.79312	0.26317	0.52995	0.948	K1	0.9992
CSRP1	ENSG00000159176	41	1:201483532-201483925	-	TE	0.53762	0.26504	0.27259	0.922	K2	1.256
AK2	ENSG00000004455	7	1:33036878-33036883	-	TS	0.52401	0.40738	0.11663	0.99	K4	2.0336
AK2	ENSG00000004455	23	1:33019683-33020039	-	TE	0.18647	0.014963	0.17151	0.923	K1	0.9673
AK2	ENSG00000004455	24	1:33017460-33019682	-	TE	0.81376	0.98434	-0.17059	0.904	K1	0.9673
CLCNKA	ENSG00000186510	34	1:16032443-16032445	+	AA	0.65639	0.23938	0.41701	0.929	K1	1
TMEM79	ENSG00000163472	15	1:156291703-156291948	+	TE	0.42746	0.036174	0.39128	0.998	K1	0.9955
TMEM79	ENSG00000163472	16	1:156291949-156292443	+	TE	0.5704	0.96244	-0.39203	0.999	K1	0.9955
CAP1	ENSG00000131236	53	1:40071684-40072271	+	TE	0.41804	0.067187	0.35085	0.981	K4	0.9636
CAP1	ENSG00000131236	54	1:40072272-40072515	+	TE	0.58468	0.067953	0.51673	0.998	K4	0.9636
LINC01128	ENSG00000228794	34	1:847654-847806	+	CE	0.88683	0.35836	0.52847	1	K2	1.2957
LINC01128	ENSG00000228794	55	1:854097-854376	+	TE	0.0069519	0.16932	-0.16237	1	K3	1.5174
LINC01128	ENSG00000228794	56	1:854377-854385	+	TE	0.14008	0.008219	0.13186	1	K3	1.5174
LINC01128	ENSG00000228794	61	1:857247-859085	+	TE	0.27334	0.037352	0.23599	0.918	K3	1.4432
PRDM2	ENSG00000116731	34	1:13823420-13823499	+	TE	0.825	0.3893	0.43569	0.991	K2	0.9976
PRDM2	ENSG00000116731	36	1:13825066-13825079	+	TE	0.17396	0.60637	-0.43241	0.993	K2	0.9976
KLHL20	ENSG00000076321	7	1:173733713-173733828	+	TE	0.21985	0.0065588	0.21329	0.985	K1	0.9581
KLHL20	ENSG00000076321	8	1:173733829-173734217	+	TE	0.78097	0.99346	-0.21248	0.986	K1	0.9581
DISP3	ENSG00000204624	3	1:11481258-11481960	+	AL	0.54717	0.13859	0.40858	0.978	K1	0.9852
LRP8	ENSG00000157193	3	1:53328064-53328070	-	TS	0.084201	0.30757	-0.22337	0.934	K5	1.3713
LRP8	ENSG00000157193	6	1:53328053-53328054	-	TS	0.17143	0.068571	0.10286	0.992	K5	1.3713
LRP8	ENSG00000157193	37	1:53276708-53276824	-	TS	0.38233	0.76539	-0.38305	0.911	K2	0.9813
LRP8	ENSG00000157193	38	1:53276692-53276707	-	TS	0.61641	0.23663	0.37978	0.924	K2	0.9813
ELAVL4	ENSG00000162374	22	1:50141772-50141858	+	CE	0.10228	0.37887	-0.27659	0.945	K1	0.9183
ELAVL4	ENSG00000162374	42	1:50201117-50201399	+	TE	0.38561	0.093842	0.29177	0.953	K4	1.5767
ELAVL4	ENSG00000162374	48	1:50202295-50203747	+	TE	0.4692	0.076735	0.39247	0.99	K4	1.5767
PATJ	ENSG00000132849	42	1:61952075-61952311	+	TS	0.85707	0.069014	0.78805	1	K2	0
PATJ	ENSG00000132849	43	1:61952312-61952411	+	TS	0.14194	0.93535	-0.7934	1	K2	0
AL731702.1	ENSG00000286389	1	1:227786753-227786819	+	TS	0.084057	0.91605	-0.83199	1	K1	0
AL731702.1	ENSG00000286389	2	1:227786820-227787151	+	TS	0.91555	0.083269	0.83228	1	K1	0
AL731702.1	ENSG00000286389	5	1:227788523-227788543	+	TS	0.92172	0.14269	0.77902	1	K1	0
AL731702.1	ENSG00000286389	6	1:227788544-227788899	+	TS	0.079289	0.85025	-0.77097	1	K1	0
USF1	ENSG00000158773	14	1:161042555-161042585	-	AD	0.69573	0.80307	-0.10735	0.927	K1	0.9442
MIR9-1HG	ENSG00000125462	7	1:156455628-156455721	-	CE	0.87323	0.62379	0.24944	0.916	K2	1.9775
MIR9-1HG	ENSG00000125462	43	1:156415397-156416768	-	AD	0.10711	0.47562	-0.36851	0.97	K3	1.7163
MIR9-1HG	ENSG00000125462	44	1:156414754-156415396	-	RI	0.11371	0.47367	-0.35996	0.972	K3	1.7163
MKNK1	ENSG00000079277	62	1:46561572-46561642	-	TE	0.60241	0.022879	0.57953	1	K1	0.9999
MKNK1	ENSG00000079277	63	1:46561482-46561571	-	TE	0.39514	0.9773	-0.58216	1	K1	0.9999
PLA2G2A	ENSG00000188257	14	1:19978380-19978484	-	CE	0.82462	0.52483	0.29979	0.924	K2	1.4646
PLA2G2A	ENSG00000188257	18	1:19975673-19975843	-	TE	0.21254	0.03112	0.18142	0.99	K3	0.8624
PLA2G2A	ENSG00000188257	20	1:19975438-19975464	-	TE	0.78762	0.96946	-0.18184	0.99	K3	0.8624
ELOA-AS1	ENSG00000236810	13	1:23760521-23760812	-	TE	0.31351	0.071182	0.24232	1	K2	0.9385
ELOA-AS1	ENSG00000236810	14	1:23760382-23760520	-	TE	0.68798	0.92889	-0.24091	1	K2	0.9385
RIT1	ENSG00000143622	23	1:155900183-155900273	-	TE	0.7773	0.62671	0.15059	0.96	K3	1.8659
SETDB1	ENSG00000143379	58	1:150964250-150964735	+	TE	0.99234	0.31349	0.67884	0.999	K1	0.9588
SETDB1	ENSG00000143379	59	1:150964736-150964744	+	TE	0.0077589	0.68624	-0.67848	0.993	K1	0.9588
PRPF38A	ENSG00000134748	2	1:52404620-52404627	+	TS	0.86687	0.7122	0.15467	0.97	K2	0.894
PRPF38A	ENSG00000134748	3	1:52404628-52404879	+	TS	0.13234	0.28622	-0.15388	0.97	K2	0.894
ZNF687-AS1	ENSG00000232671	1	1:151281949-151281950	-	TS	0.82073	0.051413	0.76932	1	K2	0.9959
BTBD19	ENSG00000222009	24	1:44813638-44813850	+	TE	0.45609	0.10516	0.35094	0.963	K3	1.5539
BTBD19	ENSG00000222009	25	1:44813851-44813926	+	TE	0.039485	0.63405	-0.59456	1	K3	1.5539
THEMIS2	ENSG00000130775	24	1:27886534-27886673	+	TE	0.38223	0.95371	-0.57148	0.946	K2	0.6633
RNF11	ENSG00000123091	5	1:51271151-51271536	+	TE	0.018331	0.27815	-0.25982	1	K2	1.4629
RNF11	ENSG00000123091	6	1:51271537-51271562	+	TE	0.50082	0.167	0.33381	1	K2	1.4629
MRPL20	ENSG00000242485	15	1:1402182-1402256	-	TE	0.64115	0.1072	0.53395	1	K2	1.3961
MRPL20	ENSG00000242485	16	1:1401913-1402181	-	TE	0.19306	0.50819	-0.31513	1	K2	1.3961
IKBKE	ENSG00000263528	29	1:206496112-206496274	+	TE	0.26025	0.028898	0.23136	0.947	K1	0.9986
IKBKE	ENSG00000263528	30	1:206496275-206496889	+	TE	0.73925	0.97151	-0.23226	0.952	K1	0.9986
GPSM2	ENSG00000121957	3	1:108876981-108876984	+	TS	0.17351	0.55947	-0.38596	0.923	K2	0.9824
GPSM2	ENSG00000121957	4	1:108876985-108877002	+	TS	0.82863	0.439	0.38962	0.927	K2	0.9824
HCN3	ENSG00000143630	1	1:155277463-155277698	+	TS	0.57835	0.10619	0.47216	0.995	K1	0.9725
HCN3	ENSG00000143630	2	1:155277699-155277868	+	TS	0.4169	0.8947	-0.4778	0.994	K1	0.9725
HCN3	ENSG00000143630	6	1:155284136-155284538	+	RI	0.2885	0.70464	-0.41614	0.901	K2	1.371
GABRD	ENSG00000187730	2	1:2019345-2019359	+	TS	0.9054	0.68604	0.21936	0.913	K3	1.068
TNFRSF18	ENSG00000186891	5	1:1204399-1204486	-	CE	0.91174	0.69544	0.2163	0.918	K1	0.8113
TNFRSF18	ENSG00000186891	9	1:1203844-1203960	-	TE	0.099907	0.40212	-0.30221	0.945	K1	0.9545
TNFRSF18	ENSG00000186891	10	1:1203508-1203843	-	TE	0.89651	0.58932	0.30719	0.946	K1	0.9545
TRIM17	ENSG00000162931	20	1:228408752-228409171	-	RI	0.50252	0.91315	-0.41063	0.998	K1	1
FPGT	ENSG00000254685	4	1:74198241-74198241	+	TS	0.037016	0.29858	-0.26156	0.937	K3	1.3883
RCAN3AS	ENSG00000286061	10	1:24496333-24496421	-	TE	0.52196	0.1278	0.39416	0.974	K3	1.3352
HSPB7	ENSG00000173641	5	1:16018006-16018041	-	TS	0.58884	0.069534	0.51931	0.998	K3	0.9971
NFASC	ENSG00000163531	20	1:204957658-204957694	+	TS	0.46069	0.058821	0.40187	0.916	K1	0.9617
NFASC	ENSG00000163531	21	1:204957695-204957826	+	TS	0.54009	0.93981	-0.39972	0.92	K1	0.9617
NFASC	ENSG00000163531	66	1:205016308-205016386	+	TE	0.015777	0.81651	-0.80074	1	K3	1.9414
NFASC	ENSG00000163531	68	1:205016939-205018371	+	TE	0.4174	0.027475	0.38992	0.999	K3	1.9414
NFASC	ENSG00000163531	71	1:205021032-205022821	+	TE	0.14292	0.020374	0.12255	0.977	K3	1.9414
NFASC	ENSG00000163531	72	1:205022822-205022822	+	TE	0.1263	0.019704	0.1066	0.941	K3	1.9414
SLC30A10	ENSG00000196660	8	1:219915154-219915948	-	TE	0.4361	0.063955	0.37215	0.999	K2	0.9825
SLC30A10	ENSG00000196660	10	1:219913506-219914263	-	TE	0.074889	0.56645	-0.49156	0.998	K2	0.9825
KCNA2	ENSG00000177301	16	1:110604551-110604890	-	TS	0.82664	0.11373	0.71291	1	K1	0.7449
KCNA2	ENSG00000177301	17	1:110604464-110604550	-	TS	0.17629	0.88702	-0.71073	1	K1	0.7449
KCNA2	ENSG00000177301	29	1:110599441-110601815	-	TE	0.1912	0.017539	0.17366	0.987	K2	1.5698
KCNA2	ENSG00000177301	30	1:110596335-110599440	-	TE	0.71267	0.98286	-0.27019	0.955	K2	1.5698
TNNI1	ENSG00000159173	23	1:201409067-201409250	-	TE	0.60637	0.10841	0.49796	0.994	K2	1.2445
TNNI1	ENSG00000159173	25	1:201403784-201408863	-	TE	0.18945	0.81832	-0.62887	0.999	K2	1.2445
ZNF326	ENSG00000162664	18	1:90027354-90028226	+	TE	0.48378	0.24752	0.23626	0.994	K2	1.561
ZNF326	ENSG00000162664	19	1:90028227-90035531	+	TE	0.097669	0.45144	-0.35377	0.969	K2	1.561
DNM3	ENSG00000197959	1	1:171841498-171841499	+	TS	0.70137	0.072086	0.62928	0.982	K2	0.987
DNM3	ENSG00000197959	2	1:171841500-171841528	+	TS	0.29951	0.92313	-0.62362	0.968	K2	0.987
DNM3	ENSG00000197959	31	1:172408355-172412717	+	TE	0.86988	0.98842	-0.11854	0.915	K1	0.8831
HNRNPU	ENSG00000153187	35	1:244858275-244858728	-	RI	0.0028743	0.22544	-0.22256	0.959	K10	2.1875
HNRNPU	ENSG00000153187	48	1:244856457-244856625	-	CE	0.99973	0.86996	0.12977	0.998	K10	2.0905
HNRNPU	ENSG00000153187	54	1:244855609-244855903	-	RI	0.0040773	0.15089	-0.14681	0.957	K10	2.6934
HNRNPU	ENSG00000153187	95	1:244840687-244843123	-	TE	0.8597	0.71737	0.14233	0.925	K2	0.8883
HNRNPU	ENSG00000153187	96	1:244840638-244840686	-	TE	0.14033	0.28268	-0.14236	0.923	K2	0.8883
CNTN2	ENSG00000184144	19	1:205058664-205059083	+	RI	0.71622	0.14477	0.57145	0.993	K1	0.7219
CNTN2	ENSG00000184144	100	1:205075639-205077956	+	TE	0.2168	0.54775	-0.33095	0.997	K4	1.9077
CSDE1	ENSG00000009307	48	1:114717312-114717801	-	TE	0.26839	0.43122	-0.16283	0.924	K3	2.6712
CSDE1	ENSG00000009307	49	1:114717305-114717311	-	TE	0.15336	0.0044522	0.14891	0.999	K3	2.6712
PTPRU	ENSG00000060656	3	1:29236549-29236638	+	TS	0.23804	0.032774	0.20527	0.93	K2	1.5309
PTPRU	ENSG00000060656	44	1:29323631-29323636	+	AA	0.87294	0.98824	-0.1153	0.984	K1	0.684
MEX3A	ENSG00000254726	5	1:156077066-156077354	-	TE	0.26107	0.13518	0.12589	0.93	K1	0.9257
MEX3A	ENSG00000254726	6	1:156072013-156077065	-	TE	0.73862	0.86481	-0.12619	0.922	K1	0.9257
RPS6KA1	ENSG00000117676	61	1:26574735-26575014	+	TE	0.001067	0.13868	-0.13762	0.987	K3	0.8503
SCMH1	ENSG00000010803	38	1:41027204-41027475	-	TE	0.97719	0.01887	0.95832	1	K2	0
SCMH1	ENSG00000010803	39	1:41027202-41027203	-	TE	0.022946	0.9803	-0.95735	1	K2	0
AKR7L	ENSG00000211454	14	1:19267300-19267461	-	TE	0.49918	0.10149	0.39769	0.973	K2	1.5662
AKR7L	ENSG00000211454	17	1:19265982-19267102	-	TE	0.34078	0.89889	-0.55811	0.998	K2	1.5662
NAV1	ENSG00000134369	1	1:201622885-201622926	+	TS	0.16916	0.51114	-0.34199	0.933	K2	0.9944
NAV1	ENSG00000134369	28	1:201790767-201793791	+	RI	0.12379	0.43914	-0.31535	0.966	K1	0.9852
NAV1	ENSG00000134369	38	1:201804489-201804497	+	CE	0.71725	0.095744	0.62151	1	K1	0.8113
CYB5RL	ENSG00000215883	28	1:54169651-54172335	-	TE	0.60386	0.49003	0.11383	0.924	K3	1.6974
SFT2D2	ENSG00000213064	1	1:168225938-168225949	+	TS	0.037259	0.26179	-0.22453	0.903	K2	1.2029
AGTRAP	ENSG00000177674	35	1:11750770-11750771	+	TE	0.1771	0.060971	0.11613	0.931	K4	1.5519
TAFA3	ENSG00000184599	6	1:112724013-112724137	+	CE	0.90062	0.549	0.35161	0.979	K1	0.9911
MRPS15	ENSG00000116898	13	1:36455774-36455925	-	TE	0.83466	0.99819	-0.16354	1	K2	0.9572
MRPS15	ENSG00000116898	15	1:36455772-36455772	-	TE	0.14321	0.0018423	0.14137	1	K2	0.9572
MYSM1	ENSG00000162601	14	1:58689294-58689367	-	CE	0.23923	0.43199	-0.19276	0.937	K3	1.9862
MYSM1	ENSG00000162601	25	1:58668632-58668682	-	CE	0.75048	0.59182	0.15866	0.978	K1	0.9782
AL390860.1	ENSG00000235749	1	1:247639630-247639689	+	TS	0.58548	0.11387	0.47161	0.928	K3	0.8934
GGPS1	ENSG00000152904	9	1:235329113-235329183	+	CE	0.19032	0.071899	0.11842	0.953	K3	1.7465
ANGPTL1	ENSG00000116194	9	1:178850624-178851316	-	TE	0.59303	0.11731	0.47572	0.989	K1	0.9569
ANGPTL1	ENSG00000116194	10	1:178849535-178850623	-	TE	0.42303	0.87673	-0.4537	0.978	K1	0.9569
NBPF8	ENSG00000270231	2	1:120425747-120425845	+	CE	0.43011	0.12579	0.30432	0.937	K1	0.9953
LDLRAP1	ENSG00000157978	24	1:25568885-25568886	+	TE	0.44155	0.074474	0.36707	0.951	K3	1.6433
INKA2	ENSG00000197852	2	1:111739396-111739403	-	TS	0.48541	0.013896	0.47151	0.943	K2	0.9347
INKA2	ENSG00000197852	4	1:111739254-111739363	-	TS	0.13011	0.66837	-0.53826	0.927	K2	0.9347
RYR2	ENSG00000198626	125	1:237832759-237833988	+	TE	0.18067	0.41068	-0.23001	0.967	K2	1.5101
EFHD2	ENSG00000142634	6	1:15428593-15429081	+	TE	0.20917	0.081453	0.12772	0.991	K1	0.8236
EFHD2	ENSG00000142634	7	1:15429082-15430339	+	TE	0.79058	0.91844	-0.12786	0.986	K1	0.8236
AHDC1	ENSG00000126705	2	1:27604178-27604183	-	TS	0.5012	0.1224	0.3788	0.948	K2	1
AHDC1	ENSG00000126705	3	1:27604164-27604177	-	TS	0.50208	0.87489	-0.37281	0.958	K2	1
AHDC1	ENSG00000126705	8	1:27604106-27604109	-	AD	0.1409	0.87575	-0.73485	1	K0	0
AHDC1	ENSG00000126705	38	1:27551851-27552038	-	RI	0.58333	0.86345	-0.28012	0.93	K1	0.971
SPRTN	ENSG00000010072	14	1:231352610-231352754	+	TE	0.0023647	0.20193	-0.19957	0.964	K2	1.5697
SPRTN	ENSG00000010072	15	1:231352755-231352764	+	TE	0.43462	0.0026476	0.43198	1	K2	1.5697
MIR3659HG	ENSG00000224592	3	1:38102417-38102423	+	AA	0.89516	0.64182	0.25334	0.955	K1	0.9183
MIR3659HG	ENSG00000224592	4	1:38102424-38102496	+	CE	0.91465	0.64933	0.26532	0.977	K1	0.9183
HAPLN2	ENSG00000132702	16	1:156625101-156625535	+	TE	0.20812	0.59145	-0.38333	0.926	K1	0.998
HAPLN2	ENSG00000132702	17	1:156625536-156625725	+	TE	0.78967	0.40208	0.38759	0.94	K1	0.998
ARHGEF11	ENSG00000132694	26	1:156954892-156954921	-	CE	0.49684	0.6719	-0.17506	0.939	K1	1
ARF1	ENSG00000143761	9	1:228083137-228083149	+	TS	0.037217	0.1865	-0.14928	0.909	K3	1.3226
ARF1	ENSG00000143761	11	1:228083184-228083221	+	TS	0.57471	0.22644	0.34826	0.972	K3	1.3226
CENPS	ENSG00000175279	7	1:10433842-10433965	+	CE	0.88497	0.98587	-0.1009	0.957	K4	1.775
CENPS	ENSG00000175279	8	1:10434657-10434690	+	CE	0.84868	0.9898	-0.14112	0.999	K3	1.7629
PPIE	ENSG00000084072	6	1:39738886-39738887	+	TS	0.0070338	0.1745	-0.16747	1	K4	2.5852
PPIE	ENSG00000084072	7	1:39738888-39738889	+	TS	0.0070961	0.17672	-0.16963	1	K4	2.5852
PPIE	ENSG00000084072	31	1:39753287-39753444	+	TE	0.06186	0.2758	-0.21394	0.967	K2	1.0541
PPIE	ENSG00000084072	32	1:39753445-39753716	+	TE	0.93031	0.71235	0.21796	0.962	K2	1.0541
TOR1AIP1	ENSG00000143337	34	1:179919278-179919708	+	TE	0.00061673	0.15635	-0.15574	1	K3	1.7674
TOR1AIP1	ENSG00000143337	35	1:179919709-179920077	+	TE	0.49111	0.38838	0.10273	0.968	K3	1.7674
RSBN1	ENSG00000081019	2	1:113812294-113812448	-	TS	0.11542	0.49776	-0.38233	0.984	K3	1.0592
RSBN1	ENSG00000081019	3	1:113812290-113812293	-	TS	0.11054	0.49917	-0.38864	0.986	K3	1.0592
RSBN1	ENSG00000081019	5	1:113812248-113812275	-	TS	0.89229	0.062897	0.82939	1	K3	1.0592
RSBN1	ENSG00000081019	15	1:113766145-113766453	-	TE	0.050466	0.24254	-0.19207	0.998	K3	2.5155
WDR26	ENSG00000162923	38	1:224385149-224385665	-	TE	0.70053	0.4549	0.24563	0.953	K2	1.5849
WDR26	ENSG00000162923	39	1:224385143-224385148	-	TE	0.0024772	0.16707	-0.16459	0.955	K2	1.5849
GPBP1L1	ENSG00000159592	4	1:45686537-45686653	-	TS	0.0063428	0.14956	-0.14321	0.937	K2	0.9334
GPBP1L1	ENSG00000159592	11	1:45660530-45660548	-	TE	0.14485	0.042847	0.102	0.958	K3	0.6376
GPBP1L1	ENSG00000159592	12	1:45660417-45660529	-	TE	0.85504	0.9571	-0.10206	0.964	K3	0.6376
KCTD3	ENSG00000136636	25	1:215620057-215620203	+	TE	0.42399	0.15303	0.27096	1	K2	1.5826
KCTD3	ENSG00000136636	26	1:215620204-215621731	+	TE	0.27244	0.55845	-0.28601	1	K2	1.5826
HDAC1P2	ENSG00000233012	3	1:220627250-220627448	+	TE	0.82098	0.076961	0.74402	1	K1	0.2906
HDAC1P2	ENSG00000233012	4	1:220627449-220628056	+	TE	0.17358	0.92294	-0.74936	1	K1	0.2906
HES2	ENSG00000069812	3	1:6419908-6419917	-	TS	0.38175	0.056812	0.32494	0.98	K2	1.5849
HES2	ENSG00000069812	4	1:6419904-6419907	-	TS	0.38725	0.055096	0.33215	0.972	K2	1.5849
HES2	ENSG00000069812	5	1:6419844-6419903	-	TS	0.38674	0.94448	-0.55774	1	K2	1.5849
SASS6	ENSG00000156876	1	1:100132931-100132955	-	TS	0.52714	0.85276	-0.32562	0.965	K1	0.9541
SASS6	ENSG00000156876	2	1:100132750-100132930	-	TS	0.47141	0.14547	0.32594	0.939	K1	0.9541
C1orf216	ENSG00000142686	5	1:35716198-35716326	-	TE	0.038956	0.32781	-0.28886	0.949	K2	1.3859
C1orf216	ENSG00000142686	6	1:35716160-35716197	-	TE	0.34061	0.11301	0.2276	0.937	K2	1.3859
POLR3GL	ENSG00000121851	15	1:145978520-145978570	+	TE	0.41369	0.18255	0.23114	0.921	K2	1.1757
RPS27	ENSG00000177954	11	1:153992065-153992145	+	TE	0.82038	0.94727	-0.1269	0.957	K2	1.1062
TRMT13	ENSG00000122435	1	1:100133150-100133162	+	TS	0.039512	0.34735	-0.30784	0.995	K2	0.9997
TRMT13	ENSG00000122435	4	1:100133215-100133315	+	TS	0.45198	0.031225	0.42075	0.918	K2	0.9997
EMBP1	ENSG00000231752	1	1:121519112-121519131	+	TS	0.039591	0.46445	-0.42486	0.993	K2	0.9855
RGL1	ENSG00000143344	4	1:183806375-183806485	+	CE	0.4257	0.82656	-0.40085	0.956	K2	1.579
YIPF1	ENSG00000058799	7	1:53889244-53889463	-	CE	0.22082	0.42721	-0.20639	0.997	K3	1.363
S100A14	ENSG00000189334	11	1:153614918-153615022	-	TE	0.22458	0.0059299	0.21865	0.99	K2	1.5617
S100A14	ENSG00000189334	13	1:153614255-153614776	-	TE	0.40419	0.66348	-0.25929	0.964	K2	1.5617
SAMD11	ENSG00000187634	38	1:944575-944575	+	TE	0.3887	0.075203	0.3135	0.92	K2	1.0446
SAMD11	ENSG00000187634	39	1:944576-944581	+	TE	0.29927	0.0019656	0.2973	0.995	K2	1.0446
TRIM11	ENSG00000154370	15	1:228394825-228395207	-	TE	0.10368	0.20471	-0.10103	0.955	K2	1.3692
ZNF691	ENSG00000164011	15	1:42851755-42852473	+	TE	0.58121	0.92197	-0.34075	0.924	K2	1.5971
ZNF691	ENSG00000164011	16	1:42852474-42852477	+	TE	0.34366	0.015598	0.32806	0.951	K2	1.5971
SPOCD1	ENSG00000134668	5	1:31815744-31815960	-	AD	0.40499	0.84944	-0.44445	0.979	K2	1.5052
RBM34	ENSG00000188739	20	1:235152706-235152765	-	CE	0.98856	0.88218	0.10637	1	K4	1.7655
CLCC1	ENSG00000121940	1	1:108963451-108963457	-	TS	0.045002	0.16319	-0.11819	0.91	K1	0.5466
PTP4A2	ENSG00000184007	3	1:31938359-31938368	-	TS	0.82616	0.40278	0.42338	0.929	K1	0.9815
PTP4A2	ENSG00000184007	4	1:31938263-31938358	-	TS	0.17394	0.60265	-0.42871	0.926	K1	0.9815
EXO5	ENSG00000164002	14	1:40509350-40509450	+	RI	0.53357	0.2881	0.24547	0.969	K4	2.673
EXO5	ENSG00000164002	15	1:40509451-40509625	+	CE	0.89948	0.56682	0.33266	0.962	K4	2.673
KCNJ10	ENSG00000177807	10	1:160042255-160042502	-	TS	0.11415	0.72344	-0.60929	0.997	K2	0.7052
KCNJ10	ENSG00000177807	11	1:160042046-160042254	-	TS	0.8879	0.13643	0.75147	1	K2	0.7052
KCNJ10	ENSG00000177807	18	1:160038853-160039348	-	TE	0.52425	0.083879	0.44037	0.97	K3	0.9997
AL357143.1	ENSG00000229961	8	1:157187406-157191963	+	TE	0.27368	0.94377	-0.67009	1	K2	0.9743
TNFRSF14	ENSG00000157873	44	1:2563505-2563749	+	TE	0.13665	0.69842	-0.56177	0.993	K3	0.7706
TNFRSF14	ENSG00000157873	45	1:2563750-2563826	+	TE	0.80941	0.12205	0.68735	0.998	K3	0.7706
DPH5	ENSG00000117543	28	1:100992637-100992740	-	CE	0.94808	0.8423	0.10578	0.991	K5	2.3488
OTUD3	ENSG00000169914	4	1:19894368-19894480	+	CE	0.8178	0.68147	0.13633	0.926	K1	0.9239
CAMTA1	ENSG00000171735	17	1:6871859-6872019	+	TE	0.73441	0.86399	-0.12958	0.93	K3	0.9144
CAMTA1	ENSG00000171735	18	1:6872020-6872038	+	TE	0.26554	0.10117	0.16437	0.907	K3	0.9144
CAMTA1	ENSG00000171735	23	1:6887654-6887787	+	TE	0.0039075	0.20143	-0.19753	0.944	K3	1.9008
CAMTA1	ENSG00000171735	29	1:6888194-6888201	+	TE	0.24004	0.0068864	0.23316	0.963	K3	1.9008
CAMTA1	ENSG00000171735	31	1:7249491-7249626	+	CE	0.8359	0.96799	-0.13209	0.922	K2	1.149
GADD45A	ENSG00000116717	2	1:67685214-67685228	+	TS	0.10458	0.756	-0.65141	1	K2	1.1719
GADD45A	ENSG00000116717	3	1:67685229-67685404	+	TS	0.75575	0.019372	0.73638	1	K2	1.1719
S1PR1	ENSG00000170989	12	1:101241373-101241518	+	TE	0.36416	0.61938	-0.25522	0.932	K3	2.0802
C1orf122	ENSG00000197982	9	1:37808978-37809449	+	TE	0.011435	0.23749	-0.22605	1	K2	0.9145
C1orf122	ENSG00000197982	10	1:37809450-37809452	+	TE	0.98793	0.76243	0.22551	1	K2	0.9145
CRYZL2P	ENSG00000242193	3	1:178037925-178037946	-	TS	0.3681	0.13761	0.2305	0.903	K2	1.5849
CRYZL2P	ENSG00000242193	4	1:178037897-178037924	-	TS	0.36139	0.85197	-0.49057	0.99	K2	1.5849
INKA2-AS1	ENSG00000227811	1	1:111739579-111739719	+	TS	0.11057	0.35415	-0.24358	0.917	K2	1.5701
NEXN	ENSG00000162614	13	1:77926612-77926715	+	RI	0.13606	0.57076	-0.4347	0.976	K3	1.6119
NFYC	ENSG00000066136	2	1:40691686-40691688	+	TS	0.31129	0.0088651	0.30243	0.966	K3	2.1374
UHMK1	ENSG00000152332	2	1:162497805-162497817	+	TS	0.27149	0.10916	0.16233	0.97	K2	0.9354
UHMK1	ENSG00000152332	3	1:162497818-162498084	+	TS	0.72674	0.89015	-0.16341	0.973	K2	0.9354
MIR137HG	ENSG00000225206	13	1:98044296-98044500	-	TE	0.10776	0.72986	-0.62211	0.998	K3	0.8354
MIR137HG	ENSG00000225206	14	1:98043352-98044295	-	TE	0.82097	0.24761	0.57336	0.995	K3	0.8354
TBX19	ENSG00000143178	7	1:168305008-168305196	+	CE	0.45087	0.86181	-0.41095	0.961	K1	0.9852
ERMAP	ENSG00000164010	1	1:42817122-42817122	+	TS	0.24793	0.89225	-0.64433	0.988	K2	0.9653
ERMAP	ENSG00000164010	2	1:42817123-42817123	+	TS	0.75376	0.11565	0.63811	0.983	K2	0.9653
TBCE	ENSG00000284770	8	1:235367424-235367425	+	TS	0.45283	0.074347	0.37848	0.998	K5	1
TBCE	ENSG00000284770	9	1:235367426-235367426	+	TS	0.54726	0.92456	-0.37731	0.999	K5	1
TBCE	ENSG00000284770	22	1:235380047-235380053	+	TS	0.4423	0.01137	0.43093	1	K2	0.9956
TBCE	ENSG00000284770	24	1:235380073-235380149	+	TS	0.55857	0.98924	-0.43067	1	K2	0.9956
KCNT2	ENSG00000162687	2	1:196608496-196608560	-	TS	0.75259	0.63425	0.11834	0.909	K3	1.5448
KCNT2	ENSG00000162687	37	1:196273468-196273488	-	CE	0.28908	0.046814	0.24227	0.946	K1	0.9968
KCNT2	ENSG00000162687	43	1:196227859-196228138	-	TE	0.33123	0.0063506	0.32488	0.935	K3	1.5462
CDK11A	ENSG00000008128	64	1:1702766-1702880	-	TE	0.252	0.012816	0.23918	0.991	K2	1.2829
ACTN2	ENSG00000077522	41	1:236762567-236762597	+	TE	0.038009	0.36839	-0.33038	0.994	K4	1.9195
CZIB	ENSG00000162384	21	1:53214474-53214736	-	TE	0.035835	0.28092	-0.24509	0.998	K2	1.5533
LAMTOR5-AS1	ENSG00000224699	58	1:110416189-110416272	+	TE	0.91333	0.14077	0.77255	1	K1	0
LAMTOR5-AS1	ENSG00000224699	59	1:110416273-110416274	+	TE	0.089546	0.85625	-0.76671	1	K1	0
PLXNA2	ENSG00000076356	41	1:208026104-208027338	-	TE	0.34401	0.7172	-0.37318	0.912	K1	0.9712
PLXNA2	ENSG00000076356	42	1:208022242-208026103	-	TE	0.65908	0.28633	0.37275	0.92	K1	0.9712
DDI2	ENSG00000197312	21	1:15659837-15661057	+	TE	0.19506	0.34289	-0.14783	0.999	K1	0.928
DDI2	ENSG00000197312	22	1:15661058-15669044	+	TE	0.80506	0.6575	0.14757	1	K1	0.928
DUSP23	ENSG00000158716	4	1:159780994-159781000	+	AD	0.14031	0.37542	-0.23511	0.902	K1	0.9529
LINC02609	ENSG00000233593	2	1:90851654-90851657	-	TS	0.13797	0.5668	-0.42883	0.998	K4	1.4059
LINC02609	ENSG00000233593	5	1:90851632-90851641	-	TS	0.057419	0.20201	-0.14459	0.956	K4	1.4059
LINC02609	ENSG00000233593	6	1:90851631-90851631	-	TS	0.60253	0.025668	0.57686	1	K4	1.4059
LINC02609	ENSG00000233593	12	1:90837550-90837765	-	CE	0.85651	0.38395	0.47256	0.994	K2	1.7405
GFI1	ENSG00000162676	11	1:92474762-92476207	-	TE	0.60985	0.90136	-0.2915	0.928	K1	1
GFI1	ENSG00000162676	12	1:92473043-92474761	-	TE	0.3971	0.1004	0.2967	0.941	K1	1
FLAD1	ENSG00000160688	5	1:154983365-154983366	+	TS	0.28956	0.031573	0.25799	0.907	K3	1.5849
FLAD1	ENSG00000160688	6	1:154983367-154983397	+	TS	0.6105	0.96437	-0.35387	0.93	K3	1.5849
CPT2	ENSG00000157184	6	1:53196859-53196902	+	TS	0.063503	0.34882	-0.28532	0.985	K3	2.1356
SLC45A3	ENSG00000158715	4	1:205662308-205662668	-	AF	0.48753	0.25869	0.22884	0.93	K2	1.2704
SELENOF	ENSG00000183291	5	1:86914066-86914126	-	TS	0.73029	0.48076	0.24953	0.998	K2	0.9996
SELENOF	ENSG00000183291	6	1:86914028-86914065	-	TS	0.27002	0.51967	-0.24965	0.999	K2	0.9996
PDE4DIP	ENSG00000178104	1	1:148808181-148808465	+	TS	0.076482	0.43178	-0.3553	0.979	K2	0.9788
PDE4DIP	ENSG00000178104	4	1:148808485-148808737	+	TS	0.92498	0.56009	0.36489	0.979	K2	0.9788
PDE4DIP	ENSG00000178104	49	1:148932381-148932437	+	TE	0.24638	0.093946	0.15243	0.903	K3	1.4344
PDE4DIP	ENSG00000178104	50	1:148932438-148932725	+	TE	0.076725	0.26045	-0.18373	0.905	K3	1.4344
PDE4DIP	ENSG00000178104	96	1:149001697-149002026	+	AD	0.46981	0.86007	-0.39026	0.978	K1	0.9957
PDE4DIP	ENSG00000178104	104	1:149009568-149009791	+	CE	0.91339	0.69114	0.22225	0.911	K2	1.5495
PDE4DIP	ENSG00000178104	111	1:149017760-149017792	+	TS	0.10738	0.78634	-0.67896	1	K1	0.5675
PDE4DIP	ENSG00000178104	112	1:149017793-149017879	+	TS	0.88695	0.21108	0.67587	1	K1	0.5675
PDE4DIP	ENSG00000178104	145	1:149032303-149032497	+	TE	0.27018	0.050948	0.21924	0.909	K3	2.1062
PDE4DIP	ENSG00000178104	146	1:149032498-149032955	+	TE	0.21977	0.55649	-0.33672	0.931	K3	2.1062
CMPK1	ENSG00000162368	2	1:47333809-47333878	+	TS	0.74248	0.51429	0.22819	0.997	K3	1.3475
CMPK1	ENSG00000162368	3	1:47333879-47333913	+	TS	0.21914	0.42256	-0.20342	0.981	K3	1.3475
EFCAB14	ENSG00000159658	1	1:46719065-46719114	-	TS	0.16762	0.047957	0.11966	0.992	K2	1.5532
EFCAB14	ENSG00000159658	2	1:46718181-46719064	-	TS	0.38234	0.54984	-0.1675	0.999	K2	1.5532
EFCAB14	ENSG00000159658	24	1:46675161-46678262	-	TE	0.36935	0.2232	0.14615	0.956	K3	1.8264
PTPRF	ENSG00000142949	4	1:43530876-43530882	+	TS	0.90757	0.20678	0.70079	0.997	K2	0.9579
PTPRF	ENSG00000142949	5	1:43530883-43530889	+	TS	0.092639	0.79163	-0.69899	0.994	K2	0.9579
PTPRF	ENSG00000142949	67	1:43622864-43623654	+	TE	0.247	0.40171	-0.15471	0.954	K3	1.5564
PTPRF	ENSG00000142949	68	1:43623655-43623663	+	TE	0.19895	0.025012	0.17394	0.989	K3	1.5564
EPB41	ENSG00000159023	70	1:29072351-29072806	+	TE	0.16429	0.027031	0.13725	0.959	K4	0.8351
EPB41	ENSG00000159023	95	1:29118847-29120020	+	TE	0.52141	0.22868	0.29273	0.999	K4	2.0266
EPB41	ENSG00000159023	96	1:29120021-29120033	+	TE	0.053153	0.29104	-0.23788	1	K4	2.0266
CROCCP4	ENSG00000227684	3	1:16750514-16750594	+	CE	0.33219	0.87262	-0.54043	0.996	K1	0.874
CROCCP4	ENSG00000227684	4	1:16750595-16750672	+	RI	0.43649	0.90726	-0.47077	0.992	K1	0.9911
CFHR3	ENSG00000116785	8	1:196788745-196788944	+	CE	0.89517	0.6325	0.26267	0.933	K1	0.9183
LAMB3	ENSG00000196878	29	1:209614977-209615407	-	TE	0.88803	0.055099	0.83293	1	K2	0
LAMB3	ENSG00000196878	30	1:209614875-209614976	-	TE	0.11126	0.94788	-0.83662	1	K2	0
SLC35F3	ENSG00000183780	8	1:234320098-234320187	+	CE	0.88367	0.63953	0.24413	0.964	K2	1.1901
LINC01409	ENSG00000237491	22	1:784656-784690	+	TE	0.066176	0.27654	-0.21036	0.964	K2	1.1908
LINC01409	ENSG00000237491	57	1:809730-810047	+	TE	0.87011	0.11268	0.75742	1	K3	0
LINC01409	ENSG00000237491	58	1:810048-810057	+	TE	0.1265	0.8882	-0.76169	0.999	K3	0
PLEKHO1	ENSG00000023902	22	1:150159498-150159628	+	TE	0.83819	0.18323	0.65496	0.985	K2	1.1049
PLEKHO1	ENSG00000023902	23	1:150159629-150159630	+	TE	0.13923	0.79531	-0.65607	0.987	K2	1.1049
PPM1J	ENSG00000155367	1	1:112715329-112715477	-	TS	0.50542	0.092105	0.41332	0.972	K3	1.1346
PPM1J	ENSG00000155367	2	1:112715304-112715328	-	TS	0.41521	0.9092	-0.49399	0.921	K3	1.1346
ECHDC2	ENSG00000121310	58	1:52896598-52897436	-	RI	0.2671	0.53639	-0.26929	0.907	K3	2.2319
ECHDC2	ENSG00000121310	60	1:52896403-52896547	-	TE	0.0060928	0.13896	-0.13286	0.984	K3	1.688
ECHDC2	ENSG00000121310	63	1:52896232-52896232	-	TE	0.006108	0.18743	-0.18133	0.942	K3	1.688
ECHDC2	ENSG00000121310	65	1:52896223-52896224	-	TE	0.80235	0.54435	0.258	0.925	K3	1.688
INTS11	ENSG00000127054	53	1:1318697-1319059	-	TE	0.64251	0.026012	0.6165	0.956	K2	0.7927
INTS11	ENSG00000127054	54	1:1318681-1318696	-	TE	0.35835	0.97281	-0.61447	0.959	K2	0.7927
LINC00869	ENSG00000277147	21	1:149647620-149647624	+	TE	0.21945	0.014847	0.2046	0.968	K2	1.197
PPOX	ENSG00000143224	7	1:161166452-161166461	+	TS	0.13152	0.021205	0.11032	0.916	K4	2.2659
PPOX	ENSG00000143224	38	1:161168993-161169183	+	CE	0.78997	0.66622	0.12375	0.916	K8	4.7023
PPOX	ENSG00000143224	67	1:161177042-161177092	+	TE	0.78241	0.58015	0.20226	0.919	K2	1.5035
ZNF678	ENSG00000181450	2	1:227563551-227563555	+	TS	0.022195	0.50498	-0.48278	1	K2	1.5171
ZNF678	ENSG00000181450	4	1:227563580-227563724	+	TS	0.72057	0.24236	0.47821	0.955	K2	1.5171
ERI3	ENSG00000117419	28	1:44221070-44221338	-	TE	0.60709	0.7417	-0.13461	0.913	K3	1.2662
TMEM53	ENSG00000126106	7	1:44674403-44674442	-	TS	0.017671	0.13268	-0.11501	0.997	K3	1.742
TMEM53	ENSG00000126106	9	1:44660174-44660295	-	CE	0.92072	0.77443	0.1463	0.937	K3	1.9987
SCNN1D	ENSG00000162572	2	1:1280472-1280587	+	TS	0.93554	0.60285	0.33269	0.991	K2	0.9512
SCNN1D	ENSG00000162572	3	1:1280588-1280666	+	TS	0.066601	0.39062	-0.32402	0.99	K2	0.9512
RPRD2	ENSG00000163125	3	1:150364708-150364710	+	TS	0.91057	0.49988	0.41069	1	K2	0.9857
RPRD2	ENSG00000163125	4	1:150364711-150364919	+	TS	0.089997	0.49981	-0.40981	0.997	K2	0.9857
PPIEL	ENSG00000243970	38	1:39525058-39525151	-	AA	0.3778	0.80484	-0.42704	0.904	K2	1.2549
PPIEL	ENSG00000243970	43	1:39523562-39523697	-	CE	0.64829	0.90482	-0.25653	0.92	K1	0.8813
PPIEL	ENSG00000243970	48	1:39522314-39522325	-	TE	0.17487	0.89794	-0.72307	1	K3	1.1941
FDPS	ENSG00000160752	34	1:155318474-155318518	+	TE	0.078562	0.40718	-0.32862	0.967	K2	0.9901
FDPS	ENSG00000160752	35	1:155318519-155318663	+	TE	0.92093	0.59168	0.32925	0.957	K2	0.9901
MYCL	ENSG00000116990	2	1:39901920-39902013	-	TS	0.10323	0.87297	-0.76973	1	K2	0.3123
MYCL	ENSG00000116990	3	1:39901918-39901919	-	TS	0.85241	0.12593	0.72648	1	K2	0.3123
TRIT1	ENSG00000043514	34	1:39841714-39841832	-	TE	0.036594	0.21881	-0.18221	0.945	K3	2.1852
TRIT1	ENSG00000043514	36	1:39841626-39841644	-	TE	0.34312	0.13098	0.21214	0.957	K3	2.1852
MRPL37	ENSG00000116221	14	1:54218172-54218381	+	TE	0.3583	0.91992	-0.56162	0.978	K1	0.9999
MRPL37	ENSG00000116221	15	1:54218382-54218383	+	TE	0.64212	0.079873	0.56224	0.982	K1	0.9999
LINC00862	ENSG00000203721	12	1:200366652-200367230	-	TE	0.95658	0.083413	0.87317	1	K2	0
LINC00862	ENSG00000203721	13	1:200366625-200366651	-	TE	0.045788	0.91503	-0.86924	1	K2	0
RNF2	ENSG00000121481	1	1:185045526-185045535	+	TS	0.22172	0.60223	-0.38052	0.94	K2	1.5525
RNF2	ENSG00000121481	3	1:185045558-185045649	+	TS	0.69287	0.24746	0.44541	0.944	K2	1.5525
PBXIP1	ENSG00000163346	22	1:154944080-154945117	-	TE	0.20208	0.0020637	0.20002	0.931	K1	1
PBXIP1	ENSG00000163346	23	1:154944076-154944079	-	TE	0.79846	0.99804	-0.19958	0.938	K1	1
UBXN11	ENSG00000158062	7	1:26306634-26306636	-	TS	0.24772	0.076557	0.17116	0.919	K3	2.5852
UBXN11	ENSG00000158062	9	1:26306621-26306632	-	TS	0.25063	0.073373	0.17725	0.912	K3	2.5852
UBXN11	ENSG00000158062	10	1:26306610-26306620	-	TS	0.24707	0.49425	-0.24719	0.904	K3	2.5852
UBXN11	ENSG00000158062	11	1:26306592-26306609	-	TS	0.24756	0.50188	-0.25433	0.908	K3	2.5852
TMEM167B	ENSG00000215717	4	1:109090806-109090882	+	TS	0.13361	0.018723	0.11489	0.957	K2	1.9431
GSTM3	ENSG00000134202	34	1:109736975-109736975	-	TE	0.22052	0.017907	0.20262	0.982	K3	1.7346
GSTM3	ENSG00000134202	35	1:109736930-109736974	-	TE	0.28726	0.017348	0.26991	0.94	K3	1.7346
GSTM3	ENSG00000134202	36	1:109733937-109736929	-	TE	0.24345	0.90046	-0.65702	1	K3	1.7346
TMEM222	ENSG00000186501	25	1:27335546-27335648	+	TE	0.14592	0.0026242	0.1433	0.922	K3	1.6364
DNAH14	ENSG00000185842	5	1:224929661-224929666	+	TS	0.86869	0.29149	0.5772	0.972	K3	1.0337
DNAH14	ENSG00000185842	49	1:225100713-225100884	+	CE	0.71242	0.30429	0.40813	0.957	K1	0.8113
DNAH14	ENSG00000185842	61	1:225145326-225145379	+	CE	0.65095	0.91167	-0.26072	0.95	K1	0.8998
DNAH14	ENSG00000185842	72	1:225204183-225204273	+	CE	0.49176	0.13515	0.3566	0.923	K1	0.9183
HIPK1	ENSG00000163349	26	1:113966130-113966132	+	AA	0.75375	0.60912	0.14463	0.901	K2	1.4919
DEPDC1	ENSG00000024526	21	1:68476897-68477069	-	TE	0.33661	0.19838	0.13823	0.905	K2	1.5712
AL512785.2	ENSG00000254706	7	1:162383182-162383377	+	TE	0.33638	0.67202	-0.33564	0.914	K1	0.8544
AL512785.2	ENSG00000254706	8	1:162383378-162383531	+	TE	0.65572	0.32083	0.33489	0.921	K1	0.8544
IRF6	ENSG00000117595	1	1:209806143-209806175	-	TS	0.96959	0.83541	0.13418	0.965	K1	0.7526
IRF6	ENSG00000117595	2	1:209805947-209806142	-	TS	0.029582	0.16321	-0.13363	0.978	K1	0.7526
WDR47	ENSG00000085433	3	1:109042076-109042102	-	TS	0.027665	0.94754	-0.91988	1	K3	0.9998
WDR47	ENSG00000085433	5	1:109041862-109041986	-	TS	0.72666	0.05194	0.67472	0.999	K3	0.9998
MAN1C1	ENSG00000117643	7	1:25746668-25746783	+	CE	0.83804	0.9736	-0.13556	0.927	K1	0.8213
MAN1C1	ENSG00000117643	27	1:25784293-25784450	+	TE	0.71101	0.49961	0.2114	0.916	K3	1.7018
SLC44A3	ENSG00000143036	14	1:94827548-94827643	+	AD	0.85419	0.49487	0.35932	0.96	K1	0.9587
PPT1	ENSG00000131238	3	1:40097253-40097254	-	TS	0.42903	0.16421	0.26482	0.931	K4	2.4161
PPT1	ENSG00000131238	4	1:40097251-40097252	-	TS	0.057436	0.24342	-0.18598	0.904	K4	2.4161
FAM78B	ENSG00000188859	13	1:166059901-166060663	-	TE	0.44981	0.037612	0.4122	0.924	K2	0.9318
CNIH3	ENSG00000143786	2	1:224434912-224434924	+	TS	0.095903	0.65611	-0.5602	0.977	K1	0.983
CNIH3	ENSG00000143786	3	1:224434925-224435187	+	TS	0.90596	0.34797	0.55799	0.975	K1	0.983
CNIH3	ENSG00000143786	20	1:224546829-224546939	+	CE	0.25704	0.69803	-0.44099	0.98	K2	1.2419
ST7L	ENSG00000007341	7	1:112619397-112619643	-	AD	0.74967	0.95582	-0.20616	0.928	K1	0.9799
ST7L	ENSG00000007341	8	1:112619197-112619396	-	AD	0.75059	0.96081	-0.21022	0.909	K1	0.9799
CCNL2	ENSG00000221978	57	1:1386708-1386712	-	TE	0.030998	0.20639	-0.17539	0.999	K4	1.8864
UCHL5	ENSG00000116750	31	1:193018622-193018820	-	TE	0.23574	0.050145	0.1856	0.913	K1	0.9423
UCHL5	ENSG00000116750	32	1:193018405-193018621	-	TE	0.76526	0.95307	-0.18781	0.91	K1	0.9423
UCHL5	ENSG00000116750	35	1:193015994-193016102	-	TE	0.092665	0.36024	-0.26758	1	K3	1.5173
UCHL5	ENSG00000116750	36	1:193015759-193015993	-	TE	0.68659	0.43652	0.25007	1	K3	1.5173
LGALS8	ENSG00000116977	48	1:236542915-236542990	+	TE	0.68225	0.22389	0.45836	0.955	K1	0.9995
LGALS8	ENSG00000116977	49	1:236542991-236543013	+	TE	0.31375	0.77529	-0.46154	0.949	K1	0.9995
DCLRE1B	ENSG00000118655	1	1:113905213-113905325	+	TS	0.0083698	0.17706	-0.16869	0.928	K2	0.9254
DCLRE1B	ENSG00000118655	2	1:113905326-113905332	+	TS	0.98293	0.73269	0.25024	1	K2	0.9254
DCLRE1B	ENSG00000118655	12	1:113914073-113914086	+	TE	0.17398	0.00386	0.17012	0.99	K2	1.6223
CEP350	ENSG00000135837	57	1:180111196-180112436	+	RI	0.84043	0.94975	-0.10931	0.975	K1	0.6641
SLC25A44	ENSG00000160785	10	1:156207886-156208013	+	CE	0.97298	0.81113	0.16185	0.992	K3	1.8549
CRYBG2	ENSG00000176092	22	1:26338012-26338047	-	CE	0.68236	0.859	-0.17664	0.92	K1	0.9293
CRYBG2	ENSG00000176092	45	1:26321859-26321876	-	TE	0.48473	0.23812	0.24662	0.949	K2	1.689
PLPP3	ENSG00000162407	15	1:56496434-56496676	-	TE	0.21933	0.00058031	0.21875	1	K2	1.4119
PLPP3	ENSG00000162407	17	1:56494761-56496275	-	TE	0.58567	0.73032	-0.14465	0.97	K2	1.4119
MIR205HG	ENSG00000230937	28	1:209432801-209432802	+	TE	0.91998	0.49042	0.42956	0.998	K2	0.9997
MIR205HG	ENSG00000230937	29	1:209432803-209432838	+	TE	0.087789	0.51116	-0.42337	0.999	K2	0.9997
KDM5B	ENSG00000117139	114	1:202724887-202726503	-	TE	0.38641	0.0084303	0.37798	0.953	K2	1.5569
KDM5B	ENSG00000117139	116	1:202724495-202724713	-	TE	0.12354	0.87103	-0.74749	1	K2	1.5569
BX284668.4	ENSG00000238142	8	1:16889216-16889373	-	TS	0.16837	0.031346	0.13703	0.979	K2	1.3442
AL592078.2	ENSG00000286391	4	1:154567550-154567558	-	AD	0.20793	0.75514	-0.54722	0.996	K1	0.6501
AL592078.2	ENSG00000286391	5	1:154567424-154567549	-	AD	0.19819	0.75859	-0.5604	0.998	K1	0.6501
DPH2	ENSG00000132768	7	1:43970029-43970066	+	TS	0.25221	0.0088173	0.24339	0.988	K4	1.9599
DPH2	ENSG00000132768	9	1:43970105-43970270	+	TS	0.077166	0.39035	-0.31319	0.958	K4	1.9599
MTFR1L	ENSG00000117640	27	1:25823240-25823323	+	CE	0.16154	0.056921	0.10462	0.989	K4	1.3196
AL358115.1	ENSG00000236364	1	1:165900684-165900995	-	TS	0.18929	0.030372	0.15891	0.964	K1	0.8065
AL358115.1	ENSG00000236364	2	1:165900165-165900683	-	TS	0.80657	0.97083	-0.16426	0.971	K1	0.8065
DMBX1	ENSG00000197587	8	1:46512043-46514212	+	TE	0.75604	0.22038	0.53566	1	K1	0.7019
DMBX1	ENSG00000197587	9	1:46514213-46516216	+	TE	0.2402	0.77469	-0.53449	0.998	K1	0.7019
PEX19	ENSG00000162735	35	1:160276867-160277301	-	TE	0.20306	0.47957	-0.27651	0.983	K2	1.535
EXOSC10	ENSG00000171824	48	1:11066621-11066684	-	TE	0.67479	0.9849	-0.31012	0.959	K2	0.9668
EXOSC10	ENSG00000171824	49	1:11066618-11066620	-	TE	0.32568	0.015521	0.31016	0.955	K2	0.9668
AL137803.1	ENSG00000230863	7	1:75641346-75642087	-	TE	0.52881	0.12722	0.40159	0.985	K1	1
AL137803.1	ENSG00000230863	8	1:75641178-75641345	-	TE	0.47664	0.87643	-0.39979	0.986	K1	1
POU2F1	ENSG00000143190	12	1:167303474-167303574	+	CE	0.048396	0.16145	-0.11305	0.954	K2	1.0906
SYCP1	ENSG00000198765	26	1:114910397-114910501	+	CE	0.93783	0.63909	0.29874	0.963	K2	1.523
SYCP1	ENSG00000198765	44	1:114994882-114995019	+	TE	0.87437	0.21843	0.65594	0.999	K2	0.6915
SYCP1	ENSG00000198765	45	1:114995020-114995354	+	TE	0.12193	0.78016	-0.65824	0.999	K2	0.6915
GPR157	ENSG00000180758	7	1:9104532-9104634	-	TE	0.18579	0.85316	-0.66737	0.972	K1	0.9938
GPR157	ENSG00000180758	8	1:9100305-9104531	-	TE	0.81333	0.14636	0.66696	0.968	K1	0.9938
HFM1	ENSG00000162669	29	1:91351549-91351643	-	CE	0.57301	0.82835	-0.25533	0.927	K2	1.8679
CCDC30	ENSG00000186409	10	1:42463291-42463293	+	TS	0.49246	0.045916	0.44655	0.926	K5	1.0372
CCDC30	ENSG00000186409	135	1:42653861-42653985	+	TE	0.6832	0.041311	0.64189	1	K5	1.0711
CCDC30	ENSG00000186409	138	1:42654053-42654107	+	TE	0.31617	0.040876	0.27529	0.92	K5	1.0711
CCDC30	ENSG00000186409	148	1:42654187-42654189	+	TE	0.13188	0.83984	-0.70795	1	K5	1.0711
MGST3	ENSG00000143198	24	1:165651088-165651594	+	TE	0.70603	0.94733	-0.2413	0.946	K1	0.9878
MGST3	ENSG00000143198	25	1:165651595-165651892	+	TE	0.29301	0.050661	0.24235	0.936	K1	0.9878
SLC19A2	ENSG00000117479	1	1:169485942-169485944	-	TS	0.26534	0.0094268	0.25591	0.966	K2	0.9972
SLC19A2	ENSG00000117479	2	1:169485932-169485941	-	TS	0.73548	0.99075	-0.25527	0.97	K2	0.9972
NLRP3	ENSG00000162711	27	1:247448818-247448993	+	TE	0.1072	0.91505	-0.80784	1	K3	1.2382
ARHGEF10L	ENSG00000074964	29	1:17648554-17648675	+	CE	0.95396	0.85046	0.1035	0.945	K1	0.6566
FAM189B	ENSG00000160767	4	1:155254961-155254964	-	TS	0.4981	0.165	0.33311	0.987	K3	0.9976
FAM189B	ENSG00000160767	6	1:155254653-155254908	-	TS	0.50335	0.83329	-0.32994	0.985	K3	0.9976
FAM189B	ENSG00000160767	30	1:155247217-155247395	-	TE	0.19129	0.014542	0.17674	0.987	K2	1.4842
AKIRIN1	ENSG00000174574	3	1:38991496-38991600	+	TS	0.53409	0.36888	0.16522	0.903	K2	1.5197
AGL	ENSG00000162688	2	1:99850489-99850618	+	AF	0.056574	0.20847	-0.15189	0.939	K1	0.7025
AGL	ENSG00000162688	3	1:99850619-99850898	+	AD	0.058218	0.2102	-0.15198	0.938	K1	0.7025
EFNA4	ENSG00000243364	8	1:155069019-155069538	+	TE	0.0025442	0.12316	-0.12061	0.959	K1	0.7962
EFNA4	ENSG00000243364	9	1:155069539-155069553	+	TE	0.99743	0.87735	0.12008	0.969	K1	0.7962
AADACL3	ENSG00000188984	3	1:12719475-12719691	+	CE	0.88561	0.59154	0.29406	0.985	K2	1.338
CROCCP3	ENSG00000080947	6	1:16491095-16491185	-	RI	0.35309	0.083747	0.26934	0.974	K2	1.8391
CROCCP3	ENSG00000080947	7	1:16491085-16491094	-	AA	0.35637	0.082275	0.2741	0.978	K2	1.8391
MXRA8	ENSG00000162576	2	1:1358544-1358794	-	TS	0.66654	0.34299	0.32354	0.974	K2	1.0818
MXRA8	ENSG00000162576	3	1:1358536-1358543	-	TS	0.32598	0.63579	-0.30981	0.965	K2	1.0818
CYP2E1	ENSG00000130649	13	10:133531735-133532123	+	RI	0.0873	0.44291	-0.35561	0.978	K1	0.9852
AL451069.1	ENSG00000226900	1	10:132518292-132518367	-	TS	0.94225	0.69803	0.24421	0.912	K2	0.9983
LRRC20	ENSG00000172731	2	10:70382626-70382626	-	TS	0.42836	0.81973	-0.39136	0.969	K2	1.1249
LRRC20	ENSG00000172731	3	10:70382590-70382625	-	TS	0.54413	0.18068	0.36345	0.966	K2	1.1249
MTPAP	ENSG00000107951	6	10:30369134-30369159	-	AA	0.90463	0.47634	0.42829	0.985	K1	0.998
TMEM254	ENSG00000133678	17	10:80086231-80086258	+	CE	0.22458	0.084661	0.13992	0.973	K3	1.1335
PSD	ENSG00000059915	7	10:102418701-102418759	-	CE	0.3701	0.85143	-0.48133	0.994	K1	0.9183
DNAJC12	ENSG00000108176	2	10:67838097-67838166	-	TS	0.41365	0.14264	0.27101	0.934	K3	1.5665
LINC00857	ENSG00000237523	2	10:80207628-80207709	+	TS	0.059746	0.30083	-0.24108	0.988	K2	1.4603
LINC00857	ENSG00000237523	6	10:80218019-80218614	+	TE	0.22676	0.57651	-0.34976	0.916	K2	0.9995
LINC00857	ENSG00000237523	7	10:80218615-80219617	+	TE	0.77192	0.42657	0.34535	0.918	K2	0.9995
ENTPD1-AS1	ENSG00000226688	12	10:96088909-96089265	-	TE	0.072085	0.30174	-0.22965	0.951	K1	0.8402
ENTPD1-AS1	ENSG00000226688	13	10:96088009-96088908	-	TE	0.92975	0.69091	0.23884	0.959	K1	0.8402
ENTPD1-AS1	ENSG00000226688	41	10:95897558-95897679	-	CE	0.41067	0.79904	-0.38837	0.964	K3	1.7663
ENTPD1-AS1	ENSG00000226688	63	10:95871507-95871816	-	TE	0.56895	0.98182	-0.41287	0.952	K5	1.4314
ABLIM1	ENSG00000099204	54	10:114435954-114436037	-	TE	0.42305	0.53348	-0.11043	0.938	K3	1.2532
ALOX5	ENSG00000012779	28	10:45445688-45446117	+	TE	0.89763	0.033921	0.86371	1	K2	0.9799
ALOX5	ENSG00000012779	29	10:45446118-45446119	+	TE	0.054057	0.75175	-0.6977	0.996	K2	0.9799
CCAR1	ENSG00000060339	8	10:68721242-68721251	+	TS	0.008073	0.17263	-0.16456	0.91	K3	1.5849
CCAR1	ENSG00000060339	9	10:68721252-68721254	+	TS	0.0078992	0.17111	-0.16322	0.92	K3	1.5849
SORCS1	ENSG00000108018	42	10:106577198-106577198	-	TE	0.079457	0.5008	-0.42134	0.98	K3	1.4077
SEC24C	ENSG00000176986	37	10:73770955-73771235	+	TE	0.57413	0.12917	0.44496	0.949	K2	1.0301
STK32C	ENSG00000165752	1	10:132331838-132331847	-	TS	0.71909	0.32487	0.39422	0.916	K2	0.9681
EIF3A	ENSG00000107581	1	10:119080818-119080823	-	TS	0.31043	0.61809	-0.30766	0.987	K1	0.9941
EIF3A	ENSG00000107581	2	10:119080628-119080817	-	TS	0.68968	0.38213	0.30755	0.98	K1	0.9941
PPIF	ENSG00000108179	3	10:79347658-79347743	+	TS	0.089577	0.20139	-0.11182	0.914	K2	1.3037
ZNF485	ENSG00000198298	3	10:43606438-43606541	+	TS	0.84597	0.19697	0.649	0.999	K2	1.0992
SGMS1	ENSG00000198964	28	10:50305600-50307321	-	TE	0.85564	0.9978	-0.14217	0.995	K1	0.8216
SGMS1	ENSG00000198964	29	10:50305586-50305599	-	TE	0.1443	0.0022523	0.14205	0.999	K1	0.8216
CREM	ENSG00000095794	44	10:35179499-35179585	+	TE	0.032567	0.26513	-0.23256	0.998	K3	1.8478
CREM	ENSG00000095794	66	10:35211399-35211433	+	TE	0.09043	0.37581	-0.28538	0.932	K2	0.9884
CREM	ENSG00000095794	67	10:35211434-35211524	+	TE	0.91088	0.62131	0.28956	0.932	K2	0.9884
PLXDC2	ENSG00000120594	1	10:19816239-19816431	+	TS	0.38261	0.62994	-0.24733	0.96	K1	0.9992
PLXDC2	ENSG00000120594	2	10:19816432-19817191	+	TS	0.61779	0.37088	0.24691	0.949	K1	0.9992
POLL	ENSG00000166169	11	10:101587822-101587884	-	AD	0.82437	0.56173	0.26264	0.952	K2	1.8912
IDE	ENSG00000119912	44	10:92454269-92454539	-	TE	0.48955	0.61173	-0.12218	0.961	K1	0.997
IDE	ENSG00000119912	45	10:92451684-92454268	-	TE	0.51061	0.38769	0.12292	0.976	K1	0.997
BEND7	ENSG00000165626	17	10:13480977-13481073	-	TS	0.097714	0.59946	-0.50175	0.958	K1	0.9202
BEND7	ENSG00000165626	18	10:13480899-13480976	-	TS	0.90355	0.39948	0.50407	0.967	K1	0.9202
BEND7	ENSG00000165626	22	10:13452615-13452637	-	TS	0.084679	0.55669	-0.47201	0.997	K1	0.9877
BEND7	ENSG00000165626	23	10:13452539-13452614	-	TS	0.91762	0.45093	0.46669	0.999	K1	0.9877
BEND7	ENSG00000165626	28	10:13445561-13446484	-	RI	0.26885	0.65913	-0.39028	0.982	K2	1.2632
MMRN2	ENSG00000173269	7	10:86945690-86945811	-	AA	0.33638	0.676	-0.33962	0.946	K2	1.3789
TDRD1	ENSG00000095627	23	10:114226049-114226216	+	CE	0.89971	0.65881	0.2409	0.904	K1	0.8631
SEC31B	ENSG00000075826	26	10:100500110-100500159	-	CE	0.9117	0.54235	0.36935	0.982	K1	0.9911
SH3PXD2A	ENSG00000107957	21	10:103599520-103601745	-	TE	0.48265	0.3658	0.11685	0.926	K2	1.9495
KIAA1217	ENSG00000120549	30	10:24531830-24531832	+	AA	0.47173	0.7292	-0.25747	0.935	K1	0.9911
NMT2	ENSG00000152465	19	10:15106373-15106698	-	TE	0.85622	0.62303	0.23319	0.923	K1	0.9988
NMT2	ENSG00000152465	20	10:15105770-15106372	-	TE	0.14105	0.37934	-0.23829	0.92	K1	0.9988
NUTM2E	ENSG00000228570	8	10:79849821-79850876	+	TE	0.86449	0.074243	0.79025	1	K1	0.2682
NUTM2E	ENSG00000228570	9	10:79850877-79850878	+	TE	0.13521	0.92662	-0.79142	1	K1	0.2682
CACNB2	ENSG00000165995	62	10:18541863-18541869	+	TE	0.10576	0.0046148	0.10115	0.988	K5	2.158
FAM107B	ENSG00000065809	49	10:14521194-14521200	-	TE	0.61182	0.42917	0.18265	0.958	K5	2.2147
FAM107B	ENSG00000065809	54	10:14521073-14521088	-	TE	0.22866	0.32908	-0.10042	0.933	K5	2.2147
ADAMTS14	ENSG00000138316	15	10:70743548-70743681	+	CE	0.55542	0.89214	-0.33673	0.97	K1	0.9911
ADAMTS14	ENSG00000138316	16	10:70744066-70744189	+	CE	0.53256	0.87273	-0.34017	0.935	K1	0.9911
ADAMTS14	ENSG00000138316	17	10:70745226-70745306	+	CE	0.53912	0.91048	-0.37136	0.969	K1	0.9911
ADK	ENSG00000156110	2	10:74151221-74151223	+	TS	0.90709	0.12139	0.7857	1	K3	0
ADK	ENSG00000156110	3	10:74151224-74151234	+	TS	0.090439	0.87519	-0.78476	1	K3	0
ADK	ENSG00000156110	11	10:74176763-74176769	+	TS	0.36703	0.027476	0.33955	1	K3	1.2273
ADK	ENSG00000156110	12	10:74176770-74176886	+	TS	0.0085745	0.20069	-0.19212	0.938	K3	1.2273
ADK	ENSG00000156110	36	10:74708645-74708681	+	TE	0.17837	0.0055012	0.17287	0.99	K4	1.9771
ADK	ENSG00000156110	37	10:74708682-74708699	+	TE	0.073092	0.26152	-0.18842	0.975	K4	1.9771
MINDY3	ENSG00000148481	1	10:15860499-15860507	-	TS	0.85792	0.21753	0.64039	0.975	K1	0.9842
MINDY3	ENSG00000148481	2	10:15860206-15860498	-	TS	0.14098	0.77856	-0.63758	0.972	K1	0.9842
CNNM2	ENSG00000148842	13	10:103077030-103078351	+	TE	0.00050314	0.10559	-0.10509	0.989	K2	0.7424
CNNM2	ENSG00000148842	14	10:103078352-103090222	+	TE	0.9995	0.89423	0.10527	0.992	K2	0.7424
ATRNL1	ENSG00000107518	1	10:115093365-115093370	+	TS	0.025585	0.18942	-0.16383	0.983	K2	0.8138
ATRNL1	ENSG00000107518	2	10:115093371-115093462	+	TS	0.97444	0.38268	0.59177	0.947	K2	0.8138
ATRNL1	ENSG00000107518	48	10:115944658-115944959	+	TE	0.012084	0.24345	-0.23137	0.903	K2	1.5256
ATRNL1	ENSG00000107518	49	10:115944960-115946742	+	TE	0.76498	0.33349	0.43149	0.999	K2	1.5256
MLLT10	ENSG00000078403	1	10:21524646-21524674	+	TS	0.46258	0.099522	0.36306	0.967	K1	0.9923
MLLT10	ENSG00000078403	2	10:21524675-21524775	+	TS	0.54324	0.89705	-0.35381	0.966	K1	0.9923
ZFYVE27	ENSG00000155256	10	10:97743094-97743164	+	CE	0.79028	0.94334	-0.15306	0.948	K4	1.8719
SHLD2	ENSG00000122376	2	10:87095196-87095248	+	AF	0.95841	0.83924	0.11917	0.91	K2	0.9498
SHLD2	ENSG00000122376	3	10:87096934-87096989	+	CE	0.96187	0.74429	0.21758	0.946	K3	1.2206
SHLD2	ENSG00000122376	9	10:87175889-87176095	+	CE	0.71328	0.81929	-0.10601	0.924	K1	0.9452
VTI1A	ENSG00000151532	9	10:112448382-112448489	+	CE	0.23027	0.1193	0.11097	0.962	K2	1.6564
VTI1A	ENSG00000151532	10	10:112448882-112449659	+	TE	0.39092	0.11021	0.28071	0.964	K1	0.997
VTI1A	ENSG00000151532	11	10:112449660-112450726	+	TE	0.60964	0.89012	-0.28048	0.973	K1	0.997
SVIL	ENSG00000197321	2	10:29735751-29735804	-	AF	0.87808	0.56492	0.31316	0.935	K1	0.971
SVIL	ENSG00000197321	10	10:29634420-29634972	-	AF	0.095646	0.32594	-0.23029	0.961	K1	0.9044
SVIL	ENSG00000197321	62	10:29458059-29458333	-	TE	0.11645	0.47653	-0.36008	0.962	K2	1.5663
SVIL	ENSG00000197321	63	10:29457348-29458058	-	TE	0.88434	0.39165	0.49269	0.993	K2	1.5663
SVIL	ENSG00000197321	64	10:29457338-29457347	-	TE	0.010986	0.13819	-0.12721	0.915	K2	1.5663
IDI1	ENSG00000067064	7	10:1043999-1044171	-	CE	0.49393	0.66783	-0.1739	1	K1	0.9997
RPARP-AS1	ENSG00000269609	27	10:102456266-102456267	+	TE	0.45453	0.021142	0.43339	0.911	K3	1.2484
RPP38	ENSG00000152464	11	10:15103714-15103820	+	TE	0.57385	0.0963	0.47755	1	K3	1.4268
RPP38	ENSG00000152464	12	10:15103821-15104251	+	TE	0.26588	0.78258	-0.5167	0.957	K3	1.4268
AGAP5	ENSG00000172650	2	10:73697868-73697881	-	TS	0.073537	0.40111	-0.32758	0.979	K2	1.5472
AGAP5	ENSG00000172650	3	10:73697533-73697867	-	TS	0.82089	0.43048	0.39041	0.959	K2	1.5472
PCGF5	ENSG00000180628	17	10:91271638-91271697	+	CE	0.50461	0.79597	-0.29136	0.922	K1	1
EPC1	ENSG00000120616	7	10:32347159-32347178	-	TS	0.25624	0.017438	0.23881	0.969	K3	1.4357
EPC1	ENSG00000120616	9	10:32346820-32347121	-	TS	0.011529	0.13235	-0.12082	0.919	K3	1.4357
HNRNPH3	ENSG00000096746	32	10:68342270-68342271	+	TE	0.2469	0.0010637	0.24583	1	K3	1.5536
HNRNPH3	ENSG00000096746	35	10:68342274-68343187	+	TE	0.53357	0.78849	-0.25492	0.96	K3	1.5536
ENO4	ENSG00000188316	1	10:116849499-116849511	+	TS	0.87613	0.12446	0.75168	1	K1	0
ENO4	ENSG00000188316	2	10:116849512-116849731	+	TS	0.11973	0.86748	-0.74774	1	K1	0
TMEM26	ENSG00000196932	1	10:61453239-61453381	-	TS	0.31762	0.11332	0.2043	0.919	K2	0.8903
TMEM26	ENSG00000196932	2	10:61453168-61453238	-	TS	0.037397	0.29125	-0.25385	0.981	K2	0.8903
DOCK1	ENSG00000150760	61	10:127451332-127451465	+	TE	0.2311	0.58184	-0.35074	0.939	K1	0.9978
DOCK1	ENSG00000150760	62	10:127451466-127452517	+	TE	0.76865	0.42028	0.34837	0.918	K1	0.9978
PCDH15	ENSG00000150275	66	10:53808522-53808691	-	TE	0.86182	0.57881	0.28302	0.927	K3	0.9737
PCDH15	ENSG00000150275	67	10:53808131-53808521	-	TE	0.14657	0.4257	-0.27913	0.917	K3	0.9737
TSPAN14	ENSG00000108219	24	10:80517923-80518041	+	TE	0.34089	0.52164	-0.18075	0.986	K4	2.2711
TSPAN14	ENSG00000108219	26	10:80518217-80518337	+	TE	0.19363	0.077692	0.11594	0.921	K4	2.2711
LIPA	ENSG00000107798	29	10:89213572-89213574	-	TE	0.24981	0.041571	0.20824	0.902	K2	1.1268
SLC35G1	ENSG00000176273	7	10:93894161-93894211	+	AD	0.47348	0.83504	-0.36156	0.91	K2	0.9373
ZNF25	ENSG00000175395	8	10:37953695-37953758	-	CE	0.55913	0.91646	-0.35733	0.933	K1	0.9183
ANK3	ENSG00000151150	1	10:60733325-60733490	-	TS	0.49795	0.024753	0.47319	0.942	K1	0.9329
ANK3	ENSG00000151150	2	10:60733263-60733324	-	TS	0.50256	0.97553	-0.47297	0.939	K1	0.9329
ANK3	ENSG00000151150	33	10:60145968-60146021	-	CE	0.43799	0.68566	-0.24767	0.915	K2	1.9714
ANK3	ENSG00000151150	89	10:60059431-60059697	-	RI	0.18766	0.54807	-0.36041	0.972	K2	1.0215
ECHDC3	ENSG00000134463	14	10:11763224-11763351	+	TE	0.38032	0.079741	0.30058	0.986	K1	0.9962
ECHDC3	ENSG00000134463	15	10:11763352-11764070	+	TE	0.6194	0.92056	-0.30116	0.988	K1	0.9962
KCNMA1	ENSG00000156113	166	10:76872904-76876618	-	TE	0.90744	0.10554	0.8019	1	K5	1
KCNMA1	ENSG00000156113	167	10:76869602-76872903	-	TE	0.085739	0.50943	-0.42369	0.989	K5	1
KCNMA1	ENSG00000156113	168	10:76869601-76869601	-	TE	0.09194	0.49295	-0.40101	0.985	K5	1
AKR1E2	ENSG00000165568	10	10:4826296-4826363	+	TS	0.6308	0.85588	-0.22508	0.901	K1	0.9185
NUTM2A-AS1	ENSG00000223482	54	10:87287959-87288441	-	TE	0.88094	0.7694	0.11155	0.961	K2	1.1439
CASC2	ENSG00000177640	18	10:118207436-118208138	+	TE	0.6038	0.1168	0.48701	0.985	K2	0.999
CASC2	ENSG00000177640	19	10:118208139-118210095	+	TE	0.39416	0.11488	0.27928	0.907	K2	0.999
CASC2	ENSG00000177640	20	10:118210096-118210153	+	TE	0.12831	0.84538	-0.71707	0.998	K2	0.999
MTG1	ENSG00000148824	7	10:133394224-133394272	+	TS	0.22988	0.48254	-0.25266	0.92	K2	0.994
MTG1	ENSG00000148824	8	10:133394273-133394332	+	TS	0.76958	0.51896	0.25062	0.922	K2	0.994
ANKRD26	ENSG00000107890	43	10:27005623-27005723	-	CE	0.81056	0.95549	-0.14493	0.94	K1	0.6962
ZNF487	ENSG00000243660	16	10:43481429-43481678	+	TE	0.28241	0.010455	0.27196	1	K3	1.3408
AFAP1L2	ENSG00000169129	6	10:114393484-114393578	-	CE	0.11179	0.4593	-0.34751	0.984	K1	0.994
GATA3	ENSG00000107485	12	10:8073739-8074064	+	TE	0.13068	0.58243	-0.45175	0.986	K2	0.9739
GATA3	ENSG00000107485	13	10:8074065-8074890	+	TE	0.87957	0.42436	0.45521	0.984	K2	0.9739
FAS	ENSG00000026103	9	10:88990960-88991019	+	TS	0.35015	0.051821	0.29833	0.975	K1	0.9767
FAS	ENSG00000026103	10	10:88991020-88991212	+	TS	0.65244	0.94711	-0.29467	0.97	K1	0.9767
FAS	ENSG00000026103	41	10:89014956-89015532	+	TE	0.12778	0.025615	0.10216	0.975	K4	2.0509
C1QL3	ENSG00000165985	1	10:16521146-16521879	-	TS	0.7027	0.27343	0.42927	0.979	K1	0.921
C1QL3	ENSG00000165985	2	10:16520886-16521145	-	TS	0.29841	0.73119	-0.43278	0.986	K1	0.921
C1QL3	ENSG00000165985	5	10:16514467-16514707	-	TE	0.11225	0.3323	-0.22005	0.911	K1	0.9466
RAB11FIP2	ENSG00000107560	11	10:118005756-118005838	-	TE	0.79974	0.0052892	0.79445	1	K2	0.8631
RAB11FIP2	ENSG00000107560	12	10:118004948-118005755	-	TE	0.1991	0.99457	-0.79547	1	K2	0.8631
LINC00863	ENSG00000224914	14	10:87355938-87357283	+	TE	0.35547	0.016246	0.33923	0.963	K2	0.9991
MARCHF8	ENSG00000165406	1	10:45594599-45594906	-	TS	0.010732	0.20218	-0.19144	0.915	K2	1.2389
MCU	ENSG00000156026	6	10:72715111-72715226	+	CE	0.10648	0.21328	-0.10681	0.987	K2	0.7422
MARVELD1	ENSG00000155254	3	10:97713730-97714693	+	TS	0.31603	0.44371	-0.12768	0.974	K1	0.9984
MARVELD1	ENSG00000155254	4	10:97714694-97715070	+	TS	0.68521	0.55654	0.12867	0.978	K1	0.9984
FAM149B1	ENSG00000138286	13	10:73228161-73228184	+	AD	0.6438	0.43766	0.20614	0.986	K4	2.1518
GPAM	ENSG00000119927	26	10:112156054-112157248	-	RI	0.039501	0.1709	-0.1314	0.982	K1	0.6193
NSMCE4A	ENSG00000107672	6	10:121974789-121974807	-	TS	0.057301	0.42323	-0.36593	0.981	K2	1.2874
NRP1	ENSG00000099250	6	10:33334637-33334642	-	TS	0.578	0.07754	0.50046	0.95	K3	0.9494
EEF1AKMT2	ENSG00000203791	14	10:124760146-124760317	-	TE	0.53814	0.69879	-0.16065	0.996	K2	1.5901
EEF1AKMT2	ENSG00000203791	15	10:124757834-124760145	-	TE	0.31996	0.1942	0.12575	0.99	K2	1.5901
CWF19L1	ENSG00000095485	8	10:100261029-100261044	-	AA	0.79897	0.90972	-0.11075	0.986	K4	1.3887
CWF19L1	ENSG00000095485	16	10:100250110-100250178	-	CE	0.13485	0.019254	0.1156	0.972	K3	1.1953
COL17A1	ENSG00000065618	76	10:104031350-104031593	-	TE	0.097484	0.45711	-0.35963	0.985	K2	0.9942
COL17A1	ENSG00000065618	77	10:104031288-104031349	-	TE	0.90363	0.54659	0.35704	0.983	K2	0.9942
CALHM2	ENSG00000138172	9	10:103451183-103451285	-	AA	0.62935	0.35293	0.27642	0.923	K2	1.4109
LCOR	ENSG00000196233	2	10:96832298-96832318	+	TS	0.72925	0.18784	0.54142	0.981	K2	1.4121
JMJD1C	ENSG00000171988	52	10:63167221-63167224	-	TE	0.044068	0.27129	-0.22722	0.979	K2	1.9799
CPEB3	ENSG00000107864	12	10:92091830-92091944	-	CE	0.90836	0.55925	0.34911	0.991	K1	0.9852
PRKG1	ENSG00000185532	5	10:51074570-51074901	+	TS	0.11749	0.47657	-0.35908	0.987	K2	1.5084
PRKG1	ENSG00000185532	11	10:51907571-51908754	+	RI	0.3054	0.089696	0.2157	0.915	K1	0.8113
COMMD3	ENSG00000148444	9	10:22316429-22316440	+	TS	0.6515	0.14532	0.50619	1	K4	1.7503
COMMD3	ENSG00000148444	10	10:22316441-22316444	+	TS	0.13021	0.54428	-0.41408	0.963	K4	1.7503
COMMD3	ENSG00000148444	19	10:22318272-22318306	+	CE	0.91485	0.54762	0.36722	0.973	K2	1.5447
COMMD3	ENSG00000148444	20	10:22318307-22318352	+	RI	0.10217	0.36213	-0.25997	0.94	K2	1.5447
ZCCHC24	ENSG00000165424	3	10:79432558-79432758	-	CE	0.97893	0.8743	0.10463	0.914	K1	0.7301
PSTK	ENSG00000179988	12	10:122983471-122983514	+	AD	0.054277	0.15878	-0.1045	0.921	K1	0.5747
ZFAND4	ENSG00000172671	8	10:45672250-45672271	-	AD	0.81823	0.46615	0.35208	0.941	K1	0.9785
AL157392.3	ENSG00000239665	92	10:13654089-13654183	+	AA	0.87752	0.43892	0.4386	0.998	K3	1.9896
AL157392.3	ENSG00000239665	93	10:13654184-13654258	+	CE	0.85924	0.44514	0.4141	0.987	K3	1.9896
AL157392.3	ENSG00000239665	94	10:13654259-13654352	+	RI	0.85221	0.44408	0.40813	0.963	K3	1.9896
PDCD4	ENSG00000150593	32	10:110898028-110898122	+	TE	0.4545	0.042021	0.41248	0.999	K2	1.9114
PDCD4	ENSG00000150593	33	10:110898123-110898718	+	TE	0.29944	0.60243	-0.30298	1	K2	1.9114
AP3M1	ENSG00000185009	5	10:74138806-74138931	-	CE	0.59061	0.82473	-0.23412	0.999	K2	1.7352
SVIL-AS1	ENSG00000224597	27	10:29483433-29483918	+	TE	0.73399	0.31958	0.41441	0.929	K2	1.4432
PARG	ENSG00000227345	5	10:49941825-49941970	-	TS	0.1248	0.33221	-0.20741	0.951	K2	0.9224
PARG	ENSG00000227345	30	10:49819145-49819333	-	TE	0.0045365	0.11419	-0.10965	1	K2	1.6597
TCTN3	ENSG00000119977	23	10:95663696-95664300	-	TE	0.37082	0.25572	0.11511	0.973	K2	1.5425
PSAP	ENSG00000197746	1	10:71851252-71851325	-	TS	0.49807	0.74596	-0.24788	1	K1	0.9998
PSAP	ENSG00000197746	2	10:71851182-71851251	-	TS	0.5017	0.25433	0.24737	1	K1	0.9998
ZNF248	ENSG00000198105	4	10:37857765-37858004	-	AD	0.26418	0.5694	-0.30521	0.907	K1	0.971
ZNF248	ENSG00000198105	7	10:37857552-37857558	-	TS	0.96498	0.77361	0.19137	0.926	K3	0.9534
MRPL43	ENSG00000055950	4	10:100987484-100987494	-	TS	0.20785	0.0032137	0.20463	1	K3	2.1399
MRPL43	ENSG00000055950	5	10:100987457-100987483	-	TS	0.27153	0.54215	-0.27062	0.998	K3	2.1399
MRPL43	ENSG00000055950	6	10:100987434-100987456	-	TS	0.042191	0.16811	-0.12592	0.99	K3	2.1399
NUDT13	ENSG00000166321	7	10:73114944-73115168	+	AL	0.08656	0.41399	-0.32743	0.954	K2	1.5613
RHOBTB1	ENSG00000072422	22	10:60871178-60871325	-	TE	0.004755	0.25582	-0.25106	0.91	K2	1.0023
TACR2	ENSG00000075073	9	10:69404202-69405084	-	TE	0.26451	0.055513	0.20899	0.928	K1	0.9096
TACR2	ENSG00000075073	10	10:69403903-69404201	-	TE	0.73181	0.94279	-0.21098	0.937	K1	0.9096
C10orf143	ENSG00000237489	5	10:130104083-130104230	-	CE	0.58554	0.14358	0.44197	0.977	K1	0.971
MYOF	ENSG00000138119	22	10:93392917-93392955	-	CE	0.64243	0.97242	-0.32998	0.95	K1	0.971
MYOF	ENSG00000138119	44	10:93341913-93341969	-	CE	0.31105	0.032779	0.27827	0.931	K1	1
DIP2C-AS1	ENSG00000180525	6	10:650788-651233	+	TE	0.17356	0.49304	-0.31948	0.924	K1	0.9986
DIP2C-AS1	ENSG00000180525	7	10:651234-652655	+	TE	0.82463	0.52029	0.30433	0.907	K1	0.9986
ASAH2B	ENSG00000204147	2	10:50739585-50739921	+	TS	0.10736	0.35347	-0.24611	0.945	K3	1.6631
SHOC2	ENSG00000108061	18	10:111011610-111011670	+	TE	0.0011977	0.24663	-0.24544	0.968	K2	1.5136
TLL2	ENSG00000095587	5	10:96432807-96432962	-	CE	0.52151	0.85933	-0.33782	0.973	K2	1.5364
TLL2	ENSG00000095587	6	10:96428631-96428748	-	CE	0.68997	0.92851	-0.23853	0.918	K2	1.2489
CCSER2	ENSG00000107771	27	10:84513871-84514405	+	TE	0.48886	0.37125	0.11761	0.939	K3	2.0058
DPCD	ENSG00000166171	4	10:101588309-101588320	+	TS	0.321	0.72504	-0.40403	0.906	K2	1.4801
PDSS1	ENSG00000148459	20	10:26746783-26746798	+	TE	0.39864	0.079511	0.31913	0.988	K2	1.5631
NRG3	ENSG00000185737	23	10:82985098-82985605	+	TE	0.069216	0.20196	-0.13274	0.912	K2	1.9167
COL13A1	ENSG00000197467	11	10:69802461-69802506	+	TS	0.17837	0.0099598	0.16841	0.985	K4	1.8952
COL13A1	ENSG00000197467	13	10:69802533-69802607	+	TS	0.17547	0.0099053	0.16556	0.965	K4	1.8952
ANXA11	ENSG00000122359	1	10:80205538-80205572	-	TS	0.12699	0.7425	-0.61551	0.994	K2	1.3575
ANXA11	ENSG00000122359	2	10:80205523-80205537	-	TS	0.7408	0.25769	0.48311	0.981	K2	1.3575
ANXA11	ENSG00000122359	3	10:80205343-80205522	-	TS	0.15402	0.025044	0.12898	0.919	K2	1.3575
AC069544.1	ENSG00000284024	12	10:14844738-14846998	+	TE	0.39042	0.075072	0.31535	0.982	K2	1.5295
AC069544.1	ENSG00000284024	13	10:14846999-14847018	+	TE	0.15909	0.50221	-0.34312	0.948	K2	1.5295
SAR1A	ENSG00000079332	2	10:70170513-70170514	-	TS	0.43346	0.98729	-0.55383	0.977	K2	0.998
BMS1P1	ENSG00000204177	7	10:46795806-46795945	+	CE	0.42153	0.86385	-0.44232	0.976	K1	0.9614
BMS1P1	ENSG00000204177	8	10:46795946-46795953	+	AD	0.40676	0.87229	-0.46553	0.982	K2	1.3245
BMS1P1	ENSG00000204177	11	10:46798029-46798168	+	CE	0.47979	0.90738	-0.42759	0.958	K1	0.911
MAPK8	ENSG00000107643	9	10:48325897-48325965	+	CE	0.14922	0.31759	-0.16836	0.93	K2	1.7535
MAPK8	ENSG00000107643	45	10:48434899-48435877	+	TE	0.12955	0.02262	0.10693	0.908	K3	1.8631
MAPK8	ENSG00000107643	46	10:48435878-48436440	+	TE	0.32309	0.42349	-0.1004	0.923	K3	1.8631
GSTO2	ENSG00000065621	9	10:104279370-104279471	+	CE	0.65811	0.79291	-0.1348	0.914	K3	1.5065
CDH23	ENSG00000107736	38	10:71682445-71682572	+	CE	0.91814	0.50093	0.4172	0.999	K1	1
PIK3AP1	ENSG00000155629	25	10:96594495-96595207	-	TE	0.079621	0.46178	-0.38216	0.99	K2	0.9721
HTR7	ENSG00000148680	1	10:90857699-90858039	-	TS	0.79741	0.68927	0.10814	0.973	K1	0.8967
HTR7	ENSG00000148680	2	10:90857133-90857698	-	TS	0.20278	0.30903	-0.10625	0.968	K1	0.8967
RRP12	ENSG00000052749	61	10:97357106-97357196	-	TE	0.42883	0.1732	0.25562	0.913	K2	1.1375
TIAL1	ENSG00000151923	44	10:119575399-119575411	-	TE	0.22165	0.50828	-0.28664	0.951	K3	2.1111
MMS19	ENSG00000155229	6	10:97498423-97498429	-	TS	0.10001	0.30229	-0.20228	0.922	K3	2.0045
MMS19	ENSG00000155229	7	10:97498411-97498422	-	TS	0.1016	0.30417	-0.20257	0.904	K3	2.0045
BAMBI	ENSG00000095739	5	10:28681983-28682677	+	TE	0.41088	0.58674	-0.17586	0.927	K1	0.9996
BAMBI	ENSG00000095739	6	10:28682678-28682932	+	TE	0.58919	0.4146	0.17459	0.924	K1	0.9996
ADAM8	ENSG00000151651	3	10:133276857-133276857	-	TS	0.39658	0.09729	0.29929	0.949	K3	1.3187
ADAM8	ENSG00000151651	5	10:133276772-133276850	-	TS	0.44543	0.90001	-0.45458	0.991	K3	1.3187
ADAM8	ENSG00000151651	38	10:133269445-133269529	-	CE	0.91064	0.70738	0.20327	0.91	K2	1.1037
ADAM8	ENSG00000151651	44	10:133263688-133263765	-	CE	0.90643	0.66196	0.24447	0.914	K1	0.9852
FAM204A	ENSG00000165669	21	10:118310720-118310745	-	TE	0.69334	0.54929	0.14404	0.953	K2	1.4871
PPP3CB-AS1	ENSG00000221817	10	10:73496515-73496608	+	TS	0.34136	0.86159	-0.52023	0.956	K2	0.9331
PPP3CB-AS1	ENSG00000221817	12	10:73496750-73496906	+	TS	0.59517	0.080151	0.51502	0.991	K2	0.9331
PPP3CB-AS1	ENSG00000221817	23	10:73504543-73504717	+	TE	0.88697	0.14073	0.74625	1	K1	0
PPP3CB-AS1	ENSG00000221817	24	10:73504718-73504737	+	TE	0.10547	0.85964	-0.75418	0.999	K1	0
BBIP1	ENSG00000214413	25	10:110900229-110900233	-	TE	0.0023241	0.23793	-0.23561	0.951	K4	1.8923
BBIP1	ENSG00000214413	28	10:110900121-110900164	-	TE	0.45765	0.15003	0.30762	0.966	K4	1.8923
BBIP1	ENSG00000214413	31	10:110899891-110899892	-	TE	0.0022433	0.11569	-0.11345	1	K4	1.8923
TIMM23B-AGAP6	ENSG00000178440	13	10:49981189-49981281	+	CE	0.37335	0.91835	-0.545	0.99	K3	2.1549
KIN	ENSG00000151657	22	10:7753603-7753951	-	RI	0.90052	0.66354	0.23698	0.928	K1	0.8905
PLAU	ENSG00000122861	3	10:73911104-73911131	+	TS	0.59741	0.041406	0.556	1	K2	0.9456
PLAU	ENSG00000122861	4	10:73911132-73911146	+	TS	0.40114	0.92213	-0.52098	0.999	K2	0.9456
NSUN6	ENSG00000241058	18	10:18642476-18642555	-	CE	0.5906	0.82029	-0.2297	0.955	K3	2.1164
DENND10	ENSG00000119979	12	10:119107948-119107967	+	AA	0.37909	0.26013	0.11895	0.92	K7	2.1775
MCMBP	ENSG00000197771	4	10:119872755-119872849	-	TS	0.66524	0.44584	0.2194	0.919	K1	0.9931
MCMBP	ENSG00000197771	5	10:119872527-119872754	-	TS	0.33531	0.55434	-0.21903	0.924	K1	0.9931
C10orf82	ENSG00000165863	12	10:116663786-116664051	-	TE	0.57804	0.22873	0.34931	0.926	K1	0.9993
C10orf82	ENSG00000165863	13	10:116663696-116663785	-	TE	0.41983	0.76973	-0.34991	0.95	K1	0.9993
TUBB8	ENSG00000261456	10	10:48726-48803	-	RI	0.90454	0.22882	0.67571	0.999	K1	0.5675
TUBB8	ENSG00000261456	13	10:48425-48614	-	AD	0.85079	0.12608	0.72472	0.999	K0	0
NET1	ENSG00000173848	4	10:5446609-5446610	+	TS	0.010216	0.17721	-0.16699	0.909	K1	0.93
NET1	ENSG00000173848	5	10:5446611-5446858	+	TS	0.99018	0.82363	0.16655	0.908	K1	0.93
VWA2	ENSG00000165816	16	10:114289490-114289873	+	TE	0.1405	0.87265	-0.73215	0.999	K1	0
VWA2	ENSG00000165816	17	10:114289874-114289992	+	TE	0.85786	0.12583	0.73203	1	K1	0
USP54	ENSG00000166348	36	10:73534600-73534770	-	CE	0.45614	0.21244	0.24369	0.918	K1	0.9911
SKIDA1	ENSG00000180592	6	10:21519508-21519658	-	TE	0.68081	0.072864	0.60794	0.999	K1	0.9993
SKIDA1	ENSG00000180592	7	10:21518566-21519507	-	TE	0.3179	0.92315	-0.60525	0.997	K1	0.9993
RUFY2	ENSG00000204130	43	10:68343519-68343826	-	TE	0.0048754	0.39619	-0.39131	1	K2	1.9139
SLC29A3	ENSG00000198246	24	10:71363353-71363359	+	TE	0.27546	0.022616	0.25284	0.93	K3	0.9951
ACTA2	ENSG00000107796	1	10:88991289-88991339	-	TS	0.14444	0.92789	-0.78345	1	K1	0
ACTA2	ENSG00000107796	2	10:88991022-88991288	-	TS	0.85944	0.072744	0.7867	0.999	K1	0
FAM13C	ENSG00000148541	20	10:59327625-59327713	-	CE	0.11534	0.38029	-0.26495	0.923	K1	0.9183
ZNF37BP	ENSG00000234420	15	10:42525540-42525660	-	CE	0.54504	0.15011	0.39493	0.939	K1	0.9183
ZNF37BP	ENSG00000234420	19	10:42520823-42521046	-	TE	0.0086887	0.23465	-0.22597	0.922	K2	1.4953
ZNF37BP	ENSG00000234420	22	10:42513510-42519694	-	TE	0.51064	0.36966	0.14098	0.977	K2	1.4953
NFKB2	ENSG00000077150	43	10:102402252-102402254	+	AA	0.11987	0.36856	-0.2487	0.986	K1	0.9593
KIFBP	ENSG00000198954	30	10:69015541-69016902	+	TE	0.68409	0.91819	-0.23409	0.925	K4	1.1168
KIFBP	ENSG00000198954	31	10:69016903-69016914	+	TE	0.24536	0.0010894	0.24427	0.993	K4	1.1168
ATE1	ENSG00000107669	4	10:121927939-121928036	-	TS	0.52664	0.31256	0.21408	0.907	K2	1.4143
ATE1	ENSG00000107669	13	10:121899866-121899994	-	CE	0.80188	0.69057	0.11131	0.957	K5	1.7039
ATE1	ENSG00000107669	22	10:121743195-121743858	-	TE	0.18677	0.41736	-0.2306	0.948	K2	1.4642
ATE1	ENSG00000107669	23	10:121740424-121743194	-	TE	0.63694	0.44213	0.19481	0.944	K2	1.4642
NEBL	ENSG00000078114	9	10:20899378-20899691	-	AF	0.86151	0.20902	0.65249	1	K2	1.2988
NEBL	ENSG00000078114	12	10:20896958-20897029	-	CE	0.93426	0.42281	0.51145	0.979	K2	1.5418
NEBL	ENSG00000078114	17	10:20869740-20869841	-	CE	0.8653	0.49895	0.36634	0.921	K2	1.1865
NEBL	ENSG00000078114	25	10:20845258-20845368	-	CE	0.88016	0.52982	0.35034	0.959	K2	1.5418
NEBL	ENSG00000078114	44	10:20815625-20815717	-	CE	0.66568	0.30037	0.36531	0.933	K2	1.4465
ACBD7	ENSG00000176244	5	10:15078487-15078603	-	TE	0.70016	0.49516	0.205	0.991	K1	0.9903
ACBD7	ENSG00000176244	6	10:15075475-15078486	-	TE	0.29954	0.5045	-0.20495	0.996	K1	0.9903
ARID5B	ENSG00000150347	8	10:62049211-62049483	+	AF	0.4293	0.88711	-0.45781	0.977	K2	1.4294
ARID5B	ENSG00000150347	15	10:62090862-62093064	+	TE	0.11895	0.54675	-0.42779	0.999	K1	0.9995
ARID5B	ENSG00000150347	16	10:62093065-62096944	+	TE	0.88132	0.45478	0.42654	0.997	K1	0.9995
ZMYND11	ENSG00000015171	2	10:134484-134702	+	TS	0.65919	0.096064	0.56313	0.972	K2	0.977
ZMYND11	ENSG00000015171	3	10:134703-134786	+	TS	0.095996	0.60992	-0.51392	0.903	K2	0.977
TACC2	ENSG00000138162	23	10:122113039-122113055	+	TS	0.1054	0.93082	-0.82542	1	K2	0
TACC2	ENSG00000138162	24	10:122113056-122113229	+	TS	0.8887	0.066239	0.82246	1	K2	0
DPYSL4	ENSG00000151640	23	10:132204908-132205235	+	TE	0.19381	0.0025997	0.19121	0.995	K2	0.9958
DPYSL4	ENSG00000151640	24	10:132205236-132205759	+	TE	0.62569	0.99735	-0.37167	1	K2	0.9958
CTBP2	ENSG00000175029	1	10:125161062-125161170	-	TS	0.24733	0.51047	-0.26314	0.947	K2	1.1396
CTBP2	ENSG00000175029	2	10:125161027-125161061	-	TS	0.72123	0.47914	0.24209	0.932	K2	1.1396
VIM-AS1	ENSG00000229124	8	10:17214332-17215195	-	TE	0.8802	0.37672	0.50348	0.998	K2	0.9878
ZSWIM8	ENSG00000214655	76	10:73801582-73801608	+	TE	0.082843	0.39888	-0.31603	0.915	K3	1.6264
LINC00707	ENSG00000238266	20	10:6840391-6840818	+	TE	0.70395	0.037782	0.66616	1	K3	0.923
LINC00707	ENSG00000238266	24	10:6841239-6842906	+	TE	0.29208	0.96154	-0.66946	1	K3	0.923
MINPP1	ENSG00000107789	10	10:87552638-87553388	+	TE	0.67194	0.53834	0.1336	0.94	K2	1.5846
PROSER2	ENSG00000148426	13	10:11870116-11870872	+	TE	0.69116	0.40468	0.28649	0.998	K2	1.0014
PROSER2	ENSG00000148426	15	10:11870876-11872277	+	TE	0.30925	0.59637	-0.28712	0.996	K2	1.0014
FANK1	ENSG00000203780	12	10:125989430-125989447	+	CE	0.49662	0.13795	0.35866	0.968	K1	1
FANK1	ENSG00000203780	26	10:126009267-126009372	+	RI	0.2915	0.72338	-0.43188	0.956	K2	1.5715
COMTD1	ENSG00000165644	5	10:75235744-75235834	-	RI	0.052948	0.22401	-0.17106	0.961	K4	2.1114
SLK	ENSG00000065613	1	10:103967140-103967200	+	TS	0.73403	0.93743	-0.2034	0.986	K1	0.9649
SLK	ENSG00000065613	2	10:103967201-103967895	+	TS	0.26504	0.06297	0.20207	0.981	K1	0.9649
ANAPC16	ENSG00000166295	4	10:72216073-72216138	+	AD	0.48282	0.35532	0.1275	0.963	K3	2.3728
BMI1	ENSG00000168283	31	10:22329399-22329491	+	TE	0.6206	0.4039	0.2167	0.993	K2	0.9964
BMI1	ENSG00000168283	32	10:22329492-22331484	+	TE	0.37643	0.59516	-0.21873	0.993	K2	0.9964
CISD1	ENSG00000122873	1	10:58269162-58269177	+	TS	0.27439	0.035798	0.23859	0.939	K1	0.9815
CISD1	ENSG00000122873	2	10:58269178-58269304	+	TS	0.72507	0.96413	-0.23907	0.934	K1	0.9815
TIMM23B	ENSG00000204152	5	10:49945032-49945090	+	CE	0.89893	0.73206	0.16687	0.935	K2	1.8109
CAMK1D	ENSG00000183049	1	10:12349482-12349651	+	TS	0.64397	0.86793	-0.22397	0.903	K2	1.2199
CAMK1D	ENSG00000183049	2	10:12349652-12349732	+	TS	0.24736	0.053141	0.19422	0.922	K2	1.2199
FBH1	ENSG00000134452	7	10:5895056-5895187	+	CE	0.089674	0.24742	-0.15775	0.902	K2	1.8098
FGF8	ENSG00000107831	10	10:101775130-101775216	-	CE	0.76364	0.47816	0.28548	0.907	K2	1.8885
FGF8	ENSG00000107831	11	10:101774880-101774912	-	AA	0.50498	0.13855	0.36643	0.952	K2	1.8885
LDB1	ENSG00000198728	1	10:102120286-102120368	-	TS	0.32714	0.055872	0.27126	0.993	K1	0.9802
LDB1	ENSG00000198728	2	10:102120086-102120285	-	TS	0.67305	0.94489	-0.27184	0.993	K1	0.9802
ARHGAP12	ENSG00000165322	31	10:31806294-31807832	-	TE	0.432	0.62545	-0.19346	0.982	K3	1.8024
FAM21FP	ENSG00000237840	2	10:45727055-45727161	-	TS	0.7019	0.15214	0.54975	0.975	K2	1.436
FAM21FP	ENSG00000237840	3	10:45726831-45727054	-	TS	0.22045	0.73342	-0.51298	0.924	K2	1.436
TRDMT1	ENSG00000107614	10	10:17171820-17171907	-	TE	0.60057	0.097915	0.50266	0.991	K2	1.144
TRDMT1	ENSG00000107614	11	10:17171556-17171819	-	TE	0.36742	0.78677	-0.41935	0.955	K2	1.144
TRDMT1	ENSG00000107614	26	10:17148916-17149140	-	TE	0.81516	0.67582	0.13934	0.943	K2	1.1046
TRDMT1	ENSG00000107614	27	10:17142254-17148915	-	TE	0.1668	0.29476	-0.12796	0.955	K2	1.1046
CELF2	ENSG00000048740	38	10:11330456-11330639	+	TE	0.37022	0.0020069	0.36822	0.997	K4	1.9096
ZEB1	ENSG00000148516	56	10:31526672-31527276	+	TE	0.12016	0.84962	-0.72946	1	K3	0.2686
ZEB1	ENSG00000148516	58	10:31527295-31529202	+	TE	0.87411	0.1452	0.72891	1	K3	0.2686
TSPAN15	ENSG00000099282	1	10:69451465-69451476	+	TS	0.51975	0.9698	-0.45006	0.924	K1	0.9049
TSPAN15	ENSG00000099282	2	10:69451477-69451690	+	TS	0.48295	0.03084	0.45211	0.93	K1	0.9049
TSPAN15	ENSG00000099282	20	10:69506857-69506995	+	TE	0.21841	0.0085495	0.20986	0.972	K2	0.9817
TSPAN15	ENSG00000099282	22	10:69507078-69507229	+	TE	0.7124	0.99148	-0.27907	1	K2	0.9817
C10orf88	ENSG00000119965	1	10:122954228-122954311	-	TS	0.66918	0.96641	-0.29723	0.994	K1	0.9945
C10orf88	ENSG00000119965	2	10:122954015-122954227	-	TS	0.32991	0.034022	0.29589	0.997	K1	0.9945
PRKCQ-AS1	ENSG00000237943	4	10:6580556-6580561	+	TS	0.0081385	0.27189	-0.26376	1	K3	1.5313
KAT6B	ENSG00000156650	31	10:74838683-74838752	+	CE	0.96072	0.82466	0.13606	0.939	K2	1.7447
KAT6B	ENSG00000156650	42	10:74844983-74847290	+	TE	0.5822	0.92846	-0.34626	0.905	K1	0.978
KAT6B	ENSG00000156650	76	10:75021881-75021954	+	TE	0.0096597	0.15359	-0.14393	0.912	K4	1.7996
KAT6B	ENSG00000156650	91	10:75025250-75026127	+	TE	0.85939	0.089788	0.7696	1	K1	0
KAT6B	ENSG00000156650	92	10:75026128-75026164	+	TE	0.1361	0.90749	-0.77139	0.999	K1	0
ENKUR	ENSG00000151023	3	10:25016159-25016160	-	TS	0.4746	0.1342	0.3404	0.955	K2	0.9973
RPP30	ENSG00000148688	1	10:90871716-90871951	+	TS	0.28334	0.008231	0.27511	0.985	K2	1.1499
RPP30	ENSG00000148688	29	10:90905302-90905638	+	TE	0.43384	0.11652	0.31732	0.969	K1	0.9998
RPP30	ENSG00000148688	30	10:90905639-90906065	+	TE	0.56539	0.88437	-0.31898	0.981	K1	0.9998
ZEB1-AS1	ENSG00000237036	14	10:31318884-31318895	-	AD	0.86967	0.63994	0.22973	0.924	K1	0.9612
ZEB1-AS1	ENSG00000237036	16	10:31318541-31318737	-	AA	0.8829	0.64443	0.23847	0.932	K1	0.9612
ASAH2	ENSG00000188611	26	10:50187411-50187504	-	TE	0.23624	0.64152	-0.40527	0.966	K3	1.5094
ASAH2	ENSG00000188611	29	10:50187211-50187241	-	TE	0.49864	0.21411	0.28453	0.993	K3	1.5094
BX322639.1	ENSG00000215146	16	10:42333729-42336100	-	TE	0.072058	0.64707	-0.57501	0.991	K2	1.7554
BX322639.1	ENSG00000215146	17	10:42331866-42333728	-	TE	0.92223	0.19512	0.72711	1	K2	1.7554
OLMALINC	ENSG00000235823	2	10:100373513-100373515	+	TS	0.0027376	0.17738	-0.17464	0.958	K5	1.4708
OLMALINC	ENSG00000235823	6	10:100373558-100373565	+	TS	0.12679	0.0029244	0.12386	0.969	K5	1.4708
TWNK	ENSG00000107815	22	10:100993364-100993568	+	TE	0.056409	0.17883	-0.12242	0.923	K3	2.2163
TWNK	ENSG00000107815	24	10:100993581-100994341	+	TE	0.0091765	0.1452	-0.13602	0.913	K3	2.2163
LINC01515	ENSG00000228065	32	10:65585568-65585664	+	RI	0.45004	0.59405	-0.14401	0.909	K3	2.3278
TCF7L2	ENSG00000148737	7	10:112950757-112950915	+	TS	0.014554	0.33168	-0.31712	1	K3	1.7943
TCF7L2	ENSG00000148737	8	10:112950916-112950945	+	TS	0.39345	0.011699	0.38175	1	K3	1.7943
UROS	ENSG00000188690	42	10:125794022-125794388	-	CE	0.33826	0.19941	0.13884	0.938	K3	2.0805
UROS	ENSG00000188690	45	10:125792579-125792744	-	CE	0.28162	0.17911	0.10251	0.91	K3	2.0805
LRRC27	ENSG00000148814	37	10:132375066-132375455	+	TE	0.90432	0.35619	0.54813	0.973	K3	1.1098
LRRC27	ENSG00000148814	40	10:132375458-132376028	+	TE	0.070312	0.60267	-0.53235	0.99	K3	1.1098
PPFIA1	ENSG00000131626	1	11:70270700-70270716	+	TS	0.86202	0.20901	0.65301	0.998	K2	0.8587
PPFIA1	ENSG00000131626	2	11:70270717-70270772	+	TS	0.13738	0.78873	-0.65135	0.997	K2	0.8587
PPFIA1	ENSG00000131626	5	11:70271907-70271921	+	TS	0.057625	0.58963	-0.53201	0.917	K1	0.7613
PPFIA1	ENSG00000131626	6	11:70271922-70272172	+	TS	0.94228	0.41294	0.52934	0.925	K1	0.7613
SC5D	ENSG00000109929	10	11:121304494-121304925	+	TE	0.4196	0.034955	0.38464	0.952	K1	0.9941
SC5D	ENSG00000109929	11	11:121304926-121305710	+	TE	0.57823	0.96521	-0.38698	0.941	K1	0.9941
POLD4	ENSG00000175482	13	11:67353303-67353363	-	AD	0.91529	0.77489	0.1404	0.958	K3	1.9393
OR7E14P	ENSG00000184669	3	11:17015418-17015506	+	CE	0.10079	0.31844	-0.21764	0.902	K1	0.8113
SPTY2D1OS	ENSG00000247595	7	11:18601165-18601180	+	AD	0.074596	0.30007	-0.22548	0.931	K1	0.8631
LTBP3	ENSG00000168056	42	11:65544705-65545770	-	TS	0.79868	0.072907	0.72577	1	K1	0.4883
LTBP3	ENSG00000168056	43	11:65544064-65544704	-	TS	0.2082	0.92946	-0.72125	1	K1	0.4883
LTBP3	ENSG00000168056	44	11:65543550-65544063	-	RI	0.8775	0.42803	0.44947	0.974	K1	0.971
PCF11	ENSG00000165494	15	11:83168428-83168687	+	TE	0.12801	0.012105	0.1159	0.965	K1	0.7479
PCF11	ENSG00000165494	16	11:83168688-83168938	+	TE	0.87192	0.98787	-0.11595	0.959	K1	0.7479
JHY	ENSG00000109944	14	11:122959248-122959798	+	TE	0.92062	0.66007	0.26055	0.928	K1	0.9972
JHY	ENSG00000109944	15	11:122959799-122963862	+	TE	0.078176	0.34186	-0.26368	0.939	K1	0.9972
ME3	ENSG00000151376	36	11:86441110-86441351	-	TE	0.78915	0.12565	0.6635	0.996	K2	0.8884
POLA2	ENSG00000014138	1	11:65261920-65261931	+	TS	0.57013	0.077238	0.49289	0.991	K2	1.4467
POLA2	ENSG00000014138	2	11:65261932-65261961	+	TS	0.37718	0.79658	-0.4194	0.997	K2	1.4467
OTUB1	ENSG00000167770	1	11:63985853-63985996	+	TS	0.09908	0.87867	-0.77959	1	K2	0
OTUB1	ENSG00000167770	4	11:63986012-63986238	+	TS	0.89867	0.10928	0.78939	1	K2	0
OTUB1	ENSG00000167770	32	11:63997769-63997850	+	TE	0.11487	0.37636	-0.26149	0.939	K3	2.2381
OTUB1	ENSG00000167770	33	11:63997851-63998339	+	TE	0.60627	0.28556	0.3207	1	K3	2.2381
OTUB1	ENSG00000167770	37	11:63998416-63998420	+	TE	0.029005	0.17506	-0.14605	0.98	K3	2.2381
CRYAB	ENSG00000109846	13	11:111913105-111913138	-	AD	0.54294	0.89068	-0.34774	0.985	K1	0.9911
UNC93B1	ENSG00000110057	32	11:67991104-67991362	-	TE	0.0087491	0.71422	-0.70547	0.998	K1	0.9884
UNC93B1	ENSG00000110057	33	11:67991100-67991103	-	TE	0.99136	0.28712	0.70423	0.999	K1	0.9884
CTNND1	ENSG00000198561	5	11:57761797-57761800	+	TS	0.52686	0.41295	0.11392	1	K3	1.7692
CTNND1	ENSG00000198561	6	11:57761801-57761801	+	TS	0.26527	0.4177	-0.15243	0.996	K3	1.7692
CTNND1	ENSG00000198561	56	11:57818170-57818430	+	TE	0.025514	0.16043	-0.13492	0.953	K4	2.4
CTNND1	ENSG00000198561	57	11:57818431-57818431	+	TE	0.060666	0.19451	-0.13385	0.97	K4	2.4
CTNND1	ENSG00000198561	58	11:57818432-57818432	+	TE	0.62927	0.30934	0.31993	1	K4	2.4
SCUBE2	ENSG00000175356	45	11:9020890-9021197	-	TE	0.38827	0.82791	-0.43964	0.942	K3	1.4117
KCNJ1	ENSG00000151704	12	11:128838155-128838743	-	TE	0.043802	0.34989	-0.30608	0.992	K3	1.3152
GRIA4	ENSG00000152578	5	11:105610121-105610265	+	TS	0.57328	0.16827	0.40501	0.962	K3	1.7723
GRIA4	ENSG00000152578	6	11:105610266-105610428	+	TS	0.2906	0.049957	0.24064	0.994	K3	1.7723
PHF21A	ENSG00000135365	66	11:45934226-45935120	-	RI	0.28963	0.077499	0.21214	0.971	K3	1.9043
AP002856.2	ENSG00000231698	1	11:131253422-131253445	+	TS	0.40366	0.082425	0.32124	0.985	K1	0.9899
AP002856.2	ENSG00000231698	2	11:131253446-131253591	+	TS	0.59452	0.91524	-0.32072	0.985	K1	0.9899
NUP98	ENSG00000110713	2	11:3797555-3797561	-	TS	0.008181	0.20935	-0.20116	0.928	K3	1.9302
NUP98	ENSG00000110713	3	11:3797553-3797554	-	TS	0.95618	0.44601	0.51017	0.998	K3	1.9302
NUP98	ENSG00000110713	5	11:3797542-3797547	-	TS	0.0087702	0.17885	-0.17008	1	K3	1.9302
NUP98	ENSG00000110713	6	11:3797459-3797541	-	TS	0.008267	0.17031	-0.16205	1	K3	1.9302
RPL27A	ENSG00000166441	12	11:8684006-8684081	+	CE	0.99987	0.79478	0.2051	0.991	K5	1.3009
RPL27A	ENSG00000166441	22	11:8685848-8685848	+	TE	0.20542	0.1001	0.10532	1	K2	0.8464
DLG2	ENSG00000150672	59	11:83632873-83633210	-	TE	0.16665	0.60337	-0.43673	0.916	K1	0.9217
DLG2	ENSG00000150672	60	11:83631188-83632872	-	TE	0.83288	0.39719	0.43569	0.901	K1	0.9217
FAM86C1P	ENSG00000158483	14	11:71800100-71800103	+	TE	0.1781	0.0043284	0.17378	1	K3	0.9372
APIP	ENSG00000149089	1	11:34916352-34916379	-	TS	0.21183	0.62	-0.40817	0.993	K1	0.9967
APIP	ENSG00000149089	2	11:34916228-34916351	-	TS	0.78515	0.38012	0.40503	0.992	K1	0.9967
TMEM138	ENSG00000149483	3	11:61362374-61362385	+	TS	0.3438	0.023605	0.3202	0.955	K3	1
TMEM138	ENSG00000149483	4	11:61362386-61362386	+	TS	0.61902	0.96286	-0.34384	0.976	K3	1
TMEM138	ENSG00000149483	21	11:61367999-61368251	+	RI	0.22889	0.10066	0.12823	0.951	K2	1.2706
SLC39A13	ENSG00000165915	26	11:47414476-47414776	+	RI	0.054931	0.23838	-0.18345	0.983	K3	1.1738
PATL1	ENSG00000166889	7	11:59655956-59656045	-	CE	0.80246	0.93827	-0.13582	0.982	K1	0.7569
USP35	ENSG00000118369	2	11:78188823-78188902	+	TS	0.28789	0.8624	-0.57451	0.992	K2	0.9985
USP35	ENSG00000118369	22	11:78214139-78214419	+	TE	0.20702	0.0073163	0.1997	1	K3	1.8793
VWCE	ENSG00000167992	13	11:61282789-61282792	-	AD	0.94383	0.76782	0.17601	0.906	K1	0.7219
VWCE	ENSG00000167992	44	11:61258289-61258623	-	TE	0.64107	0.01146	0.62961	1	K2	0.9711
VWCE	ENSG00000167992	45	11:61258286-61258288	-	TE	0.02614	0.8425	-0.81636	1	K2	0.9711
AP000442.1	ENSG00000255139	10	11:59639320-59639491	+	TE	0.42502	0.056284	0.36874	0.902	K2	1.4053
AP000442.1	ENSG00000255139	12	11:59639543-59639861	+	TE	0.31784	0.81413	-0.49629	0.977	K2	1.4053
TMEM134	ENSG00000172663	4	11:67469244-67469250	-	TS	0.071973	0.29941	-0.22744	0.935	K4	2.0729
TMEM134	ENSG00000172663	7	11:67469234-67469236	-	TS	0.65742	0.42316	0.23426	0.962	K4	2.0729
TMEM134	ENSG00000172663	8	11:67469169-67469233	-	TS	0.24484	0.118	0.12684	0.923	K4	2.0729
TMEM223	ENSG00000168569	9	11:62772000-62772076	-	RI	0.80979	0.27344	0.53635	0.997	K1	0.7642
MAP3K11	ENSG00000173327	2	11:65614249-65614249	-	TS	0.053595	0.70477	-0.65118	1	K3	1.2522
MAP3K11	ENSG00000173327	3	11:65614237-65614248	-	TS	0.0056324	0.16487	-0.15924	0.955	K3	1.2522
MAP3K11	ENSG00000173327	4	11:65614222-65614236	-	TS	0.86276	0.066222	0.79653	1	K3	1.2522
C11orf54	ENSG00000182919	38	11:93763084-93763102	+	TE	0.0016445	0.20914	-0.20749	0.994	K3	1.7807
FAM111A	ENSG00000166801	25	11:59151750-59151956	+	TE	0.27844	0.10756	0.17089	1	K3	2.1304
FAM111A	ENSG00000166801	28	11:59155035-59155036	+	TE	0.15535	0.27998	-0.12463	0.904	K3	2.1304
PLCB3	ENSG00000149782	1	11:64251523-64251546	+	TS	0.49069	0.74797	-0.25728	0.987	K2	0.9877
PLCB3	ENSG00000149782	2	11:64251547-64251574	+	TS	0.50883	0.25431	0.25451	0.981	K2	0.9877
STARD10	ENSG00000214530	19	11:72781062-72781112	-	AD	0.97947	0.8626	0.11687	0.957	K3	1.2326
STARD10	ENSG00000214530	20	11:72780975-72781061	-	AD	0.9206	0.78106	0.13954	0.962	K3	1.2326
LINC02728	ENSG00000251323	8	11:78424614-78425078	-	TE	0.077643	0.40264	-0.32499	0.975	K2	1.5423
LINC02728	ENSG00000251323	10	11:78423982-78424385	-	TE	0.75097	0.30359	0.44738	0.906	K2	1.5423
ZNF215	ENSG00000149054	22	11:6956534-6957848	+	TE	0.19792	0.077885	0.12004	0.998	K2	1.5469
ZNF215	ENSG00000149054	23	11:6957849-6958047	+	TE	0.43115	0.69646	-0.26531	0.901	K2	1.5469
AP002748.4	ENSG00000255517	4	11:66478092-66478096	-	AA	0.11811	0.60357	-0.48546	0.989	K1	0.9456
CPSF7	ENSG00000149532	56	11:61416297-61416363	-	TE	0.0054575	0.20232	-0.19686	0.926	K2	0.971
CPSF7	ENSG00000149532	58	11:61416178-61416178	-	TE	0.99461	0.79723	0.19738	0.918	K2	0.971
HPS5	ENSG00000110756	7	11:18321946-18322076	-	AD	0.79809	0.54261	0.25547	0.923	K4	2.6001
HPS5	ENSG00000110756	43	11:18279059-18279617	-	TE	0.37443	0.25665	0.11778	0.912	K2	1.5749
PTDSS2	ENSG00000174915	3	11:450296-450326	+	TS	0.019865	0.40394	-0.38408	1	K3	1.47
PTDSS2	ENSG00000174915	7	11:450420-450450	+	TS	0.25597	0.018841	0.23713	0.992	K3	1.47
KCNJ11	ENSG00000187486	12	11:17386063-17386312	-	TE	0.304	0.039339	0.26466	0.912	K1	1
KCNJ11	ENSG00000187486	13	11:17385859-17386062	-	TE	0.69591	0.96095	-0.26504	0.93	K1	1
NAALAD2	ENSG00000077616	40	11:90192612-90192894	+	TE	0.58354	0.89037	-0.30683	1	K2	1.3311
TCP11L1	ENSG00000176148	11	11:33040203-33040206	+	AD	0.23029	0.58545	-0.35516	0.912	K2	1.777
TCP11L1	ENSG00000176148	12	11:33040207-33040387	+	AD	0.22013	0.66531	-0.44518	0.976	K2	1.777
TCP11L1	ENSG00000176148	13	11:33040388-33041316	+	AD	0.20375	0.66529	-0.46154	0.979	K2	1.777
TCP11L1	ENSG00000176148	29	11:33072846-33072848	+	TE	0.53679	0.31018	0.22661	0.966	K2	1.3946
LBHD1	ENSG00000162194	22	11:62667404-62667522	-	TE	0.18101	0.037364	0.14364	0.907	K2	1.053
SLC37A2	ENSG00000134955	26	11:125086204-125086260	+	CE	0.42077	0.85166	-0.43089	0.984	K3	1.7594
EHF	ENSG00000135373	27	11:34658832-34659168	+	TE	0.098237	0.5159	-0.41766	0.987	K3	1.4842
EHF	ENSG00000135373	28	11:34659169-34659312	+	TE	0.79023	0.097442	0.69279	1	K3	1.4842
PHLDB1	ENSG00000019144	21	11:118627305-118627307	+	AA	0.7999	0.5442	0.25571	0.979	K2	0.9963
GAB2	ENSG00000033327	3	11:78417780-78417820	-	TS	0.16022	0.69943	-0.5392	0.993	K2	0.7947
AP006621.3	ENSG00000255284	2	11:777582-777607	+	TS	0.079541	0.88315	-0.80361	1	K2	0.0114
AP006621.3	ENSG00000255284	3	11:777608-777695	+	TS	0.92151	0.11944	0.80207	1	K2	0.0114
AP006621.3	ENSG00000255284	10	11:784181-784297	+	TE	0.17682	0.52659	-0.34978	0.906	K1	0.8311
TMPRSS4	ENSG00000137648	45	11:118118092-118118155	+	TE	0.093771	0.7501	-0.65633	0.999	K3	1.0906
AP000802.1	ENSG00000247416	8	11:112959535-112960851	-	TE	0.15147	0.86892	-0.71745	0.999	K2	0
AP000802.1	ENSG00000247416	10	11:112959300-112959328	-	TE	0.85274	0.13672	0.71601	1	K2	0
TP53I11	ENSG00000175274	6	11:44950867-44950874	-	TS	0.73921	0.41316	0.32605	0.941	K3	1.2303
TP53I11	ENSG00000175274	7	11:44950846-44950866	-	TS	0.23185	0.53865	-0.3068	0.935	K3	1.2303
TP53I11	ENSG00000175274	13	11:44950161-44950208	-	TS	0.53984	0.87093	-0.3311	0.936	K1	0.9774
TP53I11	ENSG00000175274	14	11:44949973-44950160	-	TS	0.46331	0.12195	0.34136	0.953	K1	0.9774
ACAD8	ENSG00000151498	46	11:134264908-134265850	+	TE	0.76708	0.24275	0.52433	0.928	K1	0.9992
ACAD8	ENSG00000151498	47	11:134265851-134265855	+	TE	0.23268	0.75747	-0.52479	0.922	K1	0.9992
SYTL2	ENSG00000137501	30	11:85719099-85719138	-	TS	0.36135	0.08046	0.28089	0.957	K3	1.7024
SYTL2	ENSG00000137501	40	11:85717483-85717530	-	CE	0.8063	0.97317	-0.16687	0.98	K3	2.5377
SYTL2	ENSG00000137501	76	11:85694291-85694725	-	TE	0.26585	0.15803	0.10783	0.917	K4	1.8962
CCDC88B	ENSG00000168071	33	11:64352888-64353053	+	RI	0.35292	0.74315	-0.39023	0.978	K1	0.9183
CCDC88B	ENSG00000168071	46	11:64357039-64357370	+	TE	0.32193	0.095695	0.22623	0.93	K3	1.0063
STT3A	ENSG00000134910	51	11:125621520-125622721	+	TE	0.95431	0.81058	0.14374	0.996	K1	0.7447
STT3A	ENSG00000134910	52	11:125622722-125623091	+	TE	0.045552	0.19143	-0.14588	0.997	K1	0.7447
KCTD21	ENSG00000188997	13	11:78174134-78174207	-	TE	0.007342	0.14047	-0.13313	0.938	K3	0.8389
KCTD21	ENSG00000188997	15	11:78171249-78174058	-	TE	0.99256	0.85944	0.13312	0.937	K3	0.8389
TMEM9B	ENSG00000175348	2	11:8964442-8964442	-	TS	0.014449	0.22211	-0.20766	0.902	K2	0.9817
SIPA1	ENSG00000213445	8	11:65640801-65640830	+	AA	0.12264	0.43636	-0.31372	0.909	K1	0.9612
INSC	ENSG00000188487	22	11:15246319-15246526	+	TE	0.47616	0.053982	0.42218	0.986	K3	1.3228
ATG13	ENSG00000175224	2	11:46617535-46617535	+	TS	0.14676	0.010523	0.13624	0.967	K4	1.9264
ATG13	ENSG00000175224	18	11:46618325-46618375	+	CE	0.50939	0.63955	-0.13015	0.913	K4	2.4627
MUS81	ENSG00000172732	30	11:65863722-65863800	+	RI	0.32537	0.14965	0.17572	0.914	K2	1.3858
RAB38	ENSG00000123892	2	11:88175434-88175434	-	TS	0.36821	0.018386	0.34982	0.975	K2	0.9999
RAB38	ENSG00000123892	3	11:88175238-88175433	-	TS	0.63444	0.98088	-0.34645	0.973	K2	0.9999
TMEM135	ENSG00000166575	27	11:87321201-87321359	+	TE	0.43329	0.29562	0.13766	0.994	K3	1.6685
TMEM135	ENSG00000166575	30	11:87322351-87323758	+	TE	0.34538	0.49559	-0.15021	1	K3	1.6685
ELP4	ENSG00000109911	5	11:31509770-31509770	+	TS	0.14501	0.021945	0.12306	0.992	K4	1.3474
ELP4	ENSG00000109911	8	11:31509773-31509777	+	TS	0.23179	0.0033806	0.22841	1	K4	1.3474
ELP4	ENSG00000109911	13	11:31509891-31509901	+	TS	0.0023255	0.22768	-0.22535	1	K4	1.3474
ELP4	ENSG00000109911	56	11:31783393-31783482	+	TE	0.0029343	0.36678	-0.36384	0.919	K4	1.8259
ELP4	ENSG00000109911	61	11:31783760-31783775	+	TE	0.12262	0.0030597	0.11956	0.996	K4	1.8259
EML3	ENSG00000149499	31	11:62607043-62607082	-	TS	0.16411	0.52244	-0.35833	0.928	K1	0.9799
EML3	ENSG00000149499	32	11:62606958-62607042	-	TS	0.8366	0.47568	0.36092	0.924	K1	0.9799
EIF1AD	ENSG00000175376	3	11:66002161-66002161	-	TS	0.020408	0.18324	-0.16283	0.92	K3	1.7831
TRIM3	ENSG00000110171	1	11:6474395-6474459	-	TS	0.8648	0.12721	0.73759	1	K1	0
TRIM3	ENSG00000110171	2	11:6474102-6474394	-	TS	0.14451	0.87379	-0.72928	1	K1	0
TRIM3	ENSG00000110171	3	11:6473942-6473984	-	TS	0.44919	0.08188	0.36731	0.983	K2	0.999
TRIM3	ENSG00000110171	4	11:6473924-6473941	-	TS	0.54531	0.91963	-0.37432	0.987	K2	0.999
RNH1	ENSG00000023191	43	11:499501-499600	-	TE	0.2419	0.03389	0.20801	0.917	K1	0.9943
NPAT	ENSG00000149308	30	11:108158638-108158792	-	TE	0.3502	0.19053	0.15967	0.912	K2	1.5003
JAM3	ENSG00000166086	1	11:134069071-134069071	+	TS	0.88644	0.75305	0.13339	0.956	K2	0.8761
JAM3	ENSG00000166086	2	11:134069072-134069084	+	TS	0.11486	0.24593	-0.13107	0.961	K2	0.8761
THAP12	ENSG00000137492	1	11:76380972-76381132	-	TS	0.40869	0.75074	-0.34205	0.997	K1	0.9967
THAP12	ENSG00000137492	2	11:76380748-76380971	-	TS	0.59308	0.24765	0.34543	0.995	K1	0.9967
FIBP	ENSG00000172500	38	11:65883925-65883947	-	TE	0.0015601	0.15158	-0.15002	0.969	K3	1.7911
FAM111A-DT	ENSG00000245571	13	11:59134106-59134223	-	TE	0.19018	0.56206	-0.37188	0.936	K1	0.9999
FAM111A-DT	ENSG00000245571	14	11:59134021-59134105	-	TE	0.81407	0.44411	0.36996	0.938	K1	0.9999
AP000787.1	ENSG00000245552	17	11:95208555-95209111	+	TE	0.58887	0.11165	0.47723	0.982	K2	0.9958
AP000787.1	ENSG00000245552	18	11:95209112-95209699	+	TE	0.18385	0.89082	-0.70697	0.999	K2	0.9958
AP000787.1	ENSG00000245552	32	11:95233454-95233929	+	TE	0.50212	0.026489	0.47563	0.924	K3	0.9962
TMEM126A	ENSG00000171202	14	11:85656510-85656542	+	TE	0.52216	0.029839	0.49232	0.982	K3	1.7076
TMEM126A	ENSG00000171202	15	11:85656543-85656543	+	TE	0.0039951	0.43696	-0.43296	1	K3	1.7076
TMEM126A	ENSG00000171202	16	11:85656544-85656547	+	TE	0.0040551	0.23756	-0.2335	1	K3	1.7076
SHANK2-AS1	ENSG00000226627	5	11:70633574-70635490	+	TE	0.85295	0.078662	0.77429	1	K1	0
SHANK2-AS1	ENSG00000226627	6	11:70635491-70635658	+	TE	0.13825	0.92407	-0.78581	1	K1	0
KCNJ5	ENSG00000120457	6	11:128916409-128916731	+	TE	0.66462	0.085013	0.57961	0.998	K2	0.8552
KCNJ5	ENSG00000120457	8	11:128916854-128921163	+	TE	0.33612	0.91855	-0.58243	0.998	K2	0.8552
SLC35F2	ENSG00000110660	7	11:107858768-107858787	-	TS	0.27959	0.015931	0.26366	0.942	K2	1.5647
C11orf52	ENSG00000149300	10	11:111926380-111926478	+	TE	0.23369	0.020004	0.21368	0.981	K2	0.9431
C11orf52	ENSG00000149300	11	11:111926479-111926871	+	TE	0.72386	0.97956	-0.2557	0.995	K2	0.9431
SERGEF	ENSG00000129158	14	11:18010075-18010139	-	CE	0.66279	0.24995	0.41284	0.926	K3	2.6024
AC087521.2	ENSG00000246250	11	11:43829709-43831590	-	TE	0.31059	0.059933	0.25066	0.959	K1	1
AC087521.2	ENSG00000246250	12	11:43827517-43829708	-	TE	0.68654	0.94049	-0.25395	0.958	K1	1
MYRF	ENSG00000124920	35	11:61783498-61783512	+	AA	0.61855	0.24816	0.3704	0.988	K1	0.9402
ACAT1	ENSG00000075239	4	11:108121572-108121583	+	TS	0.01316	0.18278	-0.16962	1	K3	1.8909
ACAT1	ENSG00000075239	47	11:108147453-108147455	+	TE	0.063338	0.21347	-0.15013	0.946	K4	2.0769
ACAT1	ENSG00000075239	49	11:108147471-108147492	+	TE	0.5111	0.37959	0.13151	0.997	K4	2.0769
ACAT1	ENSG00000075239	52	11:108147589-108147594	+	TE	0.30668	0.15123	0.15545	0.944	K4	2.0769
PEX16	ENSG00000121680	32	11:45909669-45910169	-	TE	0.9586	0.034872	0.92373	1	K2	0
PEX16	ENSG00000121680	33	11:45909663-45909668	-	TE	0.041362	0.96431	-0.92295	1	K2	0
OR2AG2	ENSG00000188124	4	11:6767987-6769055	-	TE	0.72395	0.21183	0.51211	0.99	K1	0.982
OR2AG2	ENSG00000188124	5	11:6765626-6767986	-	TE	0.27186	0.79342	-0.52155	0.985	K1	0.982
SPCS2	ENSG00000118363	14	11:74965763-74965923	+	CE	0.79482	0.98743	-0.19261	0.993	K2	1.3101
SPCS2	ENSG00000118363	17	11:74969565-74969610	+	AA	0.79323	0.98908	-0.19585	0.995	K2	1.3101
SPCS2	ENSG00000118363	18	11:74969611-74969639	+	AA	0.87998	0.99078	-0.1108	0.974	K2	1.3101
CHORDC1	ENSG00000110172	4	11:90223050-90223059	-	TS	0.19782	0.0062193	0.1916	0.991	K3	2.0598
CHORDC1	ENSG00000110172	36	11:90201449-90201948	-	TE	0.1292	0.58862	-0.45942	0.992	K3	2.1621
CHORDC1	ENSG00000110172	37	11:90201444-90201448	-	TE	0.35608	0.0059604	0.35012	1	K3	2.1621
PPFIBP2	ENSG00000166387	9	11:7565625-7565698	+	TE	0.03303	0.76431	-0.73128	1	K1	0.8856
PPFIBP2	ENSG00000166387	10	11:7565699-7565756	+	TE	0.96603	0.23594	0.73009	1	K1	0.8856
PPFIBP2	ENSG00000166387	15	11:7577024-7577039	+	TS	0.86044	0.33836	0.52208	0.987	K2	0.8361
PPFIBP2	ENSG00000166387	16	11:7577040-7577116	+	TS	0.12405	0.66839	-0.54433	0.982	K2	0.8361
KCNE3	ENSG00000175538	4	11:74467398-74467549	-	TS	0.1087	0.45351	-0.34481	0.969	K2	0.9853
KCNE3	ENSG00000175538	9	11:74457527-74457603	-	TE	0.48063	0.85741	-0.37677	0.961	K3	2.0259
KCNE3	ENSG00000175538	11	11:74457406-74457414	-	TE	0.29551	0.073961	0.22155	0.959	K3	2.0259
OR10AB1P	ENSG00000176716	3	11:7728400-7729337	+	TE	0.41427	0.10356	0.31071	0.949	K1	0.9571
OR10AB1P	ENSG00000176716	4	11:7729338-7729684	+	TE	0.59273	0.89514	-0.30242	0.954	K1	0.9571
EIF4G2	ENSG00000110321	15	11:10807974-10808028	-	TS	0.25129	0.010597	0.24069	0.957	K2	1.4788
EIF4G2	ENSG00000110321	17	11:10807745-10807876	-	TS	0.58885	0.8459	-0.25705	0.908	K2	1.4788
CUL5	ENSG00000166266	25	11:108104903-108106206	+	RI	0.83978	0.6962	0.14358	0.925	K2	0.971
ROM1	ENSG00000149489	12	11:62614621-62614713	+	TE	0.65763	0.070211	0.58742	1	K2	0.9523
ROM1	ENSG00000149489	14	11:62615101-62615120	+	TE	0.2283	0.92569	-0.69738	0.999	K2	0.9523
YIF1A	ENSG00000174851	12	11:66287212-66287597	-	TE	0.12033	0.6626	-0.54227	0.995	K1	0.9222
YIF1A	ENSG00000174851	13	11:66287141-66287211	-	TE	0.87925	0.34271	0.53654	0.998	K1	0.9222
LRFN4	ENSG00000173621	4	11:66857297-66857734	+	RI	0.84765	0.97584	-0.12818	0.945	K1	0.8031
WT1	ENSG00000184937	38	11:32389058-32389091	-	TE	0.073972	0.5449	-0.47093	0.999	K4	0.9963
WT1	ENSG00000184937	49	11:32387784-32387901	-	TE	0.075642	0.44601	-0.37037	0.989	K4	0.9963
TBRG1	ENSG00000154144	6	11:124622899-124622993	+	TS	0.83639	0.94727	-0.11089	0.938	K3	0.7361
TBRG1	ENSG00000154144	7	11:124622994-124623233	+	TS	0.16411	0.052943	0.11116	0.93	K3	0.7361
TBRG1	ENSG00000154144	27	11:124632239-124632405	+	TE	0.1723	0.0087726	0.16353	0.934	K3	1.5533
TBRG1	ENSG00000154144	28	11:124632406-124632434	+	TE	0.0024454	0.1809	-0.17845	0.961	K3	1.5533
ATM	ENSG00000149311	16	11:108224872-108225500	+	RI	0.11605	0.25554	-0.13949	0.952	K3	1.891
ATM	ENSG00000149311	61	11:108287178-108287391	+	TS	0.33094	0.076406	0.25453	0.912	K1	0.9909
GAL3ST3	ENSG00000175229	6	11:66042364-66043677	-	TE	0.37249	0.22183	0.15065	0.988	K1	0.9774
GAL3ST3	ENSG00000175229	7	11:66040765-66042363	-	TE	0.62864	0.77855	-0.1499	0.998	K1	0.9774
MRPL17	ENSG00000158042	2	11:6683297-6683316	-	TS	0.74275	0.63818	0.10457	0.931	K2	0.9708
MRPL17	ENSG00000158042	3	11:6683123-6683296	-	TS	0.25692	0.36273	-0.10582	0.951	K2	0.9708
CAPRIN1	ENSG00000135387	5	11:34052210-34052328	+	TS	0.68003	0.38604	0.29399	0.991	K1	0.9899
CAPRIN1	ENSG00000135387	6	11:34052329-34052420	+	TS	0.32322	0.61511	-0.29188	0.994	K1	0.9899
CREBZF	ENSG00000137504	12	11:85662458-85663523	-	RI	0.68672	0.52897	0.15775	0.991	K3	1.8506
GTF2H1	ENSG00000110768	45	11:18366262-18366275	+	TE	0.0031237	0.26146	-0.25834	0.936	K3	1.7569
PLEKHA7	ENSG00000166689	55	11:16788983-16789095	-	TE	0.39571	0.0098341	0.38587	0.977	K3	1.5147
PLEKHA7	ENSG00000166689	60	11:16787110-16787237	-	CE	0.21671	0.60733	-0.39062	0.965	K1	0.9544
BACE1-AS	ENSG00000278768	9	11:117293347-117293475	+	TE	0.87548	0.30802	0.56745	0.951	K2	0.9873
BACE1-AS	ENSG00000278768	10	11:117293476-117293571	+	TE	0.12515	0.69147	-0.56632	0.961	K2	0.9873
CAPN5	ENSG00000149260	1	11:77066961-77066970	+	TS	0.2902	0.04981	0.24039	0.976	K2	1.2648
GUCY1A2	ENSG00000152402	1	11:107018446-107018524	-	TS	0.91559	0.22173	0.69387	1	K2	0.5629
GUCY1A2	ENSG00000152402	3	11:107017753-107018151	-	TS	0.08345	0.77401	-0.69056	1	K2	0.5629
KMT2A	ENSG00000118058	80	11:118512026-118513214	+	TE	0.081731	0.66603	-0.58429	0.986	K1	0.9893
KMT2A	ENSG00000118058	81	11:118513215-118513876	+	TE	0.9166	0.33955	0.57705	0.978	K1	0.9893
KMT2A	ENSG00000118058	88	11:118522173-118522195	+	TE	0.28009	0.17708	0.10301	0.985	K3	1.9389
KMT2A	ENSG00000118058	91	11:118523918-118525576	+	TE	0.1663	0.30707	-0.14077	1	K3	1.9389
CYB5R2	ENSG00000166394	11	11:7673607-7673717	-	AD	0.017343	0.16949	-0.15215	0.997	K2	1.302
TKFC	ENSG00000149476	11	11:61333549-61333650	+	CE	0.59444	0.29677	0.29766	0.975	K2	1.4668
SBF2-AS1	ENSG00000246273	10	11:9779817-9779942	+	CE	0.11599	0.39608	-0.28009	0.944	K3	2.0978
SBF2-AS1	ENSG00000246273	11	11:9780376-9780575	+	CE	0.16251	0.62028	-0.45777	0.934	K3	2.0978
IRF7	ENSG00000185507	6	11:615913-615921	-	TS	0.70342	0.95859	-0.25516	0.921	K3	1
C11orf80	ENSG00000173715	13	11:66756353-66756505	+	CE	0.24367	0.49508	-0.25142	0.911	K2	1.5455
OR5BA1P	ENSG00000255303	4	11:57866298-57867258	-	TE	0.26811	0.75188	-0.48377	0.973	K1	0.6922
OR5BA1P	ENSG00000255303	5	11:57861948-57866297	-	TE	0.72414	0.24241	0.48173	0.972	K1	0.6922
SRPRA	ENSG00000182934	27	11:126263841-126264044	-	TE	0.048433	0.17054	-0.12211	0.908	K2	1.3484
SRPRA	ENSG00000182934	29	11:126262938-126263473	-	TE	0.79011	0.63652	0.15359	0.98	K2	1.3484
UCP2	ENSG00000175567	23	11:73974852-73975121	-	TE	0.0077728	0.1832	-0.17543	0.923	K2	0.9393
RAB3IL1	ENSG00000167994	18	11:61897929-61898360	-	TE	0.009889	0.21988	-0.20999	0.911	K2	0.9864
RAB3IL1	ENSG00000167994	19	11:61897840-61897928	-	TE	0.25842	0.0083152	0.25011	1	K2	0.9864
EIF3F	ENSG00000175390	28	11:7995945-7996018	+	TE	0.42695	0.55653	-0.12958	0.904	K3	1.5923
DYNC2H1	ENSG00000187240	2	11:103109426-103109513	+	TS	0.31227	0.023547	0.28873	0.911	K3	1.355
AP003108.2	ENSG00000256591	13	11:61445941-61446231	+	CE	0.80344	0.91981	-0.11637	0.932	K3	0.9948
AP000873.1	ENSG00000247137	1	11:83193664-83193794	-	TS	0.078852	0.51886	-0.44	0.993	K3	0.9975
AP000873.1	ENSG00000247137	5	11:83193621-83193638	-	TS	0.40451	0.066089	0.33843	0.927	K3	0.9975
AP000873.1	ENSG00000247137	6	11:83193601-83193620	-	TS	0.36124	0.066658	0.29458	0.942	K3	0.9975
CLP1	ENSG00000172409	5	11:57657762-57657762	+	TS	0.23713	0.56297	-0.32584	0.922	K2	1.8273
AP000880.1	ENSG00000255129	1	11:113314438-113314482	-	TS	0.14352	0.72257	-0.57905	0.994	K1	0.6875
AP000880.1	ENSG00000255129	2	11:113314330-113314437	-	TS	0.86563	0.27226	0.59337	0.994	K1	0.6875
CEND1	ENSG00000184524	4	11:788178-788565	-	TE	0.17671	0.42066	-0.24394	0.912	K1	0.9948
CEND1	ENSG00000184524	5	11:787115-788177	-	TE	0.82348	0.5794	0.24408	0.908	K1	0.9948
RBM4B	ENSG00000173914	19	11:66665295-66665453	-	TE	0.025583	0.17432	-0.14874	0.934	K2	1.579
MS4A14	ENSG00000166928	20	11:60415437-60417563	+	TE	0.85533	0.13744	0.71789	0.999	K2	0.5142
MS4A14	ENSG00000166928	21	11:60417564-60417685	+	TE	0.14616	0.77855	-0.6324	0.996	K2	0.5142
AC107884.1	ENSG00000251364	2	11:7513473-7513628	-	TS	0.040353	0.32307	-0.28272	0.99	K2	1.5452
AC107884.1	ENSG00000251364	29	11:7439092-7440126	-	TE	0.83739	0.14751	0.68989	1	K1	0.4089
AC107884.1	ENSG00000251364	30	11:7437627-7439091	-	TE	0.15293	0.85724	-0.70431	0.999	K1	0.4089
AC107884.1	ENSG00000251364	43	11:7427266-7427586	-	TE	0.28248	0.61052	-0.32804	0.95	K2	0.9547
AC107884.1	ENSG00000251364	44	11:7426262-7427265	-	TE	0.71782	0.39382	0.324	0.94	K2	0.9547
C2CD2L	ENSG00000172375	36	11:119113611-119113636	+	AA	0.60259	0.89873	-0.29614	0.936	K1	1
CPT1A	ENSG00000110090	30	11:68757613-68757730	-	TE	0.35181	0.032008	0.3198	0.999	K1	1
CPT1A	ENSG00000110090	31	11:68754883-68757612	-	TE	0.64838	0.96777	-0.31939	0.997	K1	1
TMEM80	ENSG00000177042	7	11:695823-695846	+	AD	0.68449	0.95613	-0.27164	0.947	K1	0.9911
TMEM80	ENSG00000177042	18	11:703675-703781	+	AA	0.5367	0.75612	-0.21942	0.986	K1	0.9999
TMEM80	ENSG00000177042	19	11:703782-703799	+	AA	0.53432	0.75659	-0.22228	0.992	K1	0.9999
TMEM86A	ENSG00000151117	10	11:18701573-18701699	+	TE	0.30261	0.0073091	0.2953	0.939	K2	1.4206
TMEM86A	ENSG00000151117	11	11:18701700-18701728	+	TE	0.42082	0.66425	-0.24343	0.913	K2	1.4206
CSKMT	ENSG00000214756	7	11:62665947-62666353	+	RI	0.35658	0.56098	-0.2044	0.917	K2	1.5316
ZDHHC24	ENSG00000174165	2	11:66546037-66546048	-	TS	0.4653	0.025665	0.43964	0.925	K2	1.4308
ZDHHC24	ENSG00000174165	3	11:66546007-66546036	-	TS	0.11645	0.33694	-0.22049	0.909	K2	1.4308
ZDHHC24	ENSG00000174165	4	11:66545723-66546006	-	TS	0.13013	0.65973	-0.5296	0.999	K2	1.4308
SIRT3	ENSG00000142082	42	11:216179-216205	-	TE	0.24663	0.45484	-0.20821	0.982	K3	2.2059
SIRT3	ENSG00000142082	43	11:216145-216178	-	TE	0.33262	0.09257	0.24005	1	K3	2.2059
DCPS	ENSG00000110063	11	11:126345347-126345716	+	TE	0.64936	0.26249	0.38687	0.989	K2	1.7574
DCPS	ENSG00000110063	12	11:126345717-126345749	+	TE	0.24439	0.52026	-0.27587	0.962	K2	1.7574
RPS6KB2	ENSG00000175634	6	11:67428505-67428623	+	TS	0.018434	0.32551	-0.30708	0.964	K3	1.3376
ANO9	ENSG00000185101	11	11:431768-431847	-	RI	0.14503	0.44387	-0.29884	0.925	K1	0.9852
TPP1	ENSG00000166340	8	11:6619397-6619401	-	TS	0.42129	0.11693	0.30436	0.953	K4	2.3219
TPP1	ENSG00000166340	62	11:6614601-6614686	-	TE	0.0027396	0.14832	-0.14558	0.958	K5	0.871
TTC12	ENSG00000149292	8	11:113314811-113314853	+	TS	0.42404	0.092636	0.3314	0.96	K2	0.9968
TTC12	ENSG00000149292	9	11:113314854-113315055	+	TS	0.096171	0.68369	-0.58752	0.997	K2	0.9968
CSTF3	ENSG00000176102	39	11:33084595-33085031	-	TE	0.99423	0.74617	0.24806	1	K1	0.8506
CSTF3	ENSG00000176102	40	11:33084584-33084594	-	TE	0.0060187	0.25252	-0.2465	1	K1	0.8506
LRRC4C	ENSG00000148948	1	11:41459653-41459773	-	TS	0.079634	0.89986	-0.82023	1	K2	0.8859
LRRC4C	ENSG00000148948	2	11:41459637-41459652	-	TS	0.66739	0.090678	0.57671	0.999	K2	0.8859
LRRC4C	ENSG00000148948	3	11:41459431-41459636	-	TS	0.34191	0.094386	0.24752	0.945	K2	0.8859
SLC22A8	ENSG00000149452	33	11:62992825-62993082	-	TE	0.32406	0.65149	-0.32743	0.911	K3	1.1035
SLC22A8	ENSG00000149452	35	11:62989154-62992823	-	TE	0.66665	0.32909	0.33756	0.931	K3	1.1035
TRIM6	ENSG00000121236	2	11:5596110-5596112	+	TS	0.029501	0.35742	-0.32792	0.998	K2	1.5849
KIF18A	ENSG00000121621	2	11:28108064-28108145	-	TS	0.54048	0.94614	-0.40565	0.918	K1	0.9458
ZNRD2	ENSG00000173465	14	11:65571780-65571858	+	TE	0.64827	0.1051	0.54317	0.994	K1	0.9968
ZNRD2	ENSG00000173465	15	11:65571859-65571888	+	TE	0.34902	0.8939	-0.54488	0.993	K1	0.9968
SMCO4	ENSG00000166002	11	11:93479010-93479033	-	TE	0.099235	0.2896	-0.19036	0.907	K3	1.5798
SMCO4	ENSG00000166002	13	11:93478472-93478940	-	TE	0.3906	0.28366	0.10694	0.985	K3	1.5798
ACER3	ENSG00000078124	13	11:76868120-76868156	+	CE	0.076645	0.29708	-0.22044	0.928	K2	0.9774
ACER3	ENSG00000078124	14	11:76868157-76868267	+	AD	0.065752	0.33472	-0.26897	0.926	K2	1
ACER3	ENSG00000078124	38	11:77020601-77020700	+	TE	0.010503	0.1242	-0.1137	0.997	K4	2.8676
TRIM5	ENSG00000132256	24	11:5667689-5667711	-	CE	0.79336	0.92026	-0.12689	0.927	K2	1.0124
JAML	ENSG00000160593	39	11:118193963-118193964	-	TE	0.074969	0.76957	-0.6946	0.999	K3	1.5644
CRY2	ENSG00000121671	27	11:45880914-45880992	+	TE	0.16681	0.56313	-0.39632	0.99	K3	1.8665
CRY2	ENSG00000121671	29	11:45881234-45883244	+	TE	0.60403	0.36158	0.24245	0.959	K3	1.8665
NUP160	ENSG00000030066	58	11:47778237-47779164	-	TE	0.57794	0.47343	0.1045	0.957	K1	0.9993
NUP160	ENSG00000030066	59	11:47778087-47778236	-	TE	0.42247	0.52629	-0.10381	0.959	K1	0.9993
ZBED5	ENSG00000236287	25	11:10813006-10815122	-	TE	0.34675	0.049483	0.29726	0.917	K1	0.9701
ZBED5	ENSG00000236287	26	11:10812074-10813005	-	TE	0.65416	0.94994	-0.29577	0.908	K1	0.9701
CEP164	ENSG00000110274	5	11:117328085-117328102	+	TS	0.71418	0.91189	-0.1977	0.955	K2	0.8133
CEP164	ENSG00000110274	6	11:117328103-117328208	+	TS	0.28609	0.087088	0.199	0.933	K2	0.8133
CEP164	ENSG00000110274	62	11:117412340-117412343	+	TE	0.0095944	0.23939	-0.2298	0.908	K2	1.3331
SERPING1	ENSG00000149131	24	11:57606408-57606547	+	CE	0.68588	0.89133	-0.20545	0.923	K4	2.0748
TSKU	ENSG00000182704	8	11:76796069-76798144	+	TE	0.76351	0.57698	0.18653	0.992	K2	1.4664
TSKU	ENSG00000182704	9	11:76798145-76798153	+	TE	0.0043032	0.10916	-0.10485	0.95	K2	1.4664
FRMD8	ENSG00000126391	24	11:65411242-65411780	+	TE	0.024842	0.30505	-0.28021	1	K2	1.2724
FRMD8	ENSG00000126391	25	11:65411781-65413522	+	TE	0.85961	0.60642	0.25319	1	K2	1.2724
HTR3A	ENSG00000166736	1	11:113974881-113975074	+	TS	0.0081409	0.11423	-0.10609	0.915	K2	1.1256
HTR3A	ENSG00000166736	2	11:113975075-113975187	+	TS	0.25483	0.054092	0.20074	0.986	K2	1.1256
IL18	ENSG00000150782	1	11:112164095-112164096	-	TS	0.86206	0.088938	0.77312	1	K3	0
IL18	ENSG00000150782	2	11:112164094-112164094	-	TS	0.14057	0.91313	-0.77257	1	K3	0
SMPD1	ENSG00000166311	29	11:6394779-6394991	+	TE	0.0098651	0.66264	-0.65277	0.998	K3	1.2955
SMPD1	ENSG00000166311	30	11:6394992-6394996	+	TE	0.64397	0.011127	0.63284	1	K3	1.2955
ZBTB16	ENSG00000109906	23	11:114250477-114250557	+	TE	0.20242	0.60704	-0.40462	0.931	K2	1.4388
PLAAT5	ENSG00000168004	10	11:63468357-63468465	-	CE	0.84905	0.73274	0.11631	0.924	K4	2.6781
CLCF1	ENSG00000175505	4	11:67364962-67365630	-	TE	0.097047	0.69032	-0.59328	1	K1	0.9359
CLCF1	ENSG00000175505	5	11:67364168-67364961	-	TE	0.90419	0.31114	0.59305	0.999	K1	0.9359
NR1H3	ENSG00000025434	59	11:47261547-47261726	+	CE	0.85708	0.96186	-0.10478	0.913	K4	1.9287
AP002360.1	ENSG00000255135	3	11:76444657-76444673	-	TS	0.76428	0.25043	0.51385	0.933	K3	1.5079
AP002360.1	ENSG00000255135	5	11:76444278-76444574	-	TS	0.08276	0.31599	-0.23323	0.987	K3	1.5079
SCN4B	ENSG00000177098	1	11:118152821-118152888	-	TS	0.7197	0.95178	-0.23207	0.965	K1	0.8549
SCN4B	ENSG00000177098	2	11:118152613-118152820	-	TS	0.28401	0.049216	0.23479	0.972	K1	0.8549
SCN4B	ENSG00000177098	6	11:118143987-118144061	-	CE	0.8104	0.96481	-0.15441	0.945	K2	1.3495
LINC02552	ENSG00000256422	33	11:104568126-104568233	-	TE	0.54992	0.10142	0.4485	0.986	K2	0.9866
TSG101	ENSG00000074319	2	11:18526921-18526942	-	TS	0.12836	0.0051467	0.12321	0.983	K3	2.0127
PTPRJ	ENSG00000149177	18	11:48131511-48132720	+	AL	0.57076	0.28451	0.28625	0.972	K1	0.9945
FADS3	ENSG00000221968	2	11:61891508-61891545	-	TS	0.0075381	0.12146	-0.11392	0.993	K2	1.704
FADS3	ENSG00000221968	4	11:61891382-61891454	-	TS	0.3248	0.49281	-0.16801	0.938	K2	1.704
FADS3	ENSG00000221968	5	11:61891169-61891381	-	TS	0.14075	0.029237	0.11151	0.916	K2	1.704
FADS3	ENSG00000221968	31	11:61876456-61876865	-	RI	0.37777	0.54083	-0.16306	0.909	K4	2.6329
NDUFC2-KCTD14	ENSG00000259112	2	11:78079774-78079844	-	TS	0.38819	0.27471	0.11348	0.938	K2	0.9986
NDUFC2-KCTD14	ENSG00000259112	3	11:78079579-78079773	-	TS	0.61193	0.72398	-0.11205	0.925	K2	0.9986
AC091564.5	ENSG00000255410	1	11:6630504-6630602	+	TS	0.69135	0.088422	0.60293	0.998	K1	0.8205
AC091564.5	ENSG00000255410	2	11:6630603-6630696	+	TS	0.31926	0.90406	-0.5848	0.999	K1	0.8205
CDC42BPG	ENSG00000171219	35	11:64831505-64831721	-	CE	0.93507	0.64833	0.28674	0.925	K1	0.9911
DPF2	ENSG00000133884	33	11:65351683-65352979	+	TE	0.75566	0.2707	0.48496	0.961	K3	1.2938
DPF2	ENSG00000133884	34	11:65352980-65352981	+	TE	0.21382	0.66514	-0.45132	0.935	K3	1.2938
CRACR2B	ENSG00000177685	37	11:830714-830865	+	RI	0.26483	0.12902	0.13581	0.951	K3	2.29
CRACR2B	ENSG00000177685	38	11:830866-831032	+	CE	0.75755	0.87997	-0.12243	0.935	K3	2.29
CCDC15	ENSG00000149548	10	11:124991461-124991583	+	CE	0.70482	0.94235	-0.23753	0.903	K2	1.5019
MYO7A	ENSG00000137474	77	11:77212614-77212660	+	CE	0.3399	0.69432	-0.35442	0.904	K1	0.994
TMX2	ENSG00000213593	7	11:57712625-57712807	+	TS	0.25245	0.051178	0.20127	0.913	K3	1.8698
NAALADL1	ENSG00000168060	32	11:65047739-65047841	-	RI	0.58527	0.28801	0.29725	0.913	K1	0.982
NAALADL1	ENSG00000168060	49	11:65045518-65045821	-	TE	0.30768	0.85412	-0.54643	0.994	K1	0.8231
NAALADL1	ENSG00000168060	50	11:65045474-65045517	-	TE	0.69368	0.13989	0.55379	0.992	K1	0.8231
PC	ENSG00000173599	66	11:66848417-66848419	-	TE	0.013195	0.17151	-0.15831	0.907	K4	0.9903
PRDM11	ENSG00000019485	14	11:45224217-45224843	+	CE	0.81962	0.41926	0.40036	0.977	K2	1.5141
HRAS	ENSG00000174775	19	11:532246-532522	-	TE	0.99609	0.81611	0.17998	0.955	K2	0.9483
HRAS	ENSG00000174775	20	11:532243-532245	-	TE	0.0038739	0.18473	-0.18086	0.943	K2	0.9483
DENND2B	ENSG00000166444	61	11:8731068-8731117	-	TE	0.78742	0.68516	0.10225	0.912	K4	1.1398
DENND2B	ENSG00000166444	62	11:8731040-8731067	-	TE	0.16038	0.2768	-0.11642	0.944	K4	1.1398
ZNF214	ENSG00000149050	3	11:7020236-7020314	-	TS	0.97956	0.025977	0.95358	1	K2	0.0053
ZNF214	ENSG00000149050	4	11:7020073-7020235	-	TS	0.02078	0.97331	-0.95253	1	K2	0.0053
ZNF214	ENSG00000149050	5	11:7019683-7019745	-	CE	0.87846	0.55723	0.32123	0.949	K2	1.9086
ZNF214	ENSG00000149050	7	11:7002852-7002855	-	AA	0.93542	0.6986	0.23682	0.974	K2	1.5749
ZNF214	ENSG00000149050	10	11:6999363-7001447	-	TE	0.0037866	0.13371	-0.12993	1	K2	1.3002
PRDM10	ENSG00000170325	8	11:129947554-129947622	-	TS	0.69438	0.14301	0.55137	0.994	K2	0.8791
PRDM10	ENSG00000170325	10	11:129947371-129947461	-	TS	0.28327	0.85687	-0.5736	0.991	K2	0.8791
PRDM10	ENSG00000170325	34	11:129899717-129902284	-	TE	0.13533	0.46753	-0.3322	0.933	K3	1.4422
AGBL2	ENSG00000165923	33	11:47685893-47686049	-	CE	0.39731	0.85462	-0.45731	0.976	K2	1.4711
AGBL2	ENSG00000165923	34	11:47681969-47682095	-	CE	0.47682	0.14017	0.33665	0.944	K2	1.4711
AGBL2	ENSG00000165923	35	11:47679973-47680073	-	CE	0.78601	0.24591	0.5401	0.995	K2	1.4711
AGBL2	ENSG00000165923	36	11:47677271-47677401	-	CE	0.77033	0.25221	0.51812	0.991	K2	1.4711
LPXN	ENSG00000110031	1	11:58578167-58578220	-	TS	0.66538	0.27085	0.39454	0.953	K1	0.9091
LPXN	ENSG00000110031	2	11:58578019-58578166	-	TS	0.32388	0.72781	-0.40393	0.946	K1	0.9091
SRSF8	ENSG00000263465	4	11:95068655-95069088	+	TE	0.86923	0.76306	0.10617	0.976	K1	0.8538
SRSF8	ENSG00000263465	5	11:95069089-95071224	+	TE	0.13071	0.23669	-0.10598	0.983	K1	0.8538
MED17	ENSG00000042429	13	11:93784426-93784497	+	TS	0.019491	0.19759	-0.1781	0.997	K5	1.8354
DIXDC1	ENSG00000150764	33	11:112019222-112019338	+	TE	0.42707	0.2602	0.16687	0.98	K3	1.8978
DIXDC1	ENSG00000150764	34	11:112019339-112021055	+	TE	0.13392	0.30619	-0.17227	0.964	K3	1.8978
FAM89B	ENSG00000176973	1	11:65572349-65572461	+	TS	0.042691	0.35477	-0.31208	0.908	K2	1.3242
FAM89B	ENSG00000176973	6	11:65573402-65574190	+	TE	0.71679	0.9952	-0.27841	0.99	K1	0.9983
FAM89B	ENSG00000176973	7	11:65574191-65574198	+	TE	0.2833	0.0047516	0.27855	0.996	K1	0.9983
ALKBH3-AS1	ENSG00000244926	13	11:43910353-43910513	-	TE	0.75571	0.071095	0.68461	1	K2	0.6985
ALKBH3-AS1	ENSG00000244926	14	11:43909292-43910352	-	TE	0.082248	0.91311	-0.83086	1	K2	0.6985
CSTF3-DT	ENSG00000247151	4	11:33188770-33188850	+	CE	0.22133	0.88996	-0.66864	1	K1	0.5918
MIR100HG	ENSG00000255248	81	11:122154793-122155550	-	TE	0.10639	0.52675	-0.42036	0.984	K2	0.9956
MIR100HG	ENSG00000255248	84	11:122154200-122154725	-	TE	0.89513	0.47802	0.41711	0.991	K2	0.9956
MIR100HG	ENSG00000255248	123	11:122091545-122091612	-	TE	0.0055836	0.4742	-0.46862	1	K5	1.9391
MIR100HG	ENSG00000255248	141	11:122089126-122089143	-	TE	0.62671	0.086112	0.5406	0.999	K5	1.9391
AP003071.5	ENSG00000287725	14	11:69135435-69135532	+	CE	0.89657	0.13347	0.7631	0.999	K1	0.3912
BCL9L	ENSG00000186174	1	11:118925454-118925608	-	TS	0.038464	0.43317	-0.3947	0.983	K1	0.946
BCL9L	ENSG00000186174	2	11:118925238-118925453	-	TS	0.9606	0.56773	0.39287	0.987	K1	0.946
ZNRD2-AS1	ENSG00000260233	1	11:65570274-65570423	-	TS	0.32429	0.042516	0.28177	0.959	K1	0.9865
ZNRD2-AS1	ENSG00000260233	2	11:65569660-65570273	-	TS	0.6767	0.95804	-0.28134	0.962	K1	0.9865
RASSF7	ENSG00000099849	19	11:563558-563685	+	TE	0.32842	0.16722	0.1612	0.952	K3	1.496
RASSF7	ENSG00000099849	21	11:563981-563993	+	TE	0.51223	0.72894	-0.21671	0.904	K3	1.496
PGAP2	ENSG00000148985	39	11:3823613-3823616	+	AA	0.24816	0.10402	0.14415	0.918	K4	2.3709
SLC22A18	ENSG00000110628	2	11:2902278-2902282	+	TS	0.92816	0.19269	0.73547	1	K1	0.3542
SLC22A18	ENSG00000110628	3	11:2902283-2902364	+	TS	0.06983	0.80802	-0.73819	1	K1	0.3542
SLC22A18	ENSG00000110628	32	11:2925228-2925240	+	TE	0.76978	0.19647	0.5733	0.909	K3	0.924
SLC22A18	ENSG00000110628	33	11:2925241-2925246	+	TE	0.033807	0.80305	-0.76925	1	K3	0.924
MACROD1	ENSG00000133315	25	11:63998560-63998565	-	TE	0.78564	0.20698	0.57866	0.962	K2	0.9884
MACROD1	ENSG00000133315	26	11:63998558-63998559	-	TE	0.21569	0.79609	-0.5804	0.961	K2	0.9884
DEUP1	ENSG00000165325	13	11:93352303-93352408	+	CE	0.13116	0.5006	-0.36944	0.956	K1	1
RELA	ENSG00000173039	24	11:65661869-65661936	-	RI	0.059516	0.26465	-0.20513	0.948	K1	0.8905
RELA	ENSG00000173039	25	11:65661836-65661868	-	AA	0.089605	0.26563	-0.17602	0.907	K1	0.8905
RELA	ENSG00000173039	50	11:65658489-65658499	-	CE	0.87126	0.97989	-0.10862	0.974	K3	1.2671
RELA	ENSG00000173039	53	11:65658287-65658317	-	CE	0.86961	0.98239	-0.11278	0.979	K3	1.2671
EXPH5	ENSG00000110723	15	11:108511367-108513406	-	TE	0.015925	0.14026	-0.12434	1	K3	2.1981
BIRC2	ENSG00000110330	4	11:102347224-102347234	+	TS	0.40744	0.54392	-0.13648	0.974	K4	1.5708
PDGFD	ENSG00000170962	4	11:104000238-104000255	-	AA	0.67629	0.24053	0.43576	0.95	K2	1.3985
PDGFD	ENSG00000170962	5	11:104000051-104000237	-	CE	0.96562	0.81991	0.14571	0.928	K2	1.3985
PAX6	ENSG00000007372	164	11:31784782-31784791	-	TE	0.45643	0.076973	0.37946	0.934	K5	0.9318
PAX6	ENSG00000007372	165	11:31784779-31784781	-	TE	0.24864	0.048845	0.1998	0.929	K5	0.9318
STX5	ENSG00000162236	3	11:62832032-62832041	-	TS	0.73596	0.55846	0.1775	0.901	K2	0.9987
SLC25A22	ENSG00000177542	18	11:796201-796203	-	TS	0.58344	0.10331	0.48014	0.991	K2	0.9852
SLC25A22	ENSG00000177542	20	11:796114-796185	-	TS	0.4153	0.89441	-0.47912	0.993	K2	0.9852
SLC25A22	ENSG00000177542	21	11:796108-796113	-	AD	0.49749	0.93018	-0.43269	0.988	K1	1
SLC25A22	ENSG00000177542	22	11:796087-796107	-	AD	0.53176	0.91163	-0.37988	0.979	K1	0.9932
AP001931.2	ENSG00000288534	2	11:57712584-57712596	+	TS	0.56193	0.69696	-0.13502	0.911	K2	1.2638
AP001931.2	ENSG00000288534	4	11:57712765-57712807	+	TS	0.41846	0.30467	0.11379	0.93	K2	1.2638
CCDC90B	ENSG00000137500	16	11:83285553-83285872	-	AD	0.29713	0.54578	-0.24865	1	K5	2.5531
CCDC90B	ENSG00000137500	18	11:83285127-83285211	-	CE	0.14689	0.25766	-0.11076	0.984	K5	2.5531
CCDC90B	ENSG00000137500	24	11:83274443-83274638	-	TE	0.09657	0.51453	-0.41796	0.978	K1	0.9579
CCDC90B	ENSG00000137500	25	11:83274177-83274442	-	TE	0.90327	0.48784	0.41543	0.973	K1	0.9579
MIR210HG	ENSG00000247095	13	11:565660-565957	-	TE	0.2315	0.38885	-0.15735	0.991	K3	1.5454
LTO1	ENSG00000149716	29	11:69667506-69667510	-	TE	0.49576	0.35556	0.14019	0.916	K2	0.9935
LTO1	ENSG00000149716	30	11:69667494-69667505	-	TE	0.50471	0.64462	-0.13991	0.924	K2	0.9935
LTO1	ENSG00000149716	38	11:69665649-69666409	-	TE	0.12705	0.28744	-0.16039	0.933	K1	0.8763
LTO1	ENSG00000149716	39	11:69665566-69665648	-	TE	0.87183	0.71191	0.15992	0.918	K1	0.8763
C11orf49	ENSG00000149179	14	11:46987208-46987310	+	CE	0.95015	0.8428	0.10735	0.981	K4	1.326
UBXN1	ENSG00000162191	7	11:62679068-62679073	-	TS	0.0050197	0.12894	-0.12392	0.946	K4	2
UBXN1	ENSG00000162191	8	11:62679066-62679067	-	TS	0.0049191	0.12928	-0.12436	0.937	K4	2
BDNF-AS	ENSG00000245573	40	11:27675497-27675576	+	RI	0.44803	0.7802	-0.33217	0.929	K1	0.9852
BDNF-AS	ENSG00000245573	45	11:27677419-27677422	+	TE	0.41687	0.073292	0.34358	0.939	K3	1.4348
BDNF-AS	ENSG00000245573	47	11:27677493-27677579	+	TE	0.38611	0.076327	0.30978	0.977	K3	1.4348
BDNF-AS	ENSG00000245573	53	11:27693530-27693971	+	TE	0.15651	0.021314	0.1352	0.944	K3	1.7027
MTA2	ENSG00000149480	1	11:62601488-62601865	-	TS	0.0029759	0.14262	-0.13964	0.956	K1	0.8565
MTA2	ENSG00000149480	2	11:62601423-62601487	-	TS	0.99701	0.8581	0.13891	0.944	K1	0.8565
API5	ENSG00000166181	7	11:43312096-43312196	+	TS	0.14694	0.016326	0.13062	0.952	K3	1.8685
AKIP1	ENSG00000166452	14	11:8912453-8912533	+	CE	0.44559	0.62321	-0.17762	0.989	K3	1.9877
ANKRD13D	ENSG00000172932	12	11:67290367-67290411	+	TS	0.44602	0.67693	-0.23091	0.946	K2	0.999
ANKRD13D	ENSG00000172932	13	11:67290412-67290446	+	TS	0.55579	0.32261	0.23318	0.957	K2	0.999
SLC43A3	ENSG00000134802	58	11:57407406-57407530	-	TE	0.17723	0.35253	-0.1753	0.943	K3	1.8311
PCSK7	ENSG00000160613	34	11:117209054-117209181	-	RI	0.080341	0.56895	-0.48861	0.999	K1	0.9852
EHBP1L1	ENSG00000173442	24	11:65584399-65584485	+	RI	0.35834	0.062992	0.29535	0.972	K1	0.9183
EHBP1L1	ENSG00000173442	27	11:65584959-65585303	+	TE	0.29391	0.89127	-0.59737	0.999	K2	0.7773
EHBP1L1	ENSG00000173442	28	11:65585304-65585373	+	TE	0.70405	0.10764	0.59641	1	K2	0.7773
TRIM34	ENSG00000258659	13	11:5643144-5643809	+	TE	0.37114	0.10086	0.27028	0.926	K1	0.991
TRIM34	ENSG00000258659	14	11:5643810-5644398	+	TE	0.63006	0.89608	-0.26602	0.909	K1	0.991
ACCS	ENSG00000110455	28	11:44078684-44078784	+	CE	0.76559	0.96175	-0.19615	0.919	K3	2.4284
ACCS	ENSG00000110455	37	11:44081066-44081178	+	RI	0.50374	0.16062	0.34311	0.923	K1	0.971
ACCS	ENSG00000110455	47	11:44083894-44084222	+	TE	0.17988	0.69637	-0.51649	0.951	K2	0.9934
RIC3	ENSG00000166405	2	11:8169041-8169043	-	TS	0.60255	0.97162	-0.36908	0.983	K3	1.5408
RIC3	ENSG00000166405	4	11:8169022-8169025	-	TS	0.2911	0.028002	0.26309	0.945	K3	1.5408
KAT5	ENSG00000172977	43	11:65718750-65718775	+	AD	0.85726	0.35467	0.5026	0.998	K1	0.9402
GATD1	ENSG00000177225	38	11:767228-767368	-	TE	0.82733	0.25818	0.56915	0.946	K2	1
AMPD3	ENSG00000133805	55	11:10507019-10507126	+	TE	0.35196	0.625	-0.27305	0.918	K3	1.8886
KCNQ1	ENSG00000053918	12	11:2570628-2570754	+	CE	0.59197	0.93632	-0.34435	0.981	K1	0.9544
LINC02731	ENSG00000204241	19	11:134041177-134041248	+	TE	0.41829	0.073373	0.34492	0.924	K3	1.2629
CYB561A3	ENSG00000162144	35	11:61353855-61353992	-	TE	0.39064	0.11254	0.2781	0.913	K1	0.9288
CYB561A3	ENSG00000162144	36	11:61353831-61353854	-	TE	0.61697	0.88866	-0.27168	0.924	K1	0.9288
HMBS	ENSG00000256269	19	11:119085244-119085289	+	TS	0.93091	0.2861	0.64481	0.973	K2	0.9946
HMBS	ENSG00000256269	71	11:119093291-119093296	+	TE	0.13669	0.33469	-0.19799	0.945	K4	1.0141
HMBS	ENSG00000256269	79	11:119093544-119093546	+	TE	0.8489	0.6537	0.19521	0.949	K4	1.0141
GLYATL1	ENSG00000166840	21	11:58947046-58947068	+	CE	0.95128	0.84793	0.10335	0.908	K3	1.7402
MADD	ENSG00000110514	9	11:47270148-47270155	+	TS	0.31441	0.043677	0.27074	0.918	K1	1
MADD	ENSG00000110514	10	11:47270156-47270246	+	TS	0.69322	0.95397	-0.26074	0.901	K1	1
TCIRG1	ENSG00000110719	55	11:68050741-68050821	+	TE	0.13935	0.43398	-0.29463	0.976	K2	0.9949
TCIRG1	ENSG00000110719	58	11:68050879-68050895	+	TE	0.85934	0.56588	0.29346	0.975	K2	0.9949
STIM1	ENSG00000167323	2	11:3855702-3855702	+	TS	0.11635	0.0083796	0.10797	0.912	K2	1.1355
AHNAK	ENSG00000124942	3	11:62546797-62546806	-	TS	0.86328	0.55061	0.31267	0.944	K2	0.9911
AHNAK	ENSG00000124942	4	11:62546660-62546796	-	TS	0.15369	0.45939	-0.30569	0.937	K2	0.9911
C11orf21	ENSG00000110665	11	11:2297173-2297823	-	TE	0.45899	0.14095	0.31804	0.941	K2	0.9924
C11orf21	ENSG00000110665	12	11:2295645-2297172	-	TE	0.54532	0.85155	-0.30623	0.936	K2	0.9924
ANO5	ENSG00000171714	7	11:22203804-22203850	+	CE	0.94273	0.77861	0.16412	0.926	K2	1.202
ANO5	ENSG00000171714	31	11:22279544-22283344	+	TE	0.483	0.054856	0.42814	1	K1	1
ANO5	ENSG00000171714	32	11:22283345-22283357	+	TE	0.51718	0.94499	-0.42782	1	K1	1
CAT	ENSG00000121691	11	11:34456665-34456817	+	CE	0.85761	0.99278	-0.13517	0.966	K0	0
ALG9	ENSG00000086848	46	11:111786256-111786275	-	TE	0.11979	0.017809	0.10198	0.992	K3	0.664
NDUFV1	ENSG00000167792	39	11:67609636-67609852	+	TE	0.061643	0.40285	-0.34121	0.97	K1	0.9815
NDUFV1	ENSG00000167792	40	11:67609853-67610268	+	TE	0.93881	0.59842	0.34039	0.959	K1	0.9815
TTC17	ENSG00000052841	54	11:43494084-43494927	+	TE	0.51638	0.30955	0.20683	0.998	K3	2.0297
TTC17	ENSG00000052841	55	11:43494928-43494931	+	TE	0.0034548	0.23028	-0.22682	1	K3	2.0297
XRRA1	ENSG00000166435	6	11:74949117-74949131	-	TS	0.51519	0.93891	-0.42372	0.904	K4	1.1745
TBCEL	ENSG00000154114	10	11:121036505-121036612	+	CE	0.24167	0.47104	-0.22937	0.916	K5	3.5782
TBCEL	ENSG00000154114	25	11:121086778-121086849	+	TE	0.86469	0.56884	0.29585	0.938	K3	2.197
TBCEL	ENSG00000154114	26	11:121086850-121086939	+	TE	0.010188	0.12535	-0.11516	0.938	K3	2.197
NRIP3	ENSG00000175352	16	11:8982559-8982998	-	TE	0.12756	0.0024377	0.12512	1	K1	0.6492
NRIP3	ENSG00000175352	17	11:8980576-8982558	-	TE	0.87254	0.99745	-0.12491	1	K1	0.6492
SAAL1	ENSG00000166788	3	11:18106072-18106082	-	TS	0.30045	0.84227	-0.54182	0.991	K3	0.9953
SAAL1	ENSG00000166788	29	11:18083729-18083731	-	AA	0.52785	0.73345	-0.2056	0.995	K4	1.8237
SAAL1	ENSG00000166788	30	11:18083710-18083728	-	AA	0.7067	0.94367	-0.23697	0.997	K4	1.8237
SAAL1	ENSG00000166788	31	11:18083547-18083709	-	AA	0.74084	0.94701	-0.20617	0.949	K4	1.8237
SAAL1	ENSG00000166788	32	11:18083535-18083546	-	CE	0.74102	0.94552	-0.2045	0.952	K4	1.8237
KCNK7	ENSG00000173338	6	11:65593384-65593475	-	RI	0.85505	0.27938	0.57566	0.983	K2	1.4714
KCNK7	ENSG00000173338	8	11:65593211-65593309	-	RI	0.33269	0.073027	0.25966	0.961	K2	1.8493
TAF1D	ENSG00000166012	5	11:93741481-93741493	-	TS	0.52705	0.020267	0.50678	0.911	K3	0.824
TAF1D	ENSG00000166012	6	11:93741480-93741480	-	TS	0.15705	0.019288	0.13776	0.938	K3	0.824
TAF1D	ENSG00000166012	37	11:93734625-93734660	-	CE	0.97998	0.81054	0.16944	1	K10	6.0571
TAF1D	ENSG00000166012	38	11:93733506-93734624	-	RI	0.65337	0.512	0.14138	1	K10	5.5929
TAF1D	ENSG00000166012	39	11:93733420-93733505	-	AA	0.65453	0.51193	0.1426	1	K10	5.5363
TAF1D	ENSG00000166012	40	11:93733398-93733419	-	AA	0.80802	0.64501	0.16301	1	K11	6.3312
TAF1D	ENSG00000166012	41	11:93733350-93733397	-	CE	0.9922	0.88074	0.11146	0.912	K10	5.3257
TAF1D	ENSG00000166012	44	11:93733087-93733121	-	CE	0.99329	0.88057	0.11272	0.944	K10	4.3709
TAF1D	ENSG00000166012	45	11:93732977-93733086	-	TE	0.27581	0.003628	0.27218	0.995	K1	0.9985
TAF1D	ENSG00000166012	46	11:93732800-93732976	-	TE	0.7237	0.99637	-0.27267	0.997	K1	0.9985
RIN1	ENSG00000174791	12	11:66335499-66335609	-	RI	0.2018	0.54936	-0.34755	0.929	K1	0.9911
SNX32	ENSG00000172803	1	11:65833834-65833898	+	TS	0.74426	0.054196	0.69007	1	K4	1.3294
SNX32	ENSG00000172803	2	11:65833899-65833942	+	TS	0.036603	0.58789	-0.55129	1	K4	1.3294
SNX32	ENSG00000172803	6	11:65833967-65833972	+	TS	0.082392	0.29916	-0.21677	0.965	K4	1.3294
SNX32	ENSG00000172803	7	11:65833973-65833978	+	TS	0.047477	0.1747	-0.12722	0.917	K4	1.3294
SNX32	ENSG00000172803	12	11:65835506-65835673	+	CE	0.097401	0.33296	-0.23556	0.92	K1	0.8631
FAM76B	ENSG00000077458	28	11:95779078-95779135	-	CE	0.38674	0.61233	-0.22559	0.984	K4	2.6685
ANKRD42	ENSG00000137494	27	11:83255845-83255848	+	AA	0.90204	0.69286	0.20918	0.905	K1	0.8113
USP28	ENSG00000048028	4	11:113875529-113875533	-	TS	0.48751	0.26663	0.22089	0.986	K3	1.5375
AMBRA1	ENSG00000110497	40	11:46397384-46397449	-	TE	0.043129	0.19711	-0.15398	0.96	K2	1.4531
AMBRA1	ENSG00000110497	41	11:46396415-46397383	-	TE	0.69886	0.56623	0.13263	0.981	K2	1.4531
CCS	ENSG00000173992	26	11:66605999-66606017	+	TE	0.24988	0.062818	0.18706	0.977	K3	1.9164
CCS	ENSG00000173992	27	11:66606018-66606019	+	TE	0.0027903	0.17653	-0.17374	0.964	K3	1.9164
AP001107.5	ENSG00000254510	5	11:66410627-66410671	+	TS	0.5148	0.022533	0.49227	1	K1	0.9993
AP001107.5	ENSG00000254510	6	11:66410672-66410855	+	TS	0.49041	0.97758	-0.48718	1	K1	0.9993
ARAP1	ENSG00000186635	6	11:72722029-72722088	-	TS	0.16281	0.40646	-0.24365	0.917	K2	0.9665
TMEM218	ENSG00000150433	8	11:125111605-125111611	-	TS	0.01267	0.13549	-0.12282	0.906	K4	2
TMEM218	ENSG00000150433	19	11:125102730-125102733	-	AD	0.64175	0.44977	0.19198	0.913	K7	5.1606
TMEM218	ENSG00000150433	20	11:125102637-125102729	-	AD	0.6418	0.45293	0.18887	0.918	K7	5.1606
SNX19	ENSG00000120451	37	11:130877913-130877957	-	TE	0.14579	0.01229	0.1335	0.907	K3	1.7898
[truncated: 9,648 more rows]

## Sheet: vU1-8KO_vs_WT.dpsi0.1.sig
GeneName	ENSG	Node	Coord	Strand	Type	Psi_A	Psi_B	DeltaPsi	Probability	Complexity	Entropy
GBAP1	ENSG00000160766	14	1:155218050-155218150	-	AA	0.49971	0.88967	-0.38997	0.992	K2	1.8417
GBAP1	ENSG00000160766	24	1:155216622-155216856	-	RI	0.26596	0.54257	-0.2766	0.946	K1	0.9945
GBAP1	ENSG00000160766	29	1:155215163-155215400	-	AA	0.7102	0.26864	0.44156	0.972	K1	0.8572
GBAP1	ENSG00000160766	33	1:155213826-155214367	-	TE	0.5363	0.20302	0.33328	0.948	K2	1.8465
GBAP1	ENSG00000160766	34	1:155213825-155213825	-	TE	0.054546	0.26784	-0.2133	0.996	K2	1.8465
GBAP1	ENSG00000160766	35	1:155213821-155213824	-	TE	0.022238	0.14004	-0.1178	0.986	K2	1.8465
CROCCP2	ENSG00000215908	10	1:16635027-16635168	-	CE	0.91653	0.7563	0.16022	0.985	K3	2.697
NSUN4	ENSG00000117481	16	1:46344963-46345144	+	AD	0.94782	0.82121	0.12661	0.976	K3	1.5025
NSUN4	ENSG00000117481	18	1:46346921-46347075	+	CE	0.8894	0.78348	0.10592	0.927	K2	1.3441
PTGER3	ENSG00000050628	1	1:71047789-71047808	-	TS	0.14957	0.97116	-0.82159	1	K2	0.8862
PTGER3	ENSG00000050628	3	1:71046681-71047633	-	TS	0.62431	0.02805	0.59626	0.943	K2	0.8862
SLC41A1	ENSG00000133065	14	1:205794870-205795018	-	CE	0.9586	0.8585	0.1001	0.949	K1	0.5632
PHF13	ENSG00000116273	1	1:6613731-6613761	+	TS	0.0052234	0.39458	-0.38936	1	K1	0.9666
PHF13	ENSG00000116273	2	1:6613762-6614105	+	TS	0.99459	0.60669	0.3879	1	K1	0.9666
NOTCH2	ENSG00000134250	8	1:120069617-120069626	-	TS	0.11248	0.90848	-0.79601	1	K2	0.4371
NOTCH2	ENSG00000134250	10	1:120069334-120069363	-	TS	0.81659	0.092813	0.72378	1	K2	0.4371
NOTCH2	ENSG00000134250	41	1:119950365-119950407	-	TE	0.23205	0.73205	-0.5	0.917	K2	0.9725
SLC6A9	ENSG00000196517	32	1:43997528-43997739	-	TE	0.091851	0.44661	-0.35476	0.987	K2	1.3242
SLC6A9	ENSG00000196517	33	1:43997443-43997527	-	TE	0.15358	0.0058798	0.1477	0.963	K2	1.3242
PGBD2	ENSG00000185220	7	1:248917402-248919146	+	TE	0.82677	0.9502	-0.12343	0.937	K2	1.1742
KANK4	ENSG00000132854	13	1:62237544-62238381	-	TE	0.16643	0.55475	-0.38832	0.922	K2	1.4722
RRNAD1	ENSG00000143303	2	1:156728469-156728948	+	TS	0.69606	0.58778	0.10829	0.939	K2	0.9777
RRNAD1	ENSG00000143303	3	1:156728949-156728959	+	TS	0.30464	0.41407	-0.10943	0.943	K2	0.9777
RRNAD1	ENSG00000143303	30	1:156736681-156736902	+	TE	0.025127	0.1605	-0.13537	0.992	K2	0.6207
RRNAD1	ENSG00000143303	31	1:156736903-156736949	+	TE	0.97483	0.83913	0.13571	0.984	K2	0.6207
CHD1L	ENSG00000131778	25	1:147254870-147254897	+	AA	0.89913	0.77322	0.12591	0.993	K10	3.5155
CHD1L	ENSG00000131778	26	1:147254898-147254947	+	CE	0.90282	0.77963	0.12319	0.979	K10	3.5155
CHD1L	ENSG00000131778	27	1:147254948-147254949	+	RI	0.90267	0.77779	0.12488	0.988	K10	3.5155
CHD1L	ENSG00000131778	28	1:147254950-147254976	+	CE	0.90306	0.77916	0.1239	0.99	K10	3.5155
CHD1L	ENSG00000131778	29	1:147255813-147255845	+	CE	0.91116	0.81082	0.10034	0.953	K10	3.5155
CHD1L	ENSG00000131778	30	1:147255846-147255846	+	RI	0.91146	0.8095	0.10196	0.967	K10	3.5155
CHD1L	ENSG00000131778	31	1:147255847-147255927	+	CE	0.91114	0.811	0.10014	0.962	K10	3.5155
CHD1L	ENSG00000131778	32	1:147256531-147256562	+	CE	0.90982	0.80663	0.10319	0.954	K10	3.5155
CHD1L	ENSG00000131778	87	1:147295754-147295760	+	TE	0.54819	0.30986	0.23833	1	K5	1.8852
CHD1L	ENSG00000131778	88	1:147295761-147295762	+	TE	0.12074	0.29876	-0.17802	0.992	K5	1.8852
THEM4	ENSG00000159445	1	1:151909512-151909637	-	TS	0.67322	0.3172	0.35602	0.903	K2	1.2731
THEM4	ENSG00000159445	2	1:151909503-151909511	-	TS	0.29147	0.66446	-0.37299	0.906	K2	1.2731
GPATCH4	ENSG00000160818	5	1:156601471-156601471	-	TS	0.24612	0.014219	0.2319	1	K3	2.5852
OSBPL9	ENSG00000117859	6	1:51617109-51617113	+	TS	0.58348	0.48269	0.10079	0.907	K2	0.999
OSBPL9	ENSG00000117859	7	1:51617114-51617221	+	TS	0.41711	0.51995	-0.10284	0.902	K2	0.999
OSBPL9	ENSG00000117859	72	1:51787790-51787966	+	TE	0.15649	0.00075602	0.15574	1	K2	0.9324
OSBPL9	ENSG00000117859	73	1:51787967-51788464	+	TE	0.82051	0.97241	-0.1519	1	K2	0.9324
DNAJC6	ENSG00000116675	7	1:65345611-65345723	+	CE	0.096392	0.30138	-0.20499	0.905	K3	2.1556
ZMYND12	ENSG00000066185	3	1:42455888-42456011	-	TS	0.18872	0.49036	-0.30164	0.928	K2	0.9982
ZMYND12	ENSG00000066185	12	1:42430415-42430858	-	TE	0.40998	0.88761	-0.47764	0.948	K1	0.9861
ZMYND12	ENSG00000066185	13	1:42430329-42430414	-	TE	0.59172	0.1191	0.47262	0.948	K1	0.9861
CLSTN1	ENSG00000171603	2	1:9823670-9823965	-	TS	0.86867	0.59013	0.27855	0.971	K2	0.9732
CLSTN1	ENSG00000171603	3	1:9823643-9823669	-	TS	0.13099	0.40696	-0.27597	0.963	K2	0.9732
EFNA1	ENSG00000169242	9	1:155133955-155134125	+	TE	0.0049123	0.33268	-0.32777	1	K3	1.5107
EFNA1	ENSG00000169242	11	1:155134308-155134486	+	TE	0.22042	0.0081662	0.21226	0.998	K3	1.5107
ZMYM6	ENSG00000163867	10	1:35030714-35030756	-	AA	0.17584	0.069246	0.10659	0.903	K4	2.5844
ZMYM6	ENSG00000163867	35	1:34988936-34990311	-	AA	0.22162	0.054976	0.16664	0.921	K1	0.9681
ADORA1	ENSG00000163485	16	1:203165261-203165741	+	TE	0.027283	0.13396	-0.10668	0.968	K3	2.0229
PCNX2	ENSG00000135749	24	1:233201492-233202250	-	AL	0.054579	0.32831	-0.27374	0.998	K10	3.4265
PCNX2	ENSG00000135749	50	1:233095755-233095863	-	CE	0.92889	0.76385	0.16504	0.979	K9	4.5016
IFI16	ENSG00000163565	23	1:159045297-159045464	+	CE	0.87651	0.67233	0.20419	0.963	K2	1.844
IFI16	ENSG00000163565	25	1:159051679-159052098	+	CE	0.95279	0.79803	0.15476	0.972	K2	1.844
MCOLN2	ENSG00000153898	16	1:84937460-84937593	-	AL	0.36956	0.13821	0.23135	0.921	K1	0.9366
CLDN19	ENSG00000164007	2	1:42740141-42740236	-	TS	0.28755	0.76371	-0.47616	0.918	K2	0.8219
CLDN19	ENSG00000164007	3	1:42739841-42740140	-	TS	0.70329	0.23554	0.46775	0.923	K2	0.8219
CLDN19	ENSG00000164007	8	1:42734995-42735134	-	TE	0.36076	0.020303	0.34046	0.999	K1	0.988
CLDN19	ENSG00000164007	9	1:42733093-42734994	-	TE	0.63906	0.97955	-0.34049	1	K1	0.988
USP48	ENSG00000090686	2	1:21783196-21783226	-	TS	0.92913	0.82184	0.1073	0.996	K3	0.6686
USP48	ENSG00000090686	5	1:21782978-21782991	-	TS	0.065657	0.17742	-0.11176	0.999	K3	0.6686
GNG5	ENSG00000174021	1	1:84506566-84506581	-	TS	0.1436	0.859	-0.7154	0.998	K1	0
GNG5	ENSG00000174021	2	1:84506436-84506565	-	TS	0.86189	0.1389	0.72299	0.999	K1	0
CCDC17	ENSG00000159588	10	1:45623557-45623652	-	CE	0.90924	0.70675	0.20249	0.905	K2	1.5537
CCDC17	ENSG00000159588	34	1:45620223-45620352	-	TE	0.17582	0.025246	0.15057	0.948	K2	0.9032
CCDC17	ENSG00000159588	35	1:45620045-45620222	-	TE	0.6226	0.96908	-0.34648	0.948	K2	0.9032
CA14	ENSG00000118298	12	1:150261459-150261577	+	AA	0.93911	0.82771	0.1114	1	K3	0.8611
EVI5	ENSG00000067208	19	1:92663420-92663452	-	CE	0.59904	0.3074	0.29164	0.97	K3	1.5606
ASTN1	ENSG00000152092	4	1:177164394-177164683	-	TS	0.3558	0.095519	0.26028	0.921	K2	1.3568
SHISA4	ENSG00000198892	10	1:201891800-201892137	+	TE	0.12619	0.36262	-0.23643	0.915	K1	0.9432
SHISA4	ENSG00000198892	11	1:201892138-201892306	+	TE	0.87242	0.63286	0.23956	0.925	K1	0.9432
APOBEC4	ENSG00000173627	3	1:183647567-183647797	-	TE	0.25807	0.75393	-0.49586	0.939	K1	0.9724
APOBEC4	ENSG00000173627	4	1:183646275-183647566	-	TE	0.7426	0.25188	0.49072	0.912	K1	0.9724
ATP1A2	ENSG00000018625	38	1:160141546-160141777	+	TE	0.19965	0.005066	0.19459	1	K2	0.929
ATP1A2	ENSG00000018625	39	1:160141778-160143591	+	TE	0.80039	0.99527	-0.19488	0.999	K2	0.929
CCDC18-AS1	ENSG00000223745	16	1:93345646-93345723	-	AD	0.14018	0.36176	-0.22158	0.974	K2	1.6704
CCDC18-AS1	ENSG00000223745	17	1:93345591-93345645	-	RI	0.11151	0.36003	-0.24852	0.962	K2	1.6704
CCDC18-AS1	ENSG00000223745	18	1:93345540-93345590	-	CE	0.11736	0.35968	-0.24232	0.962	K2	1.6704
CCDC18-AS1	ENSG00000223745	21	1:93339649-93339679	-	CE	0.9214	0.69928	0.22212	0.97	K2	1.6704
CCDC18-AS1	ENSG00000223745	25	1:93339156-93339274	-	CE	0.93171	0.70123	0.23048	0.988	K5	3.6514
CCDC18-AS1	ENSG00000223745	59	1:93311329-93311484	-	TE	0.12565	0.40024	-0.27459	0.908	K3	1.8037
UBE2J2	ENSG00000160087	2	1:1273856-1273864	-	TS	0.42172	0.6154	-0.19369	0.972	K4	2.2438
UBE2J2	ENSG00000160087	7	1:1273838-1273844	-	TS	0.19748	0.0057211	0.19176	1	K4	2.2438
AL645728.1	ENSG00000215014	3	1:1575287-1575879	+	TE	0.58152	0.74381	-0.16229	0.936	K1	0.9997
AL645728.1	ENSG00000215014	4	1:1575880-1577075	+	TE	0.41762	0.25658	0.16104	0.921	K1	0.9997
LINC01357	ENSG00000224167	2	1:112850028-112850075	+	TS	0.37627	0.23536	0.14091	0.919	K2	1.5108
DENND1B	ENSG00000213047	24	1:197647055-197647114	-	CE	0.84641	0.64258	0.20383	0.947	K1	0.9341
MAGOH	ENSG00000162385	2	1:53238500-53238508	-	TS	0.10417	0.33239	-0.22822	0.989	K2	0.9165
MAGOH	ENSG00000162385	3	1:53238361-53238499	-	TS	0.89551	0.66745	0.22806	0.992	K2	0.9165
AC239809.3	ENSG00000227733	22	1:148226254-148226493	-	RI	0.56423	0.87256	-0.30833	0.942	K4	2.6808
AC239809.3	ENSG00000227733	38	1:148208096-148208527	-	TE	0.054373	0.8852	-0.83083	1	K3	0.0917
AC239809.3	ENSG00000227733	56	1:148201408-148201478	-	CE	0.34876	0.72912	-0.38036	0.984	K2	1.7893
AC239809.3	ENSG00000227733	64	1:148174288-148174393	-	CE	0.85372	0.52767	0.32605	0.96	K2	1.5342
KHDC4	ENSG00000132680	3	1:155934399-155934399	-	TS	0.060239	0.28019	-0.21995	0.977	K3	2
KHDC4	ENSG00000132680	4	1:155934391-155934398	-	TS	0.061099	0.28659	-0.2255	0.975	K3	2
KHDC4	ENSG00000132680	5	1:155934374-155934390	-	TS	0.059455	0.28057	-0.22111	0.975	K3	2
KHDC4	ENSG00000132680	6	1:155934336-155934373	-	TS	0.9424	0.27665	0.66574	1	K3	2
KHDC4	ENSG00000132680	34	1:155914112-155914320	-	TE	0.16367	0.0064911	0.15718	0.994	K1	0.8358
KHDC4	ENSG00000132680	35	1:155913045-155914111	-	TE	0.83656	0.99345	-0.15689	0.994	K1	0.8358
INTS3	ENSG00000143624	9	1:153747071-153747278	+	RI	0.32049	0.12267	0.19782	0.988	K3	1.9545
INTS3	ENSG00000143624	11	1:153747364-153748688	+	RI	0.31623	0.090673	0.22556	0.998	K3	2.0269
INTS3	ENSG00000143624	29	1:153761020-153761109	+	CE	0.27403	0.15878	0.11525	0.992	K7	2.353
INTS3	ENSG00000143624	39	1:153766475-153766830	+	TS	0.47684	0.045834	0.431	0.996	K1	0.9892
INTS3	ENSG00000143624	40	1:153766831-153767673	+	TS	0.52245	0.95575	-0.4333	1	K1	0.9892
CTNNBIP1	ENSG00000178585	9	1:9850659-9850776	-	TE	0.22597	0.36347	-0.1375	0.905	K2	1.5562
CTNNBIP1	ENSG00000178585	11	1:9850109-9850449	-	TE	0.21922	0.39394	-0.17472	0.955	K2	1.5562
CTNNBIP1	ENSG00000178585	12	1:9848276-9850108	-	TE	0.54283	0.24363	0.2992	0.998	K2	1.5562
NFIA	ENSG00000162599	49	1:61455526-61455526	+	TE	0.061081	0.30941	-0.24833	0.981	K4	2.4743
LPGAT1	ENSG00000123684	16	1:211749793-211750050	-	TE	0.26379	0.094107	0.16968	1	K1	0.9029
LPGAT1	ENSG00000123684	17	1:211743457-211749792	-	TE	0.73611	0.90575	-0.16963	1	K1	0.9029
SKI	ENSG00000157933	10	1:2304103-2304108	+	AD	0.20978	0.060982	0.1488	0.976	K1	0.8631
EPHA10	ENSG00000183317	34	1:37718953-37719053	-	CE	0.6511	0.20237	0.44873	0.922	K2	1.5004
ELF3	ENSG00000163435	7	1:202010707-202010820	+	AD	0.37514	0.086977	0.28817	0.996	K3	1.9431
ELF3	ENSG00000163435	8	1:202010821-202011128	+	RI	0.34454	0.070772	0.27377	0.99	K3	1.9431
ELF3	ENSG00000163435	13	1:202012179-202012343	+	RI	0.30492	0.067704	0.23722	0.959	K2	0.9852
ELF3	ENSG00000163435	29	1:202015209-202015794	+	TE	0.22653	0.33544	-0.10891	0.952	K2	1.2663
PBX1	ENSG00000185630	28	1:164682310-164682483	+	TE	0.09503	0.7441	-0.64907	0.996	K1	0.933
PBX1	ENSG00000185630	29	1:164682484-164684965	+	TE	0.90462	0.25803	0.64659	0.995	K1	0.933
PBX1	ENSG00000185630	45	1:164846956-164847071	+	TE	0.076875	0.38415	-0.30727	1	K2	1.5255
PBX1	ENSG00000185630	46	1:164847072-164847101	+	TE	0.41342	0.20477	0.20865	1	K2	1.5255
PBX1	ENSG00000185630	51	1:164850358-164851821	+	TE	0.31697	0.11323	0.20375	0.999	K2	1.4901
PBX1	ENSG00000185630	52	1:164851822-164851831	+	TE	0.11777	0.34002	-0.22225	0.954	K2	1.4901
ATAD3C	ENSG00000215915	16	1:1462600-1462708	+	CE	0.91239	0.49987	0.41252	0.982	K1	1
SMYD2	ENSG00000143499	1	1:214281102-214281124	+	TS	0.30203	0.60443	-0.30239	0.907	K2	1.5662
SMYD2	ENSG00000143499	2	1:214281125-214281158	+	TS	0.24445	0.069131	0.17531	0.966	K2	1.5662
CCDC24	ENSG00000159214	16	1:43992271-43992355	+	RI	0.91366	0.78073	0.13293	0.958	K8	6.3071
CCDC24	ENSG00000159214	17	1:43992356-43992387	+	CE	0.9126	0.78162	0.13098	0.95	K8	6.3071
CCDC24	ENSG00000159214	20	1:43993804-43993839	+	AA	0.47726	0.31852	0.15874	0.917	K8	6.3071
CCDC24	ENSG00000159214	21	1:43993840-43993886	+	AA	0.57937	0.3087	0.27067	0.991	K8	6.3071
CCDC24	ENSG00000159214	22	1:43993887-43993889	+	AA	0.63752	0.36125	0.27627	1	K8	6.3071
CCDC24	ENSG00000159214	28	1:43995601-43995670	+	CE	0.99321	0.8857	0.10751	1	K4	2.2513
CCDC24	ENSG00000159214	34	1:43996111-43996114	+	TE	0.19046	0.39494	-0.20448	0.982	K3	1.992
CCDC24	ENSG00000159214	35	1:43996115-43996155	+	TE	0.31984	0.10789	0.21196	1	K3	1.992
EIF2D	ENSG00000143486	4	1:206612287-206612450	-	TS	0.50009	0.012471	0.48762	0.943	K2	1.4895
RHD	ENSG00000187010	18	1:25328898-25329161	+	TE	0.15924	0.54998	-0.39074	0.92	K2	1
ARHGEF2	ENSG00000116584	61	1:155950269-155950298	-	AD	0.24387	0.13283	0.11103	0.942	K1	0.8981
RCOR3	ENSG00000117625	17	1:211271310-211271527	+	RI	0.21052	0.074129	0.13639	0.945	K3	1.7742
RCOR3	ENSG00000117625	35	1:211312355-211312487	+	CE	0.80065	0.22735	0.5733	1	K4	3.0545
RCOR3	ENSG00000117625	44	1:211313673-211313839	+	TE	0.20668	0.0028798	0.2038	1	K3	1.921
RCOR3	ENSG00000117625	45	1:211313840-211314019	+	TE	0.37551	0.5649	-0.18939	1	K3	1.921
LINC01355	ENSG00000261326	2	1:23286753-23287439	-	TS	0.060786	0.40557	-0.34479	0.999	K3	1.5683
LINC01355	ENSG00000261326	5	1:23285455-23285743	-	TS	0.58511	0.29764	0.28746	1	K3	1.5683
LINC01355	ENSG00000261326	11	1:23283114-23283994	-	RI	0.72992	0.91713	-0.18722	0.909	K1	0.9799
DIPK1A	ENSG00000154511	7	1:92842167-92844195	-	TE	0.0061436	0.38353	-0.37739	1	K1	0.9603
DIPK1A	ENSG00000154511	8	1:92842160-92842166	-	TE	0.99392	0.61587	0.37805	1	K1	0.9603
BOLA1	ENSG00000178096	11	1:149900549-149900795	+	TE	0.74989	0.94867	-0.19878	0.948	K2	0.9786
BOLA1	ENSG00000178096	12	1:149900796-149900798	+	TE	0.19873	0.0028164	0.19591	0.956	K2	0.9786
DMAP1	ENSG00000178028	10	1:44213528-44213662	+	AD	0.21251	0.37408	-0.16157	0.981	K3	1.918
DMAP1	ENSG00000178028	12	1:44213663-44213708	+	AA	0.24634	0.43407	-0.18774	0.942	K3	1.918
ZNF644	ENSG00000122482	26	1:90916390-90916489	-	TE	0.40573	0.2895	0.11623	0.936	K3	1.9439
FAM72B	ENSG00000188610	6	1:121183981-121184074	-	AD	0.60347	0.83663	-0.23317	0.999	K5	1.7536
PDE4DIPP6	ENSG00000231551	21	1:148428848-148428978	+	TE	0.46407	0.078365	0.3857	0.945	K1	0.9974
PDE4DIPP6	ENSG00000231551	22	1:148428979-148429361	+	TE	0.5375	0.92144	-0.38393	0.934	K1	0.9974
SYDE2	ENSG00000097096	1	1:85200514-85201016	-	TS	0.13568	0.0039948	0.13169	0.957	K1	0.8538
SYDE2	ENSG00000097096	2	1:85200252-85200513	-	TS	0.8643	0.99604	-0.13174	0.958	K1	0.8538
PRPF38B	ENSG00000134186	9	1:108696338-108696739	+	RI	0.25702	0.13889	0.11813	0.978	K2	0.9936
BROX	ENSG00000162819	10	1:222715145-222715269	+	CE	0.42998	0.22871	0.20127	0.971	K3	1.6423
BROX	ENSG00000162819	11	1:222715684-222715800	+	CE	0.99377	0.86725	0.12652	1	K3	1.4611
SLC25A34	ENSG00000162461	7	1:15739224-15739335	+	TE	0.15812	0.83534	-0.67722	0.971	K2	1.3934
SLC25A34	ENSG00000162461	8	1:15739336-15739562	+	TE	0.17639	0.03549	0.1409	0.928	K2	1.3934
SLC25A34	ENSG00000162461	9	1:15739563-15741392	+	TE	0.69032	0.16691	0.52341	0.902	K2	1.3934
NBPF11	ENSG00000263956	9	1:148127141-148127288	-	CE	0.83089	0.42507	0.40582	0.978	K3	1.8547
NIT1	ENSG00000158793	19	1:161119134-161119241	+	TE	0.20965	0.0089181	0.20073	0.991	K1	0.9244
NIT1	ENSG00000158793	20	1:161119242-161119307	+	TE	0.79099	0.99087	-0.19987	0.993	K1	0.9244
PDIK1L	ENSG00000175087	7	1:26121837-26122124	+	TE	0.50163	0.38904	0.11259	0.948	K2	1.0213
PDIK1L	ENSG00000175087	8	1:26122125-26125530	+	TE	0.4963	0.60889	-0.11259	0.946	K2	1.0213
KLHL21	ENSG00000162413	15	1:6593193-6593204	-	TE	0.11141	0.26012	-0.14871	0.955	K2	0.9485
KLHL21	ENSG00000162413	16	1:6590724-6593192	-	TE	0.88809	0.72164	0.16645	0.964	K2	0.9485
CD46	ENSG00000117335	16	1:207767607-207767651	+	CE	0.21687	0.070884	0.14599	1	K9	3.7678
CD46	ENSG00000117335	17	1:207767652-207767778	+	RI	0.19252	0.062628	0.12989	1	K9	3.7678
TTLL7	ENSG00000137941	2	1:83999108-83999132	-	TS	0.047124	0.22041	-0.17328	0.952	K3	1.4141
PPP1R12B	ENSG00000077157	23	1:202445046-202445228	+	CE	0.62261	0.82685	-0.20424	0.917	K2	1.5764
PPP1R12B	ENSG00000077157	44	1:202567778-202567780	+	AA	0.73169	0.9582	-0.22651	0.989	K1	0.9569
PPP1R12B	ENSG00000077157	49	1:202575002-202575182	+	CE	0.12236	0.39525	-0.27289	0.946	K1	0.9544
PPP1R12B	ENSG00000077157	53	1:202580839-202580842	+	TE	0.22361	0.00228	0.22133	0.95	K3	1.4363
LINC01770	ENSG00000225285	1	1:1434521-1434573	-	TS	0.1542	0.026919	0.12728	0.945	K2	1.4238
RAB13	ENSG00000143545	20	1:153981654-153982060	-	TE	0.32699	0.77496	-0.44797	1	K2	1.5761
RAB13	ENSG00000143545	21	1:153981650-153981653	-	TE	0.47298	0.060635	0.41234	0.998	K2	1.5761
MIER1	ENSG00000198160	1	1:66924895-66924956	+	TS	0.13775	0.43359	-0.29584	0.927	K2	0.98
MIER1	ENSG00000198160	2	1:66924957-66924958	+	TS	0.8553	0.56558	0.28972	0.923	K2	0.98
NOS1AP	ENSG00000198929	11	1:162356960-162357136	+	CE	0.96704	0.80357	0.16347	0.983	K1	0.6724
CD55	ENSG00000196352	3	1:207321643-207321700	+	TS	0.53967	0.41189	0.12777	0.939	K3	1.7697
CD55	ENSG00000196352	31	1:207359546-207359713	+	TE	0.16708	0.003577	0.1635	0.983	K3	2.1559
CD55	ENSG00000196352	32	1:207359714-207359767	+	TE	0.23439	0.45223	-0.21784	0.995	K3	2.1559
CD55	ENSG00000196352	33	1:207359768-207359876	+	TE	0.19679	0.058827	0.13796	0.974	K3	2.1559
FAM41C	ENSG00000230368	9	1:868403-868530	-	TE	0.1064	0.47859	-0.37219	0.983	K2	1.4414
PANK4	ENSG00000157881	45	1:2508795-2508846	-	TE	0.41664	0.55629	-0.13965	0.958	K2	0.9978
PANK4	ENSG00000157881	46	1:2508537-2508794	-	TE	0.58224	0.44428	0.13795	0.956	K2	0.9978
FAM76A	ENSG00000009780	17	1:27760582-27761473	+	TE	0.11936	0.41638	-0.29702	0.996	K2	1.5046
PMF1-BGLAP	ENSG00000260238	12	1:156243264-156243321	+	TE	0.80998	0.57668	0.2333	0.989	K2	1.0493
PMF1-BGLAP	ENSG00000260238	13	1:156243322-156243332	+	TE	0.15444	0.41909	-0.26465	0.999	K2	1.0493
ELAPOR1	ENSG00000116299	48	1:109202944-109203105	+	TE	0.31491	0.85105	-0.53613	0.906	K2	1.6924
AC093157.1	ENSG00000233184	22	1:101077363-101077508	+	CE	0.60519	0.92358	-0.31839	0.988	K6	4.2076
FPGT-TNNI3K	ENSG00000259030	2	1:74198242-74198243	+	TS	0.42417	0.84777	-0.4236	0.952	K3	1.8496
PKP1	ENSG00000081277	1	1:201283452-201283702	+	TS	0.1156	0.56671	-0.45111	0.986	K1	0.9724
PKP1	ENSG00000081277	2	1:201283703-201283904	+	TS	0.88028	0.43161	0.44867	0.982	K1	0.9724
RWDD3	ENSG00000122481	12	1:95244565-95244651	+	CE	0.81776	0.70643	0.11132	0.922	K5	3.2045
RWDD3	ENSG00000122481	13	1:95244652-95244698	+	AD	0.69846	0.46393	0.23453	0.992	K5	3.2045
RTCA	ENSG00000137996	2	1:100266216-100266245	+	TS	0.22484	0.0039246	0.22091	0.992	K3	1.2646
TRMT1L	ENSG00000121486	20	1:185120053-185120271	-	TE	0.69253	0.51127	0.18126	1	K1	0.9996
TRMT1L	ENSG00000121486	21	1:185118101-185120052	-	TE	0.30725	0.48913	-0.18188	1	K1	0.9996
ATF3	ENSG00000162772	17	1:212618235-212619045	+	RI	0.36784	0.053185	0.31466	1	K1	0.9835
ATF3	ENSG00000162772	20	1:212619267-212619357	+	RI	0.3707	0.05234	0.31836	1	K2	1.0743
IFNLR1	ENSG00000185436	15	1:24154168-24157098	-	TE	0.42984	0.32613	0.10371	0.939	K2	1.5747
RALGPS2	ENSG00000116191	2	1:178725165-178725395	+	TS	0.93168	0.77378	0.1579	0.906	K2	0.7498
RALGPS2	ENSG00000116191	3	1:178725396-178725419	+	TS	0.069499	0.22942	-0.15992	0.92	K2	0.7498
RALGPS2	ENSG00000116191	33	1:178916376-178920103	+	TE	0.52588	0.64782	-0.12195	0.998	K2	1
RALGPS2	ENSG00000116191	34	1:178920104-178921841	+	TE	0.47391	0.35282	0.12109	0.999	K2	1
GRIK3	ENSG00000163873	16	1:36841736-36841939	-	CE	0.95496	0.74821	0.20675	0.959	K1	0.7219
GALE	ENSG00000117308	11	1:23800308-23800386	-	AD	0.20769	0.10579	0.1019	0.92	K2	1.2437
GALE	ENSG00000117308	12	1:23800120-23800307	-	RI	0.20752	0.10426	0.10327	0.923	K2	1.2437
GALE	ENSG00000117308	13	1:23799860-23800119	-	CE	0.20525	0.10327	0.10199	0.925	K2	1.2437
GALE	ENSG00000117308	19	1:23798887-23799012	-	CE	0.93374	0.81695	0.11679	0.979	K3	1.2171
GALE	ENSG00000117308	45	1:23795604-23795660	-	TE	0.55235	0.68506	-0.13271	0.951	K3	1.2402
SRGAP2	ENSG00000266028	56	1:206461037-206461227	+	TE	0.19017	0.36029	-0.17013	0.925	K2	1.0659
FAM72A	ENSG00000196550	2	1:206204066-206204093	-	TS	0.27833	0.90981	-0.63148	0.925	K1	0
FAM72A	ENSG00000196550	3	1:206203844-206204065	-	TS	0.71817	0.093934	0.62424	0.91	K1	0
FAM72A	ENSG00000196550	8	1:206202516-206202609	-	AD	0.62384	0.76555	-0.14171	0.948	K5	2.1927
FAM72A	ENSG00000196550	19	1:206187281-206187373	-	TE	0.48072	0.81503	-0.33431	0.941	K3	1.7473
FAM72A	ENSG00000196550	21	1:206187123-206187165	-	TE	0.1449	0.043163	0.10173	0.986	K3	1.7473
FAM72A	ENSG00000196550	22	1:206186256-206187122	-	TE	0.3034	0.11477	0.18863	0.929	K3	1.7473
DTL	ENSG00000143476	23	1:212104595-212105006	+	TE	0.9571	0.73401	0.22308	1	K2	1.0858
DTL	ENSG00000143476	24	1:212105007-212105013	+	TE	0.0068878	0.17091	-0.16402	1	K2	1.0858
TFAP2E	ENSG00000116819	8	1:35594394-35595261	+	TE	0.4787	0.02837	0.45033	0.931	K1	0.9901
TFAP2E	ENSG00000116819	9	1:35595262-35595328	+	TE	0.51941	0.9701	-0.45069	0.917	K1	0.9901
TCEANC2	ENSG00000116205	1	1:54053584-54053586	+	TS	0.51061	0.065111	0.4455	0.929	K2	0.993
TCEANC2	ENSG00000116205	2	1:54053587-54053607	+	TS	0.48844	0.93348	-0.44504	0.932	K2	0.993
ERO1B	ENSG00000086619	6	1:236249885-236249967	-	CE	0.89627	0.68331	0.21296	0.964	K1	0.8849
ERO1B	ENSG00000086619	12	1:236230224-236230250	-	CE	0.96709	0.80974	0.15735	0.967	K1	0.5918
ERO1B	ENSG00000086619	16	1:236225070-236225139	-	CE	0.95136	0.71355	0.2378	0.993	K2	1.1621
ERO1B	ENSG00000086619	17	1:236221924-236222010	-	CE	0.93898	0.71625	0.22273	0.985	K2	1.1621
ERO1B	ENSG00000086619	18	1:236220832-236220965	-	CE	0.91919	0.7121	0.20709	0.961	K2	1.1621
CLK2	ENSG00000176444	2	1:155273483-155273504	-	TS	0.03393	0.7853	-0.75137	1	K2	0.8245
CLK2	ENSG00000176444	3	1:155273330-155273482	-	TS	0.8754	0.19279	0.68262	1	K2	0.8245
PCSK9	ENSG00000169174	1	1:55039447-55039547	+	TS	0.3702	0.58971	-0.21951	0.997	K1	0.9995
PCSK9	ENSG00000169174	2	1:55039548-55040044	+	TS	0.62988	0.40969	0.22019	0.997	K1	0.9995
KCNAB2	ENSG00000069424	45	1:6041831-6041872	+	CE	0.15725	0.49723	-0.33998	0.975	K1	1
FMN2	ENSG00000155816	34	1:240474268-240474709	+	TE	0.40208	0.079944	0.32214	0.943	K2	1.0023
FMN2	ENSG00000155816	35	1:240474710-240475183	+	TE	0.3839	0.91532	-0.53142	0.983	K2	1.0023
MUTYH	ENSG00000132781	14	1:45340219-45340222	-	AD	0.95432	0.33357	0.62075	1	K5	2.7994
MUTYH	ENSG00000132781	34	1:45338507-45338656	-	CE	0.22761	0.065944	0.16167	0.946	K7	3.3753
MUTYH	ENSG00000132781	37	1:45334391-45334511	-	CE	0.99356	0.55136	0.4422	1	K10	2.9864
MUTYH	ENSG00000132781	39	1:45333595-45333603	-	AA	0.0073718	0.15406	-0.14669	1	K11	3.5751
MUTYH	ENSG00000132781	40	1:45333565-45333594	-	AA	0.10323	0.41192	-0.30869	1	K11	3.4548
MUTYH	ENSG00000132781	41	1:45333562-45333564	-	AA	0.18198	0.30497	-0.12299	0.971	K11	3.4548
MUTYH	ENSG00000132781	42	1:45333498-45333561	-	AA	0.89083	0.53231	0.35852	1	K11	3.4548
MUTYH	ENSG00000132781	43	1:45333413-45333497	-	CE	0.99447	0.47753	0.51694	1	K11	3.4548
MUTYH	ENSG00000132781	44	1:45333285-45333324	-	CE	0.99321	0.62002	0.37319	1	K11	3.4548
MUTYH	ENSG00000132781	46	1:45333097-45333170	-	CE	0.95657	0.63604	0.32052	1	K11	3.4548
MUTYH	ENSG00000132781	97	1:45329246-45329269	-	TE	0.42	0.30649	0.11351	0.999	K4	1.3368
CD1D	ENSG00000158473	14	1:158183936-158184035	+	CE	0.96663	0.75504	0.21159	0.982	K1	0.7219
HP1BP3	ENSG00000127483	1	1:20787313-20787323	-	TS	0.61895	0.95082	-0.33187	0.947	K2	1.3702
HP1BP3	ENSG00000127483	2	1:20787308-20787312	-	TS	0.34204	0.049791	0.29225	0.913	K2	1.3702
DCAF8	ENSG00000132716	9	1:160262426-160262436	-	TS	0.039052	0.22998	-0.19093	0.987	K2	1.5468
DCAF8	ENSG00000132716	11	1:160262276-160262407	-	TS	0.60215	0.37902	0.22313	0.965	K2	1.5468
DCAF8	ENSG00000132716	39	1:160220533-160220691	-	AA	0.44008	0.28644	0.15364	0.996	K2	1.0476
DCAF8	ENSG00000132716	40	1:160220459-160220532	-	CE	0.44516	0.30838	0.13678	0.973	K2	1.0476
DCAF8	ENSG00000132716	56	1:160215720-160216552	-	TE	0.75629	0.9977	-0.24142	0.999	K2	0.9546
DCAF8	ENSG00000132716	57	1:160215715-160215719	-	TE	0.24411	0.0023038	0.2418	1	K2	0.9546
MACF1	ENSG00000127603	172	1:39485538-39486217	+	TE	0.44199	0.33854	0.10346	0.982	K2	1.3982
JMJD4	ENSG00000081692	5	1:227734372-227734377	-	TS	0.94307	0.02939	0.91368	1	K1	0.0004
JMJD4	ENSG00000081692	6	1:227734033-227734371	-	TS	0.058887	0.97146	-0.91258	1	K1	0.0004
FGGY	ENSG00000172456	7	1:59296984-59296985	+	TS	0.10548	0.88911	-0.78364	1	K3	0
FGGY	ENSG00000172456	11	1:59297094-59297150	+	TS	0.89299	0.10928	0.78371	1	K3	0
FGGY	ENSG00000172456	48	1:59674039-59674133	+	CE	0.79079	0.92185	-0.13106	0.989	K4	1.8803
FGGY	ENSG00000172456	53	1:59757931-59757992	+	CE	0.96353	0.8149	0.14864	0.973	K4	1.8803
NPL	ENSG00000135838	11	1:182794356-182794439	+	CE	0.79251	0.96463	-0.17212	0.911	K3	2.0906
VPS13D	ENSG00000048707	51	1:12338231-12338305	+	CE	0.20765	0.35159	-0.14394	0.926	K3	1.4065
VPS13D	ENSG00000048707	108	1:12510347-12510361	+	TE	0.40557	0.29534	0.11022	0.934	K2	1.4802
DAB1	ENSG00000173406	38	1:56997899-56998024	-	TE	0.27411	0.53981	-0.2657	0.933	K2	1.674
SMYD3	ENSG00000185420	2	1:246507233-246507279	-	TS	0.24348	0.094327	0.14915	0.976	K2	1.5772
SMYD3	ENSG00000185420	40	1:245749351-245749366	-	TE	0.76279	0.17514	0.58765	0.983	K2	1.1922
SMYD3	ENSG00000185420	41	1:245749347-245749350	-	TE	0.12743	0.82415	-0.69672	0.977	K2	1.1922
VAMP4	ENSG00000117533	1	1:171742066-171742074	-	TS	0.22087	0.93086	-0.70998	0.999	K2	1.5794
VAMP4	ENSG00000117533	3	1:171741910-171742060	-	TS	0.65306	0.075155	0.57791	0.951	K2	1.5794
SRGAP2C	ENSG00000171943	16	1:121382701-121382703	+	AA	0.75842	0.63037	0.12805	0.979	K1	0.9499
IGSF8	ENSG00000162729	14	1:160091350-160091608	-	TE	0.64626	0.85285	-0.20659	0.987	K2	1.5029
IGSF8	ENSG00000162729	15	1:160091343-160091349	-	TE	0.27598	0.14737	0.12861	0.996	K2	1.5029
DDAH1	ENSG00000153904	1	1:85578251-85578363	-	TS	0.55892	0.92445	-0.36553	0.975	K1	0.9814
DDAH1	ENSG00000153904	2	1:85577984-85578250	-	TS	0.44306	0.081143	0.36192	0.966	K1	0.9814
AL162258.2	ENSG00000272030	6	1:153631661-153631825	-	TE	0.090275	0.31221	-0.22194	0.975	K1	0.8852
AL162258.2	ENSG00000272030	7	1:153631438-153631660	-	TE	0.90947	0.68916	0.22031	0.983	K1	0.8852
NEK2	ENSG00000117650	14	1:211663629-211663652	-	AA	0.66963	0.52402	0.14561	0.946	K1	0.9978
NEK2	ENSG00000117650	15	1:211663525-211663628	-	TE	0.40036	0.6616	-0.26123	0.944	K2	1.5432
NEK2	ENSG00000117650	16	1:211663403-211663524	-	TE	0.3715	0.21389	0.15761	0.958	K2	1.5432
NEK2	ENSG00000117650	17	1:211662772-211663402	-	TE	0.22987	0.1265	0.10336	0.938	K2	1.5432
TUBA5P	ENSG00000214796	1	1:202861609-202861620	-	TS	0.029147	0.96062	-0.93147	1	K1	0
TUBA5P	ENSG00000214796	2	1:202861448-202861608	-	TS	0.97124	0.038886	0.93235	1	K1	0
ALG6	ENSG00000088035	38	1:63437127-63437133	+	TE	0.68629	0.82072	-0.13442	0.939	K3	1.1769
ELK4	ENSG00000158711	1	1:205631963-205632011	-	TS	0.67238	0.9189	-0.24652	0.907	K2	1.144
GORAB-AS1	ENSG00000231407	14	1:170460453-170461316	-	TE	0.29059	0.70491	-0.41433	0.945	K2	1.2823
BCAR3	ENSG00000137936	33	1:93561794-93562120	-	TE	0.13179	0.28582	-0.15403	0.935	K3	0.8528
LINC01139	ENSG00000215808	10	1:238485785-238485811	-	AD	0.92404	0.71288	0.21116	0.992	K2	1.5731
EMC1	ENSG00000127463	38	1:19221206-19221916	-	TS	0.26444	0.58885	-0.32441	0.924	K1	0.9954
EMC1	ENSG00000127463	39	1:19220849-19221205	-	TS	0.73751	0.41165	0.32586	0.931	K1	0.9954
EMC1	ENSG00000127463	46	1:19219382-19219482	-	TE	0.23896	0.63559	-0.39662	0.962	K3	1.5401
EMC1	ENSG00000127463	47	1:19219370-19219381	-	TE	0.64207	0.29715	0.34493	0.984	K3	1.5401
LINC00467	ENSG00000153363	32	1:211399377-211399437	+	CE	0.70953	0.95827	-0.24874	0.996	K3	1.115
CYB561D1	ENSG00000174151	19	1:109498856-109500433	+	TE	0.23426	0.0066529	0.2276	0.965	K3	1.5463
KLHDC8A	ENSG00000162873	17	1:205343407-205343525	-	TE	0.054094	0.24614	-0.19204	0.971	K2	0.7654
KLHDC8A	ENSG00000162873	18	1:205343368-205343406	-	TE	0.94801	0.74981	0.1982	0.965	K2	0.7654
KLHDC8A	ENSG00000162873	26	1:205337315-205337522	-	TE	0.16022	0.34421	-0.18399	0.903	K2	1.5572
KLHDC8A	ENSG00000162873	27	1:205336092-205337314	-	TE	0.54108	0.0071485	0.53393	0.944	K2	1.5572
UBR4	ENSG00000127481	144	1:19074518-19074566	-	TE	0.11309	0.77386	-0.66077	1	K2	1.1816
UBR4	ENSG00000127481	146	1:19074510-19074513	-	TE	0.77126	0.20338	0.56789	0.999	K2	1.1816
PEAR1	ENSG00000187800	35	1:156914647-156915148	+	TE	0.25684	0.035109	0.22173	0.983	K2	1.1083
UAP1	ENSG00000117143	2	1:162561533-162561721	+	TS	0.2045	0.47473	-0.27022	0.963	K2	0.9984
UAP1	ENSG00000117143	3	1:162561722-162561777	+	TS	0.79462	0.52197	0.27265	0.959	K2	0.9984
UAP1	ENSG00000117143	19	1:162599271-162599799	+	TE	0.092906	0.30221	-0.2093	0.999	K2	0.8841
UAP1	ENSG00000117143	20	1:162599800-162599831	+	TE	0.9065	0.69648	0.21001	1	K2	0.8841
WDTC1	ENSG00000142784	1	1:27234632-27234667	+	TS	0.82837	0.041119	0.78725	1	K1	0.9833
WDTC1	ENSG00000142784	2	1:27234668-27234951	+	TS	0.17038	0.95717	-0.78679	0.999	K1	0.9833
WDTC1	ENSG00000142784	29	1:27308242-27308244	+	TE	0.89924	0.15062	0.74862	1	K2	0.188
WDTC1	ENSG00000142784	30	1:27308245-27308619	+	TE	0.10057	0.85566	-0.75509	0.999	K2	0.188
YY1AP1	ENSG00000163374	9	1:155688699-155688705	-	TS	0.25929	0.019917	0.23937	0.987	K4	1.5849
YY1AP1	ENSG00000163374	10	1:155688687-155688698	-	TS	0.25758	0.021279	0.2363	0.983	K4	1.5849
YY1AP1	ENSG00000163374	11	1:155688670-155688686	-	TS	0.50357	0.97686	-0.47329	0.98	K4	1.5849
YY1AP1	ENSG00000163374	45	1:155668718-155668777	-	AA	0.80712	0.70056	0.10656	0.928	K5	1.918
CRTC2	ENSG00000160741	17	1:153952805-153952834	-	CE	0.95914	0.73308	0.22606	0.993	K6	4.6408
OBSCN	ENSG00000154358	7	1:228214174-228214434	+	CE	0.92822	0.80588	0.12235	0.973	K1	0.69
OBSCN	ENSG00000154358	86	1:228308111-228308383	+	CE	0.87616	0.42222	0.45394	0.991	K2	1.8167
OBSCN	ENSG00000154358	87	1:228309099-228309295	+	CE	0.95634	0.73081	0.22552	0.963	K2	1.397
OBSCN	ENSG00000154358	88	1:228309484-228309559	+	CE	0.96926	0.74221	0.22705	0.992	K2	1.397
MOV10	ENSG00000155363	4	1:112674698-112674705	+	TS	0.17627	0.49524	-0.31897	0.904	K3	1.0456
MOV10	ENSG00000155363	59	1:112700726-112700726	+	TE	0.53424	0.010716	0.52352	0.985	K3	0.9529
MOV10	ENSG00000155363	60	1:112700727-112700734	+	TE	0.21625	0.010549	0.20571	0.991	K3	0.9529
STX6	ENSG00000135823	1	1:181022871-181023121	-	TS	0.36145	0.4687	-0.10725	0.948	K1	0.9972
STX6	ENSG00000135823	2	1:181022639-181022870	-	TS	0.64046	0.53137	0.10909	0.961	K1	0.9972
C1orf159	ENSG00000131591	9	1:1115022-1115075	-	CE	0.1838	0.56173	-0.37793	0.974	K2	1.4822
TRNP1	ENSG00000253368	1	1:26993692-26994318	+	TS	0.080025	0.19022	-0.1102	0.933	K1	0.7013
TRNP1	ENSG00000253368	2	1:26994319-26994612	+	TS	0.92003	0.80948	0.11056	0.926	K1	0.7013
PIK3C2B	ENSG00000133056	17	1:204457728-204457874	-	CE	0.96862	0.85752	0.1111	0.963	K1	0.5328
PIK3C2B	ENSG00000133056	39	1:204433793-204433949	-	CE	0.98106	0.87627	0.10479	0.992	K1	0.4911
PIK3C2B	ENSG00000133056	45	1:204429921-204430038	-	CE	0.9699	0.85507	0.11483	0.987	K1	0.5664
TAF1A-AS1	ENSG00000225265	11	1:222592734-222593032	+	TE	0.075306	0.21746	-0.14216	0.912	K3	1.2657
LRRN2	ENSG00000170382	2	1:204685354-204685366	-	TS	0.12008	0.9078	-0.78772	1	K2	0.0977
LRRN2	ENSG00000170382	3	1:204685320-204685353	-	TS	0.88081	0.097638	0.78318	1	K2	0.0977
ZFYVE9	ENSG00000157077	9	1:52266655-52266831	+	CE	0.84259	0.72177	0.12082	0.98	K1	0.8476
ZFYVE9	ENSG00000157077	23	1:52346060-52346515	+	TE	0.054198	0.18859	-0.13439	0.919	K2	0.9364
ZFYVE9	ENSG00000157077	24	1:52346516-52346685	+	TE	0.89453	0.76751	0.12702	0.912	K2	0.9364
RORC	ENSG00000143365	28	1:151806120-151806893	-	TE	0.71138	0.97605	-0.26467	0.981	K3	0.9598
FBXO28	ENSG00000143756	2	1:224114119-224114170	+	TS	0.30656	0.55092	-0.24436	0.994	K2	0.9926
FBXO28	ENSG00000143756	4	1:224114218-224114396	+	TS	0.6928	0.45008	0.24272	0.995	K2	0.9926
FBXO28	ENSG00000143756	10	1:224157352-224158150	+	TE	0.16608	0.00026444	0.16581	0.932	K2	1.4356
FHAD1	ENSG00000142621	21	1:15316378-15316467	+	CE	0.89999	0.61842	0.28157	0.958	K1	0.9366
FHAD1	ENSG00000142621	34	1:15329735-15330008	+	TE	0.49046	0.86992	-0.37946	0.904	K2	1
P3H1	ENSG00000117385	22	1:42754991-42755164	-	RI	0.20098	0.034375	0.16661	0.999	K1	0.8076
ARTN	ENSG00000117407	19	1:43936346-43936346	+	TE	0.86846	0.69114	0.17732	0.997	K3	1.0638
ARTN	ENSG00000117407	22	1:43936808-43937239	+	TE	0.11328	0.27058	-0.15729	1	K3	1.0638
LINC01138	ENSG00000274020	14	1:148459758-148459813	-	TS	0.39929	0.08341	0.31588	0.965	K2	0.999
LINC01138	ENSG00000274020	15	1:148459700-148459757	-	TS	0.60158	0.91578	-0.31421	0.969	K2	0.999
TMOD4	ENSG00000163157	2	1:151175977-151175981	-	TS	0.87267	0.11167	0.761	1	K2	0.1738
TMOD4	ENSG00000163157	3	1:151175952-151175976	-	TS	0.13115	0.89048	-0.75933	1	K2	0.1738
SLC50A1	ENSG00000169241	12	1:155135859-155135866	+	TS	0.33476	0.17422	0.16054	1	K3	1.7584
SLC50A1	ENSG00000169241	20	1:155136828-155136951	+	CE	0.69845	0.56711	0.13134	0.948	K4	2.3591
CDK18	ENSG00000117266	2	1:205504596-205504596	+	TS	0.59104	0.41968	0.17136	0.978	K4	1.3104
CDK18	ENSG00000117266	3	1:205504597-205504597	+	TS	0.36261	0.52037	-0.15776	0.968	K4	1.3104
CDK18	ENSG00000117266	19	1:205523298-205523482	+	RI	0.20971	0.040192	0.16952	0.98	K5	2.757
CDK18	ENSG00000117266	27	1:205524232-205524329	+	TE	0.29782	0.057822	0.23999	0.906	K1	0.9901
CDK18	ENSG00000117266	28	1:205524330-205524355	+	TE	0.70172	0.94265	-0.24093	0.919	K1	0.9901
AGRN	ENSG00000188157	1	1:1020120-1020122	+	TS	0.014954	0.97356	-0.95861	1	K1	0
AGRN	ENSG00000188157	2	1:1020123-1020373	+	TS	0.98537	0.027218	0.95815	1	K1	0
AGRN	ENSG00000188157	53	1:1054824-1056112	+	TE	0.73438	0.992	-0.25762	0.965	K2	1.2965
AGRN	ENSG00000188157	55	1:1056117-1056118	+	TE	0.17959	0.0014815	0.17811	0.924	K2	1.2965
ZC3H11A	ENSG00000058673	11	1:203796497-203796601	+	AD	0.74355	0.26286	0.48069	0.999	K5	3.0943
FAAH	ENSG00000117480	22	1:46413075-46413122	+	AA	0.86818	0.73777	0.13041	0.932	K1	0.8113
MFSD2A	ENSG00000168389	1	1:39955112-39955129	+	TS	0.31761	0.76707	-0.44946	0.901	K3	0.9974
MFSD2A	ENSG00000168389	2	1:39955130-39955145	+	TS	0.68527	0.2321	0.45317	0.903	K3	0.9974
CASZ1	ENSG00000130940	38	1:10637121-10637408	-	TE	0.72845	0.09239	0.63606	1	K1	0.9442
CASZ1	ENSG00000130940	39	1:10636604-10637120	-	TE	0.26847	0.90864	-0.64018	1	K1	0.9442
LRRC8C-DT	ENSG00000231999	14	1:89626020-89626826	-	TE	0.93503	0.075249	0.85978	1	K2	0
LRRC8C-DT	ENSG00000231999	15	1:89625976-89626019	-	TE	0.067699	0.92516	-0.85746	1	K2	0
DUSP10	ENSG00000143507	7	1:221702150-221702426	-	TE	0.53195	0.35054	0.1814	0.988	K2	1.5588
DUSP10	ENSG00000143507	8	1:221701483-221702149	-	TE	0.31537	0.47917	-0.1638	0.992	K2	1.5588
AL583808.1	ENSG00000225087	10	1:72766645-72766687	-	CE	0.40547	0.6839	-0.27843	0.924	K4	2.7994
AL583808.1	ENSG00000225087	16	1:72749029-72749165	-	RI	0.76806	0.95362	-0.18555	0.96	K2	1.2939
PAQR6	ENSG00000160781	28	1:156243912-156244403	-	TE	0.043342	0.22112	-0.17778	0.981	K4	1.659
PAQR6	ENSG00000160781	30	1:156243496-156243686	-	TE	0.57323	0.015774	0.55745	1	K4	1.659
PAQR6	ENSG00000160781	31	1:156243423-156243495	-	TE	0.17667	0.016743	0.15993	0.981	K4	1.659
PAQR6	ENSG00000160781	35	1:156243321-156243414	-	TE	0.031111	0.24351	-0.2124	0.998	K4	1.659
OPRD1	ENSG00000116329	1	1:28812142-28812169	+	TS	0.082156	0.85763	-0.77547	1	K1	0
OPRD1	ENSG00000116329	2	1:28812170-28812610	+	TS	0.9127	0.14105	0.77165	1	K1	0
SELENBP1	ENSG00000143416	17	1:151369190-151369441	-	RI	0.24411	0.080411	0.1637	0.999	K4	1.831
CDC42BPA	ENSG00000143776	55	1:226993627-226994399	-	TE	0.39189	0.53568	-0.14379	1	K2	1.5832
TUT4	ENSG00000134744	8	1:52552995-52553069	-	TS	0.0098281	0.97459	-0.96476	1	K2	0.0002
TUT4	ENSG00000134744	9	1:52552931-52552994	-	TS	0.99027	0.024769	0.9655	1	K2	0.0002
CD58	ENSG00000116815	12	1:116514739-116514822	-	TE	0.064374	0.86822	-0.80385	1	K1	0.4215
CD58	ENSG00000116815	13	1:116514534-116514738	-	TE	0.93504	0.13002	0.80502	1	K1	0.4215
CNKSR1	ENSG00000142675	3	1:26177491-26177502	+	TS	0.068765	0.29487	-0.22611	0.951	K3	2
CNKSR1	ENSG00000142675	4	1:26177503-26177508	+	TS	0.065809	0.2793	-0.21349	0.948	K3	2
CNKSR1	ENSG00000142675	5	1:26177509-26177511	+	TS	0.067752	0.28418	-0.21643	0.947	K3	2
CNKSR1	ENSG00000142675	6	1:26177512-26177580	+	TS	0.92722	0.29271	0.63451	1	K3	2
CNKSR1	ENSG00000142675	7	1:26177581-26177599	+	AD	0.55654	0.94328	-0.38674	0.988	K1	0.9993
FLVCR1	ENSG00000162769	4	1:212863725-212863869	+	CE	0.86109	0.98067	-0.11958	1	K5	2.9312
FLVCR1	ENSG00000162769	7	1:212870054-212870166	+	AL	0.19453	0.082381	0.11215	1	K5	2.9312
GLMP	ENSG00000198715	37	1:156290977-156291106	-	CE	0.49808	0.23912	0.25896	0.977	K3	2.2635
MRPL55	ENSG00000162910	10	1:228109279-228109280	-	TS	0.061154	0.50195	-0.4408	0.997	K4	2.3219
MRPL55	ENSG00000162910	22	1:228108898-228108954	-	RI	0.23541	0.11349	0.12193	0.97	K9	5.5301
MRPL55	ENSG00000162910	27	1:228108475-228108508	-	AA	0.24322	0.11878	0.12443	0.97	K9	5.5301
MRPL55	ENSG00000162910	28	1:228108441-228108474	-	CE	0.42474	0.2521	0.17264	0.969	K9	5.5301
MRPL55	ENSG00000162910	29	1:228108437-228108440	-	AD	0.3978	0.24222	0.15558	0.973	K9	5.5301
MRPL55	ENSG00000162910	52	1:228106687-228106918	-	TE	0.29085	0.88884	-0.59799	0.999	K2	1.018
MRPL55	ENSG00000162910	53	1:228106685-228106686	-	TE	0.69547	0.11142	0.58405	0.993	K2	1.018
ATP2B4	ENSG00000058668	29	1:203733223-203733400	+	CE	0.10909	0.22224	-0.11315	0.959	K2	0.7401
ATP2B4	ENSG00000058668	33	1:203739765-203740319	+	TE	0.066775	0.22185	-0.15507	0.967	K2	1.9457
RUSC1	ENSG00000160753	5	1:155323525-155323727	+	AF	0.066957	0.32194	-0.25498	0.987	K1	0.874
RUSC1	ENSG00000160753	40	1:155330403-155330729	+	TE	0.37847	0.27808	0.1004	0.969	K2	1.5483
RUSC1	ENSG00000160753	42	1:155330731-155331112	+	TE	0.51154	0.016989	0.49455	1	K2	1.5483
RUSC1	ENSG00000160753	43	1:155331113-155331114	+	TE	0.093137	0.62656	-0.53343	0.99	K2	1.5483
PIK3CD	ENSG00000171608	3	1:9688176-9688313	+	AF	0.27216	0.60161	-0.32945	0.93	K3	1.835
PIK3CD	ENSG00000171608	30	1:9721444-9721587	+	CE	0.96733	0.76352	0.20381	0.996	K1	0.7756
PIK3CD	ENSG00000171608	39	1:9726909-9727227	+	TE	0.26911	0.38918	-0.12007	0.968	K2	1.1514
CDA	ENSG00000158825	1	1:20589086-20589096	+	TS	0.24006	0.024958	0.2151	0.955	K1	0.9904
CDA	ENSG00000158825	2	1:20589097-20589283	+	TS	0.75925	0.9748	-0.21555	0.957	K1	0.9904
COL16A1	ENSG00000084636	4	1:31702121-31702227	-	CE	0.96602	0.82729	0.13873	0.951	K1	0.5664
COL16A1	ENSG00000084636	25	1:31690529-31690573	-	CE	0.96992	0.8634	0.10653	0.962	K2	0.8358
COL16A1	ENSG00000084636	39	1:31684821-31684856	-	CE	0.96065	0.85283	0.10782	0.911	K1	0.4791
FBXO44	ENSG00000132879	6	1:11655328-11655669	+	AA	0.49801	0.21361	0.2844	0.997	K2	1.8218
FBXO44	ENSG00000132879	7	1:11655670-11655699	+	CE	0.51033	0.21569	0.29465	1	K2	1.8218
FBXO44	ENSG00000132879	11	1:11658365-11658393	+	AD	0.50258	0.26633	0.23625	0.971	K2	1.5465
ASH1L-AS1	ENSG00000235919	4	1:155563250-155563646	+	TE	0.17959	0.0073834	0.17221	0.93	K1	0.9907
ASH1L-AS1	ENSG00000235919	5	1:155563647-155563944	+	TE	0.82026	0.99242	-0.17215	0.923	K1	0.9907
GLRX2	ENSG00000023572	8	1:193096667-193096759	-	TE	0.4904	0.0069345	0.48346	0.966	K1	0.9167
GLRX2	ENSG00000023572	9	1:193096468-193096666	-	TE	0.50919	0.9931	-0.48391	0.972	K1	0.9167
ELOVL1	ENSG00000066322	42	1:43363398-43363400	-	TE	0.10151	0.00087902	0.10064	1	K4	1.9303
CDCA8	ENSG00000134690	3	1:37692579-37692675	+	RI	0.27984	0.58814	-0.3083	1	K1	0.9775
AL732372.2	ENSG00000237094	9	1:504934-504979	-	RI	0.70834	0.97556	-0.26723	0.98	K3	1.9423
AL732372.2	ENSG00000237094	14	1:502662-502861	-	RI	0.74863	0.97005	-0.22142	0.92	K2	1.394
AL732372.2	ENSG00000237094	28	1:498457-498683	-	RI	0.87399	0.97815	-0.10415	0.922	K2	1.394
IVNS1ABP	ENSG00000116679	1	1:185317244-185317273	-	TS	0.031417	0.37018	-0.33876	1	K1	0.9509
IVNS1ABP	ENSG00000116679	2	1:185316953-185317243	-	TS	0.96854	0.62929	0.33925	1	K1	0.9509
MIB2	ENSG00000197530	33	1:1623680-1623699	+	AD	0.67097	0.41986	0.25111	0.954	K2	1.5214
MIB2	ENSG00000197530	54	1:1626367-1626649	+	AA	0.32607	0.14542	0.18064	0.979	K3	2.378
MIB2	ENSG00000197530	68	1:1628180-1628272	+	RI	0.29094	0.13154	0.15941	0.989	K5	2.6845
MIB2	ENSG00000197530	70	1:1628400-1628488	+	RI	0.21348	0.071094	0.14238	0.953	K5	2.6845
MIB2	ENSG00000197530	77	1:1629385-1629404	+	CE	0.85602	0.65931	0.19671	0.982	K5	3.0146
FLVCR1-DT	ENSG00000198468	1	1:212858126-212858126	-	TS	0.33761	0.22083	0.11678	0.998	K2	1.5947
MAP3K6	ENSG00000142733	5	1:27364661-27364684	-	CE	0.42516	0.89048	-0.46532	0.949	K2	1.4354
SZT2	ENSG00000198198	17	1:43415960-43416101	+	CE	0.94718	0.8067	0.14048	0.948	K7	4.0313
SZT2	ENSG00000198198	36	1:43426368-43426437	+	AA	0.5766	0.8721	-0.2955	0.97	K7	4.0313
SZT2	ENSG00000198198	38	1:43426715-43426809	+	CE	0.94618	0.81465	0.13153	0.904	K7	4.0313
SZT2	ENSG00000198198	39	1:43427056-43427179	+	CE	0.95812	0.82642	0.1317	0.935	K7	4.0313
SZT2	ENSG00000198198	115	1:43448729-43450102	+	RI	0.60718	0.22083	0.38635	0.961	K1	0.9629
YBX1	ENSG00000065978	3	1:42682987-42683155	+	TS	0.013172	0.15127	-0.1381	0.999	K1	0.6028
YBX1	ENSG00000065978	4	1:42683156-42683365	+	TS	0.98683	0.84962	0.13721	1	K1	0.6028
MTF2	ENSG00000143033	3	1:93079283-93079295	+	TS	0.27307	0.16288	0.11019	0.987	K3	1.7825
MTF2	ENSG00000143033	29	1:93129278-93129448	+	CE	0.90904	0.75027	0.15877	1	K8	2.5371
B3GALNT2	ENSG00000162885	5	1:235496186-235496308	-	CE	0.51743	0.37477	0.14265	0.955	K1	0.9993
B3GALNT2	ENSG00000162885	16	1:235465636-235465714	-	CE	0.8659	0.99556	-0.12966	0.993	K5	2.5177
POGZ	ENSG00000143442	40	1:151411625-151411771	-	CE	0.97967	0.86255	0.11712	0.997	K1	0.5525
INTS7	ENSG00000143493	1	1:212035540-212035557	-	TS	0.037835	0.45886	-0.42102	1	K3	0.9948
INTS7	ENSG00000143493	3	1:212035531-212035536	-	TS	0.51167	0.013677	0.49799	0.96	K3	0.9948
INTS7	ENSG00000143493	43	1:211940399-211940402	-	TE	0.12075	0.0089648	0.11179	0.92	K3	1.8123
TRIM45	ENSG00000134253	5	1:117120965-117121605	-	RI	0.81468	0.52135	0.29333	0.99	K2	1.4663
TRIM45	ENSG00000134253	16	1:117111213-117112094	-	RI	0.76819	0.98182	-0.21362	0.999	K1	0.9008
TDRKH	ENSG00000182134	40	1:151774099-151774227	-	TE	0.14537	0.003321	0.14205	0.935	K3	0.9493
TDRKH	ENSG00000182134	41	1:151773498-151774098	-	TE	0.85479	0.99665	-0.14186	0.943	K3	0.9493
MEF2D	ENSG00000116604	24	1:156466218-156466498	-	TE	0.13637	0.53781	-0.40144	0.922	K2	1.4685
MEF2D	ENSG00000116604	25	1:156466210-156466217	-	TE	0.38604	0.0072481	0.37879	1	K2	1.4685
TP53BP2	ENSG00000143514	3	1:223845795-223845930	-	TS	0.58442	0.90527	-0.32084	0.936	K2	1.3686
TP53BP2	ENSG00000143514	49	1:223779893-223779898	-	TE	0.13189	0.0020177	0.12988	1	K2	1.9712
SH3D21	ENSG00000214193	11	1:36308109-36308209	+	CE	0.63383	0.86712	-0.23329	0.981	K2	1.4147
SH3D21	ENSG00000214193	18	1:36319260-36319312	+	CE	0.93241	0.71194	0.22047	0.973	K2	1.095
SH3D21	ENSG00000214193	21	1:36320040-36320603	+	TS	0.0057459	0.50095	-0.4952	1	K1	1
SH3D21	ENSG00000214193	22	1:36320604-36320751	+	TS	0.99412	0.49939	0.49473	1	K1	1
AL162595.1	ENSG00000177788	16	1:229257121-229258280	-	TE	0.84067	0.11452	0.72615	0.997	K2	0.9451
AL162595.1	ENSG00000177788	17	1:229256933-229257120	-	TE	0.084489	0.89517	-0.81068	1	K2	0.9451
MFSD4A	ENSG00000174514	29	1:205600551-205600784	+	TE	0.064585	0.48924	-0.42465	0.997	K3	1.5769
MFSD4A	ENSG00000174514	30	1:205600785-205600802	+	TE	0.30329	0.037892	0.26539	0.904	K3	1.5769
PLEKHG5	ENSG00000171680	8	1:6491637-6491700	-	AF	0.03489	0.14701	-0.11212	0.921	K1	0.4138
PLEKHG5	ENSG00000171680	12	1:6485324-6485469	-	AF	0.08818	0.21254	-0.12436	0.935	K3	1.9151
OAZ3	ENSG00000143450	17	1:151768058-151768144	+	AA	0.90177	0.55895	0.34282	0.979	K2	1.5401
OAZ3	ENSG00000143450	22	1:151771220-151771321	+	TE	0.097473	0.90065	-0.80317	1	K3	0.0009
OAZ3	ENSG00000143450	23	1:151771322-151771329	+	TE	0.89895	0.10076	0.79819	1	K3	0.0009
PRUNE1	ENSG00000143363	5	1:151008467-151008476	+	TS	0.13042	0.007177	0.12324	0.987	K4	1.3661
PRUNE1	ENSG00000143363	9	1:151008483-151008529	+	TS	0.67098	0.81116	-0.14017	0.975	K4	1.3661
FAM102B	ENSG00000162636	1	1:108560089-108560099	+	TS	0.60928	0.21697	0.39231	0.982	K1	0.9027
FAM102B	ENSG00000162636	2	1:108560100-108560565	+	TS	0.39226	0.78528	-0.39302	0.98	K1	0.9027
OBSCN-AS1	ENSG00000162913	1	1:228213661-228213664	-	TS	0.08729	0.91462	-0.82733	1	K3	0
OBSCN-AS1	ENSG00000162913	2	1:228213653-228213660	-	TS	0.91572	0.084341	0.83138	1	K3	0
AK5	ENSG00000154027	37	1:77558602-77558729	+	TE	0.036282	0.55306	-0.51678	1	K3	1.0205
AK5	ENSG00000154027	40	1:77558737-77559962	+	TE	0.091785	0.44508	-0.3533	0.997	K3	1.0205
C1orf116	ENSG00000182795	2	1:207027494-207027679	-	CE	0.87704	0.6972	0.17984	0.907	K2	1.7819
C1orf116	ENSG00000182795	3	1:207024887-207025064	-	CE	0.82395	0.62994	0.19401	0.905	K2	1.7819
CCDC163	ENSG00000280670	2	1:45500054-45500073	-	TS	0.33419	0.70253	-0.36834	0.963	K3	0.9999
CCDC163	ENSG00000280670	3	1:45500049-45500053	-	TS	0.66515	0.29429	0.37086	0.966	K3	0.9999
CCDC163	ENSG00000280670	10	1:45497304-45497383	-	CE	0.54522	0.90316	-0.35794	0.968	K2	1.4328
CCDC163	ENSG00000280670	11	1:45497299-45497303	-	AD	0.51791	0.92716	-0.40925	0.985	K2	1.4328
SLC35E2B	ENSG00000189339	13	1:1669737-1670097	-	RI	0.21387	0.068045	0.14583	0.992	K3	1.4645
RSRP1	ENSG00000117616	39	1:25244454-25244498	-	CE	0.62985	0.35558	0.27427	0.921	K3	2.2866
RSRP1	ENSG00000117616	40	1:25244225-25244453	-	RI	0.48425	0.13969	0.34456	0.996	K3	2.2866
RSRP1	ENSG00000117616	41	1:25244177-25244224	-	CE	0.54105	0.14766	0.39339	0.991	K3	2.2866
RSRP1	ENSG00000117616	52	1:25242291-25242362	-	TE	0.52058	0.77259	-0.25201	0.99	K3	1.1416
RSRP1	ENSG00000117616	53	1:25242278-25242290	-	TE	0.4622	0.22515	0.23705	0.989	K3	1.1416
RNF220	ENSG00000187147	21	1:44631968-44631974	+	TS	0.0077181	0.50339	-0.49567	1	K2	1
RNF220	ENSG00000187147	22	1:44631975-44631983	+	TS	0.96328	0.49903	0.46425	1	K2	1
PDE4DIPP7	ENSG00000234232	16	1:149726883-149727070	-	CE	0.80109	0.52555	0.27554	0.908	K4	3.1231
SRRM1	ENSG00000133226	12	1:24643305-24643307	+	TS	0.088771	0.33675	-0.24798	0.916	K4	1.5849
SRRM1	ENSG00000133226	13	1:24643308-24643321	+	TS	0.090204	0.33549	-0.24529	0.902	K4	1.5849
SRRM1	ENSG00000133226	73	1:24672627-24673262	+	TE	0.95643	0.78597	0.17046	0.993	K2	0.7472
SRRM1	ENSG00000133226	74	1:24673263-24673281	+	TE	0.043927	0.2135	-0.16957	0.994	K2	0.7472
FAM229A	ENSG00000225828	11	1:32361298-32361535	-	TE	0.090662	0.3977	-0.30704	0.958	K2	0.9488
FAM229A	ENSG00000225828	12	1:32361271-32361297	-	TE	0.90888	0.60895	0.29993	0.965	K2	0.9488
SSR2	ENSG00000163479	10	1:156020904-156020912	-	TS	0.33433	0.0026074	0.33172	1	K4	1.5849
SSR2	ENSG00000163479	11	1:156020890-156020903	-	TS	0.33369	0.50063	-0.16693	1	K4	1.5849
SSR2	ENSG00000163479	12	1:156020888-156020889	-	TS	0.33453	0.4995	-0.16497	1	K4	1.5849
SSR2	ENSG00000163479	33	1:156011581-156011809	-	TE	0.22101	0.58154	-0.36053	0.906	K1	0.9975
CRYZ	ENSG00000116791	19	1:74705972-74706457	-	TE	0.27954	0.17017	0.10937	0.998	K3	1.0217
CRYZ	ENSG00000116791	20	1:74705490-74705971	-	TE	0.69651	0.80176	-0.10525	0.995	K3	1.0217
LINC01356	ENSG00000215866	2	1:112849778-112849815	-	TS	0.21784	0.80172	-0.58388	0.954	K2	0.9231
LINC01356	ENSG00000215866	15	1:112820173-112820173	-	TE	0.24919	0.0057612	0.24343	0.941	K3	1.2646
LINC01356	ENSG00000215866	16	1:112820170-112820172	-	TE	0.24455	0.99425	-0.7497	1	K3	1.2646
MEGF6	ENSG00000162591	51	1:3489920-3490311	-	TE	0.42787	0.083168	0.34471	1	K2	1.5607
MEGF6	ENSG00000162591	52	1:3487951-3489919	-	TE	0.44738	0.76858	-0.32121	1	K2	1.5607
COG2	ENSG00000135775	2	1:230642489-230642504	+	TS	0.1978	0.47662	-0.27881	0.953	K3	1.5749
COG2	ENSG00000135775	4	1:230642521-230642566	+	TS	0.19328	0.0072919	0.18598	0.997	K3	1.5749
PHC2	ENSG00000134686	22	1:33335166-33335256	-	AF	0.18954	0.55879	-0.36925	0.94	K2	1.4592
PHC2	ENSG00000134686	34	1:33324689-33325019	-	TE	0.0038508	0.13446	-0.13061	1	K2	0.729
ARPC5	ENSG00000162704	2	1:183635683-183635757	-	TS	0.54717	0.66639	-0.11922	0.967	K2	0.9987
ARPC5	ENSG00000162704	3	1:183635517-183635682	-	TS	0.45305	0.33381	0.11924	0.965	K2	0.9987
PIAS3	ENSG00000131788	32	1:145849713-145850231	-	RI	0.1543	0.03402	0.12028	0.979	K1	0.6466
SYT14	ENSG00000143469	8	1:209953055-209953259	+	CE	0.64195	0.38484	0.25712	0.979	K4	2.2061
SYT14	ENSG00000143469	21	1:210161043-210161731	+	TE	0.42649	0.25793	0.16855	0.913	K4	2.2382
COL8A2	ENSG00000171812	5	1:36100050-36100194	-	AD	0.96278	0.83014	0.13264	0.967	K1	0.5918
PLEKHA6	ENSG00000143850	14	1:204261449-204261508	-	AA	0.93605	0.57768	0.35837	0.99	K1	0.971
PLEKHA6	ENSG00000143850	23	1:204249184-204249264	-	CE	0.94696	0.73652	0.21044	0.965	K1	0.7871
TMEM201	ENSG00000188807	14	1:9609840-9609911	+	CE	0.93056	0.74116	0.1894	0.978	K2	1.1083
TMEM201	ENSG00000188807	15	1:9610506-9610805	+	CE	0.90843	0.74485	0.16359	0.965	K2	1.1083
AGO3	ENSG00000126070	3	1:35931095-35931104	+	TS	0.8401	0.12017	0.71993	0.999	K2	0.9451
AGO3	ENSG00000126070	4	1:35931105-35931228	+	TS	0.16406	0.87811	-0.71404	1	K2	0.9451
AGO3	ENSG00000126070	33	1:36056240-36056462	+	TE	0.12048	0.23592	-0.11543	0.912	K2	1.4404
FCGR2A	ENSG00000143226	31	1:161518566-161518590	+	TE	0.16861	0.7383	-0.56969	0.932	K3	0.9583
FCGR2A	ENSG00000143226	33	1:161518604-161519570	+	TE	0.51057	0.26135	0.24923	0.914	K3	0.9583
SRSF10	ENSG00000188529	11	1:23978653-23978712	-	AD	0.25565	0.1098	0.14585	0.999	K4	1.4039
SRSF10	ENSG00000188529	20	1:23975078-23975080	-	AA	0.28054	0.16159	0.11895	0.986	K4	1.6567
AKR7A2	ENSG00000053371	2	1:19312095-19312103	-	TS	0.68862	0.92124	-0.23261	0.966	K2	1.1087
AKR7A2	ENSG00000053371	3	1:19311908-19312094	-	TS	0.2965	0.063095	0.23341	0.979	K2	1.1087
TTC34	ENSG00000215912	10	1:2641368-2641895	-	TE	0.21553	0.70382	-0.48829	0.939	K1	0.988
TTC34	ENSG00000215912	11	1:2635976-2641367	-	TE	0.78331	0.29366	0.48965	0.937	K1	0.988
DFFB	ENSG00000169598	26	1:3883801-3885037	+	RI	0.82805	0.97899	-0.15094	0.962	K1	0.8849
TTC13	ENSG00000143643	1	1:230978862-230978875	-	TS	0.061868	0.93204	-0.87017	1	K3	0
TTC13	ENSG00000143643	2	1:230978860-230978861	-	TS	0.93856	0.065543	0.87301	1	K3	0
ICMT	ENSG00000116237	1	1:6235965-6235972	-	TS	0.0075747	0.74811	-0.74054	1	K1	0.8079
ICMT	ENSG00000116237	2	1:6235717-6235964	-	TS	0.99241	0.25116	0.74125	1	K1	0.8079
CPTP	ENSG00000224051	4	1:1326836-1327032	+	CE	0.98206	0.86515	0.11691	0.998	K1	0.5547
HAX1	ENSG00000143575	27	1:154275840-154275873	+	TE	0.073774	0.25977	-0.186	0.978	K3	1.2234
HAX1	ENSG00000143575	28	1:154275874-154275875	+	TE	0.19492	0.037899	0.15702	1	K3	1.2234
CLCN6	ENSG00000011021	11	1:11820362-11820779	+	AL	0.044312	0.1494	-0.10509	0.968	K1	0.5747
CLCN6	ENSG00000011021	41	1:11841208-11843130	+	TE	0.99718	0.47487	0.52231	1	K1	0.9983
CLCN6	ENSG00000011021	42	1:11843131-11843143	+	TE	0.0028338	0.52317	-0.52033	1	K1	0.9983
LRRC8C	ENSG00000171488	1	1:89633072-89633119	+	TS	0.31447	0.78462	-0.47016	0.944	K2	0.9998
LRRC8C	ENSG00000171488	2	1:89633120-89633180	+	TS	0.68551	0.21922	0.46629	0.947	K2	0.9998
SYTL1	ENSG00000142765	21	1:27349972-27350132	+	CE	0.9156	0.77232	0.14328	0.927	K4	3.1816
SYTL1	ENSG00000142765	36	1:27353902-27353930	+	TE	0.99279	0.25275	0.74004	1	K2	0.7992
SYTL1	ENSG00000142765	37	1:27353931-27353932	+	TE	0.0071385	0.75178	-0.74464	1	K2	0.7992
RCC1	ENSG00000180198	15	1:28518626-28518694	+	TS	0.28398	0.92227	-0.63829	0.987	K1	0.9205
RCC1	ENSG00000180198	16	1:28518695-28518957	+	TS	0.71342	0.077687	0.63573	0.983	K1	0.9205
RBMXL1	ENSG00000213516	8	1:88979456-88979458	-	TE	0.093819	0.20112	-0.1073	1	K2	1.3747
NOL9	ENSG00000162408	8	1:6545045-6545180	-	CE	0.87006	0.99631	-0.12625	1	K3	1.4544
NOL9	ENSG00000162408	10	1:6544826-6544922	-	CE	0.87246	0.99536	-0.1229	1	K3	1.5875
NOL9	ENSG00000162408	11	1:6541830-6541927	-	CE	0.84899	0.99562	-0.14663	1	K4	1.6749
LRIG2	ENSG00000198799	16	1:113103609-113103735	+	CE	0.27126	0.38902	-0.11776	0.926	K4	1.3636
LRIG2	ENSG00000198799	17	1:113103736-113103785	+	AD	0.17654	0.33196	-0.15541	0.948	K4	1.3636
GPR89B	ENSG00000188092	1	1:147928393-147928419	+	TS	0.51099	0.64808	-0.13708	0.984	K2	1.2624
GPR89B	ENSG00000188092	2	1:147928420-147928435	+	TS	0.44504	0.33129	0.11376	0.969	K2	1.2624
PIK3R3	ENSG00000117461	23	1:46040140-46040141	-	TE	0.35277	0.18882	0.16396	0.908	K2	1.535
C1orf131	ENSG00000143633	2	1:231241176-231241178	-	TS	0.92258	0.73129	0.19128	0.935	K3	0.8305
C1orf131	ENSG00000143633	3	1:231241171-231241175	-	TS	0.0761	0.26728	-0.19118	0.932	K3	0.8305
KLHL12	ENSG00000117153	13	1:202893239-202893425	-	CE	0.95368	0.8228	0.13088	1	K1	0.669
FOXJ3	ENSG00000198815	3	1:42335216-42335221	-	TS	0.79941	0.96832	-0.16891	0.918	K2	0.9502
FOXJ3	ENSG00000198815	4	1:42335059-42335215	-	TS	0.20035	0.030523	0.16982	0.911	K2	0.9502
TP73-AS1	ENSG00000227372	15	1:3746726-3746742	-	TS	0.31097	0.1973	0.11367	0.93	K5	1.6289
TP73-AS1	ENSG00000227372	27	1:3745381-3745606	-	AD	0.13492	0.31175	-0.17684	0.945	K7	3.3723
TP73-AS1	ENSG00000227372	87	1:3736175-3736192	-	TE	0.38074	0.11329	0.26745	0.986	K4	1.5651
TP73-AS1	ENSG00000227372	89	1:3735984-3736056	-	TE	0.27716	0.54236	-0.2652	0.976	K4	1.5651
ZNF684	ENSG00000117010	13	1:40546562-40546708	+	TE	0.028088	0.19466	-0.16657	0.999	K3	1.6667
PLOD1	ENSG00000083444	3	1:11934717-11934733	+	TS	0.56944	0.78702	-0.21758	0.997	K2	1.4289
PLOD1	ENSG00000083444	4	1:11934734-11934742	+	TS	0.31354	0.18686	0.12668	0.985	K2	1.4289
TTF2	ENSG00000116830	38	1:117102194-117102362	+	TE	0.50143	0.71889	-0.21747	0.982	K1	0.9971
TTF2	ENSG00000116830	39	1:117102363-117107453	+	TE	0.49843	0.28187	0.21656	0.991	K1	0.9971
GAS5	ENSG00000234741	38	1:173865168-173865228	-	TE	0.06907	0.24365	-0.17458	0.92	K1	0.8436
GAS5	ENSG00000234741	39	1:173864955-173865167	-	TE	0.9307	0.75643	0.17427	0.914	K1	0.8436
IFI6	ENSG00000126709	6	1:27669221-27669232	-	AD	0.065096	0.21556	-0.15046	0.904	K2	1.2995
S100A1	ENSG00000160678	12	1:153631512-153631697	+	AA	0.26879	0.56923	-0.30044	0.909	K1	0.9852
S100A1	ENSG00000160678	14	1:153631805-153632034	+	TE	0.96164	0.027244	0.9344	1	K2	0.0001
S100A1	ENSG00000160678	15	1:153632035-153632037	+	TE	0.038813	0.97253	-0.93371	1	K2	0.0001
RBBP4	ENSG00000162521	54	1:32680652-32680653	+	TE	0.094856	0.56189	-0.46703	0.996	K2	1.4965
RBBP4	ENSG00000162521	55	1:32680654-32680657	+	TE	0.73002	0.29409	0.43593	0.997	K2	1.4965
AGO4	ENSG00000134698	22	1:35853703-35854676	+	RI	0.92447	0.78702	0.13745	0.93	K1	0.7219
CROCC	ENSG00000058453	6	1:16924325-16924479	+	CE	0.76665	0.51268	0.25397	0.984	K6	2.9653
CROCC	ENSG00000058453	7	1:16929846-16930031	+	CE	0.90464	0.71813	0.18651	0.951	K6	2.9653
CROCC	ENSG00000058453	29	1:16948799-16948926	+	CE	0.92953	0.69379	0.23574	0.995	K3	1.891
CROCC	ENSG00000058453	30	1:16950953-16951122	+	CE	0.7403	0.63893	0.10137	0.934	K4	1.891
CROCC	ENSG00000058453	58	1:16971465-16971647	+	CE	0.89751	0.6332	0.26431	0.999	K2	1.0861
CLIC4	ENSG00000169504	1	1:24745382-24745408	+	TS	0.0070483	0.22327	-0.21623	1	K2	1.0273
CLIC4	ENSG00000169504	2	1:24745409-24745446	+	TS	0.84924	0.72908	0.12015	1	K2	1.0273
CLCNKB	ENSG00000184908	20	1:16053639-16053690	+	CE	0.92426	0.7709	0.15336	0.915	K1	0.7137
CLCNKB	ENSG00000184908	21	1:16053691-16053772	+	AD	0.93113	0.77014	0.16099	0.925	K1	0.7137
ANKRD13C	ENSG00000118454	1	1:70354723-70354734	-	TS	0.65507	0.999	-0.34393	1	K1	0.9957
ANKRD13C	ENSG00000118454	2	1:70353979-70354722	-	TS	0.34469	0.00094266	0.34375	1	K1	0.9957
CHRM3	ENSG00000133019	1	1:239386565-239386919	+	TS	0.41335	0.20473	0.20861	0.907	K1	0.9972
CHRM3	ENSG00000133019	4	1:239492709-239492807	+	CE	0.68273	0.92021	-0.23749	0.95	K3	2.5053
ATAD3A	ENSG00000197785	3	1:1512175-1512384	+	TS	0.83142	0.99757	-0.16615	0.956	K2	1.3573
COA6	ENSG00000168275	1	1:234373456-234373467	+	TS	0.79749	0.59655	0.20094	0.96	K1	0.9737
COA6	ENSG00000168275	2	1:234373468-234373678	+	TS	0.20397	0.40539	-0.20142	0.959	K1	0.9737
MTMR9LP	ENSG00000220785	16	1:32235114-32235210	-	AA	0.19722	0.37577	-0.17855	0.915	K4	2.986
ODR4	ENSG00000157181	17	1:186419009-186419233	+	TE	0.22821	0.022528	0.20568	1	K2	1.2925
ODR4	ENSG00000157181	19	1:186419552-186421375	+	TE	0.67286	0.85893	-0.18607	1	K2	1.2925
TMCO4	ENSG00000162542	13	1:19770542-19770569	-	CE	0.94344	0.75429	0.18915	0.984	K3	1.3952
TMCO4	ENSG00000162542	14	1:19755634-19755766	-	CE	0.97197	0.81943	0.15254	0.991	K3	1.3952
FMO4	ENSG00000076258	5	1:171319818-171319957	+	CE	0.94746	0.8174	0.13005	0.938	K3	1.5724
PI4KB	ENSG00000143393	8	1:151326172-151326373	-	CE	0.69557	0.53543	0.16013	0.968	K4	1.9986
RABGAP1L	ENSG00000152061	6	1:174219185-174219295	+	AD	0.94213	0.81066	0.13147	0.952	K1	0.6665
RABGAP1L	ENSG00000152061	11	1:174238822-174238949	+	AF	0.18918	0.0791	0.11008	0.911	K2	0.7869
KLHL17	ENSG00000187961	6	1:961553-961628	+	RI	0.48733	0.2899	0.19743	0.911	K2	1.4252
KLHL17	ENSG00000187961	10	1:962082-962354	+	AA	0.62446	0.18706	0.43741	0.999	K1	0.9991
KLHL17	ENSG00000187961	22	1:964168-964180	+	AD	0.76378	0.35206	0.41171	0.999	K1	0.9183
AL359764.2	ENSG00000287516	9	1:241424292-241424397	+	TS	0.49987	0.12168	0.37818	0.981	K3	1.4995
AL359764.2	ENSG00000287516	10	1:241424398-241424414	+	TS	0.28773	0.87541	-0.58767	0.999	K3	1.4995
AL359764.2	ENSG00000287516	13	1:241424550-241424625	+	RI	0.90511	0.32109	0.58401	0.999	K1	0.8631
CR2	ENSG00000117322	19	1:207473545-207473721	+	CE	0.42275	0.1936	0.22915	0.923	K1	0.9641
MECR	ENSG00000116353	5	1:29230902-29230906	-	TS	0.055702	0.359	-0.3033	0.988	K4	1.7075
MECR	ENSG00000116353	7	1:29230895-29230897	-	TS	0.24674	0.099344	0.14739	0.994	K4	1.7075
TMEM125	ENSG00000179178	4	1:43270586-43270680	+	AA	0.93344	0.74513	0.18831	0.966	K1	0.795
ARID4B	ENSG00000054267	2	1:235328197-235328217	-	TS	0.88637	0.69849	0.18788	0.982	K3	1.3454
SNX27	ENSG00000143376	2	1:151612029-151612049	+	TS	0.028635	0.48381	-0.45518	1	K3	1.2175
RNPEP	ENSG00000176393	34	1:202005558-202006143	+	TE	0.96022	0.83994	0.12029	0.94	K1	0.6324
RNPEP	ENSG00000176393	35	1:202006144-202006147	+	TE	0.039807	0.15987	-0.12006	0.93	K1	0.6324
ARNT	ENSG00000143437	14	1:150842424-150842468	-	CE	0.53687	0.72944	-0.19257	0.972	K5	1.6926
ARNT	ENSG00000143437	47	1:150811681-150811960	-	TE	0.10129	0.0012136	0.10008	1	K3	1.8766
LGR6	ENSG00000133067	12	1:202276306-202276521	+	CE	0.86805	0.48542	0.38262	0.966	K2	1.4574
LGR6	ENSG00000133067	13	1:202280781-202280852	+	CE	0.89753	0.35718	0.54035	0.999	K2	1.4574
CACYBP	ENSG00000116161	5	1:174999947-174999954	+	TS	0.13275	0.61623	-0.48349	0.994	K2	1.4028
CACYBP	ENSG00000116161	6	1:174999955-175000088	+	TS	0.44593	0.025213	0.42071	0.978	K2	1.4028
TMED5	ENSG00000117500	13	1:93154196-93154231	-	TE	0.12846	0.016206	0.11225	0.975	K2	1.8898
TMED5	ENSG00000117500	14	1:93151858-93154195	-	TE	0.36698	0.47021	-0.10324	0.989	K2	1.8898
CAPZB	ENSG00000077549	24	1:19338779-19338822	-	TE	0.2027	0.31213	-0.10943	1	K3	1.4749
H2BC20P	ENSG00000261716	2	1:149850193-149850772	-	TE	0.005942	0.23815	-0.2322	1	K1	0.79
H2BC20P	ENSG00000261716	3	1:149844498-149850192	-	TE	0.99399	0.76145	0.23254	1	K1	0.79
ZNF695	ENSG00000197472	3	1:247008027-247008056	-	TS	0.12696	0.27767	-0.15071	0.902	K3	1.0969
ZNF695	ENSG00000197472	4	1:247008000-247008026	-	TS	0.14745	0.0047123	0.14274	0.989	K3	1.0969
ZNF695	ENSG00000197472	9	1:246988125-246988255	-	CE	0.86271	0.99217	-0.12946	1	K5	3.0004
ZNF695	ENSG00000197472	12	1:246967695-246967792	-	CE	0.69541	0.55733	0.13808	0.963	K3	1.201
DARS2	ENSG00000117593	3	1:173824663-173824672	+	TS	0.0016282	0.13785	-0.13622	1	K4	2.1207
B4GALT3	ENSG00000158850	15	1:161176580-161176612	-	RI	0.11484	0.010383	0.10446	0.972	K4	2.2921
USP33	ENSG00000077254	32	1:77721902-77721925	-	AA	0.50046	0.34301	0.15745	0.995	K1	0.9992
USP33	ENSG00000077254	58	1:77695991-77697474	-	TE	0.90617	0.60176	0.30442	0.955	K1	0.9693
USP33	ENSG00000077254	59	1:77695987-77695990	-	TE	0.093798	0.39806	-0.30426	0.964	K1	0.9693
LEFTY2	ENSG00000143768	9	1:225936603-225937804	-	TE	0.95004	0.83868	0.11136	0.961	K1	0.6372
LEFTY2	ENSG00000143768	10	1:225936598-225936602	-	TE	0.0499	0.16134	-0.11144	0.954	K1	0.6372
SPATA17	ENSG00000162814	21	1:217867022-217867133	+	TE	0.67957	0.087891	0.59168	0.91	K2	0.7726
AJAP1	ENSG00000196581	1	1:4654609-4654731	+	TS	0.66949	0.98182	-0.31233	0.946	K1	0.8841
AJAP1	ENSG00000196581	2	1:4654732-4655454	+	TS	0.33026	0.017756	0.3125	0.957	K1	0.8841
TAF12	ENSG00000120656	4	1:28642655-28642991	-	AD	0.26396	0.40763	-0.14368	0.935	K2	1.1498
CCDC18	ENSG00000122483	25	1:93214743-93214745	+	AA	0.30103	0.097815	0.20322	0.962	K8	3.5655
ZNF692	ENSG00000171163	73	1:248850042-248850044	-	TE	0.25815	0.0079219	0.25023	1	K4	1.4948
ZNF692	ENSG00000171163	74	1:248850024-248850041	-	TE	0.027068	0.15728	-0.13022	0.999	K4	1.4948
ZNF692	ENSG00000171163	77	1:248850006-248850007	-	TE	0.049175	0.28885	-0.23967	0.998	K4	1.4948
DENND4B	ENSG00000198837	2	1:153945135-153945269	-	AF	0.4893	0.89251	-0.40321	0.982	K1	1
GPR161	ENSG00000143147	23	1:168085266-168085268	-	TE	0.33146	0.12555	0.20591	1	K3	1.8782
GPR161	ENSG00000143147	24	1:168084759-168085265	-	TE	0.39454	0.50077	-0.10622	0.972	K3	1.8782
HSPG2	ENSG00000142798	20	1:21880656-21880835	-	CE	0.98576	0.81577	0.16999	1	K2	0.7888
HSPG2	ENSG00000142798	21	1:21880363-21880559	-	CE	0.96276	0.81269	0.15007	0.963	K2	0.7888
HSPG2	ENSG00000142798	78	1:21848893-21849031	-	CE	0.64586	0.80547	-0.1596	0.927	K4	2.8581
HSPG2	ENSG00000142798	79	1:21848643-21848794	-	CE	0.64637	0.80282	-0.15645	0.928	K5	2.8581
HSPG2	ENSG00000142798	80	1:21847958-21848093	-	CE	0.64587	0.8103	-0.16443	0.954	K5	2.8581
HSPG2	ENSG00000142798	83	1:21847689-21847840	-	CE	0.64848	0.80873	-0.16025	0.956	K5	2.8581
HSPG2	ENSG00000142798	84	1:21847354-21847492	-	CE	0.64714	0.80596	-0.15883	0.935	K4	2.8581
HSPG2	ENSG00000142798	85	1:21846448-21846599	-	CE	0.64509	0.79893	-0.15384	0.94	K4	2.8581
HSPG2	ENSG00000142798	88	1:21844148-21844299	-	CE	0.64473	0.80719	-0.16245	0.941	K4	2.8581
PIP5K1A	ENSG00000143398	39	1:151242123-151242269	+	CE	0.97406	0.85288	0.12117	1	K3	0.9311
BCL2L15	ENSG00000188761	16	1:113876816-113878167	-	TE	0.85381	0.40955	0.44426	0.974	K3	1.5589
GABPB2	ENSG00000143458	1	1:151070578-151070760	+	TS	0.060335	0.39695	-0.33662	0.995	K2	1.5734
GABPB2	ENSG00000143458	2	1:151070761-151070776	+	TS	0.59476	0.033396	0.56136	0.991	K2	1.5734
RHBG	ENSG00000132677	3	1:156369240-156369250	+	TS	0.19193	0.80261	-0.61068	0.981	K2	0.9997
COL11A1	ENSG00000060718	3	1:103108486-103108496	-	TS	0.05109	0.51579	-0.4647	1	K2	1.4767
COL11A1	ENSG00000060718	4	1:103108480-103108485	-	TS	0.62026	0.29613	0.32413	0.999	K2	1.4767
COL11A1	ENSG00000060718	67	1:102920311-102920364	-	CE	0.94903	0.82395	0.12508	0.925	K1	0.6051
COL11A1	ENSG00000060718	88	1:102877717-102877950	-	TE	0.51177	0.20228	0.30949	0.984	K3	1.7539
COL11A1	ENSG00000060718	89	1:102877700-102877716	-	TE	0.23364	0.55504	-0.3214	0.943	K3	1.7539
ABL2	ENSG00000143322	34	1:179107718-179108898	-	TE	0.1388	0.0030607	0.13574	0.943	K2	1.4445
ABL2	ENSG00000143322	35	1:179107599-179107717	-	TE	0.29064	0.46357	-0.17293	0.903	K2	1.4445
ORC1	ENSG00000085840	19	1:52372831-52373375	-	TE	0.57738	0.08297	0.49441	0.963	K1	0.9971
ORC1	ENSG00000085840	20	1:52372829-52372830	-	TE	0.42228	0.91664	-0.49435	0.967	K1	0.9971
COQ8A	ENSG00000163050	1	1:226897536-226899404	+	TS	0.76561	0.29593	0.46968	1	K1	0.9112
COQ8A	ENSG00000163050	2	1:226899405-226899555	+	TS	0.23377	0.70519	-0.47142	1	K1	0.9112
SNRPE	ENSG00000182004	14	1:203870052-203870077	+	TE	0.80923	0.90926	-0.10003	0.997	K3	0.826
KCNK1	ENSG00000135750	2	1:233629558-233629606	+	TS	0.38348	0.87731	-0.49383	0.975	K1	0.9974
KCNK1	ENSG00000135750	3	1:233629607-233629914	+	TS	0.6123	0.12433	0.48797	0.979	K1	0.9974
PROX1	ENSG00000117707	2	1:213987935-213987953	+	TS	0.094729	0.93277	-0.83804	1	K2	0
PROX1	ENSG00000117707	3	1:213987954-213987972	+	TS	0.90507	0.064063	0.84101	1	K2	0
PROX1	ENSG00000117707	17	1:214035649-214036423	+	TE	0.14321	0.46029	-0.31708	0.946	K2	1.2872
PROX1	ENSG00000117707	18	1:214036424-214041502	+	TE	0.75808	0.48354	0.27454	0.953	K2	1.2872
PKLR	ENSG00000143627	15	1:155289839-155290678	-	TE	0.18453	0.63247	-0.44794	0.977	K1	0.9683
PKLR	ENSG00000143627	16	1:155289293-155289838	-	TE	0.81612	0.37287	0.44325	0.967	K1	0.9683
C1orf109	ENSG00000116922	8	1:37691459-37691581	-	CE	0.62104	0.16221	0.45883	0.914	K2	1.2425
C1orf109	ENSG00000116922	18	1:37690002-37690215	-	AD	0.29567	0.44882	-0.15315	0.997	K3	2.1207
AL606760.2	ENSG00000236723	1	1:53213473-53213775	-	TS	0.49422	0.078667	0.41556	0.961	K1	0.9623
AL606760.2	ENSG00000236723	2	1:53213341-53213472	-	TS	0.50234	0.92399	-0.42165	0.969	K1	0.9623
ANKRD34A	ENSG00000272031	10	1:145959441-145961403	-	TE	0.84527	0.43103	0.41423	0.925	K2	0.9999
MAP7D1	ENSG00000116871	18	1:36176322-36176417	+	RI	0.438	0.55838	-0.12037	0.912	K5	2.6235
AZIN2	ENSG00000142920	11	1:33081169-33081175	+	TS	0.089309	0.86713	-0.77782	1	K4	0.4036
AZIN2	ENSG00000142920	27	1:33083954-33084127	+	CE	0.79655	0.47082	0.32573	0.944	K3	2.7609
SLC30A7	ENSG00000162695	1	1:100896076-100896089	+	TS	0.57614	0.86442	-0.28829	0.988	K1	0.9937
SLC30A7	ENSG00000162695	2	1:100896090-100896342	+	TS	0.42331	0.13633	0.28698	0.987	K1	0.9937
SLC30A7	ENSG00000162695	14	1:100974903-100975218	+	RI	0.38006	0.51911	-0.13905	0.936	K1	0.9989
DDX59	ENSG00000118197	21	1:200641186-200641256	-	AA	0.67224	0.33178	0.34047	0.925	K1	0.9852
MIIP	ENSG00000116691	16	1:12029895-12030027	+	RI	0.17279	0.06073	0.11206	1	K3	1.6194
MIIP	ENSG00000116691	23	1:12032026-12032039	+	TE	0.14961	0.026438	0.12317	0.987	K3	1.1787
SSBP3	ENSG00000157216	19	1:54258069-54258149	-	CE	0.51146	0.63637	-0.12491	0.938	K3	1.6645
ZSWIM5	ENSG00000162415	9	1:45043219-45043395	-	CE	0.95754	0.79485	0.16269	0.964	K2	1.1553
MORN1	ENSG00000116151	2	1:2391672-2391687	-	TS	0.049571	0.87093	-0.82136	1	K2	0.4492
MORN1	ENSG00000116151	28	1:2371676-2371905	-	TE	0.19977	0.52354	-0.32378	0.915	K1	0.998
MORN1	ENSG00000116151	29	1:2371165-2371675	-	TE	0.79859	0.4832	0.31539	0.903	K1	0.998
MORN1	ENSG00000116151	33	1:2355175-2355464	-	AL	0.12596	0.55475	-0.42878	0.991	K2	1.4267
IRF2BP2	ENSG00000168264	2	1:234608447-234608494	-	AD	0.25599	0.40921	-0.15322	0.987	K1	0.976
TMEM52	ENSG00000178821	8	1:1918893-1918934	-	CE	0.85438	0.98233	-0.12795	0.957	K3	2.2114
UTP25	ENSG00000117597	12	1:209842583-209842695	+	CE	0.99287	0.85658	0.13629	1	K5	1.9838
UTP25	ENSG00000117597	14	1:209843451-209843696	+	CE	0.99394	0.88427	0.10967	1	K5	1.9838
SNAPIN	ENSG00000143553	2	1:153658712-153658713	+	TS	0.30305	0.0054678	0.29758	0.999	K2	1.4181
SNAPIN	ENSG00000143553	4	1:153658727-153658886	+	TS	0.12287	0.32872	-0.20585	0.998	K2	1.4181
HES4	ENSG00000188290	2	1:1000097-1000111	-	TS	0.42166	0.91032	-0.48866	0.924	K2	1.2632
HES4	ENSG00000188290	7	1:999614-999691	-	RI	0.39942	0.15523	0.24419	0.988	K3	2.2876
CDK11B	ENSG00000248333	37	1:1635587-1635737	-	TE	0.44819	0.31761	0.13058	0.93	K2	1.4121
TSPAN2	ENSG00000134198	11	1:115050445-115050555	-	TE	0.14122	0.0015128	0.1397	0.954	K2	1.4101
MTHFR	ENSG00000177000	46	1:11790566-11790641	-	TE	0.65089	0.76079	-0.10989	0.984	K4	1.4682
MTHFR	ENSG00000177000	49	1:11790041-11790067	-	TE	0.16445	0.057863	0.10659	1	K4	1.4682
GPR89A	ENSG00000117262	2	1:145607990-145608018	+	TS	0.039333	0.46024	-0.4209	1	K3	1.5265
GPR89A	ENSG00000117262	3	1:145608019-145608026	+	TS	0.70583	0.40382	0.30201	1	K3	1.5265
TMEM63A	ENSG00000196187	14	1:225866574-225866682	-	CE	0.72854	0.87947	-0.15093	0.91	K3	2.0902
TMEM63A	ENSG00000196187	17	1:225866133-225866208	-	CE	0.39616	0.21782	0.17834	0.996	K3	2.2914
TMEM63A	ENSG00000196187	18	1:225866051-225866132	-	RI	0.39545	0.21624	0.17921	0.998	K3	2.2914
TMEM63A	ENSG00000196187	19	1:225865968-225866050	-	AA	0.39619	0.21599	0.18019	0.998	K3	2.2914
DAP3	ENSG00000132676	4	1:155687991-155688192	+	TS	0.38657	0.90518	-0.51861	0.994	K2	0.9996
DAP3	ENSG00000132676	19	1:155717006-155717128	+	CE	0.89326	0.78124	0.11201	0.995	K11	3.3097
HYI	ENSG00000178922	5	1:43453809-43453825	-	TS	0.13255	0.021947	0.1106	0.926	K3	1.1026
HYI	ENSG00000178922	16	1:43452903-43453004	-	CE	0.54302	0.35598	0.18704	0.962	K3	2.5911
HYI	ENSG00000178922	17	1:43452320-43452902	-	RI	0.32234	0.15575	0.16659	0.944	K3	2.5911
HYI	ENSG00000178922	32	1:43451158-43451159	-	TE	0.7511	0.98148	-0.23037	0.981	K3	1.0285
HENMT1	ENSG00000162639	7	1:108659864-108659962	-	CE	0.84374	0.98649	-0.14275	0.983	K2	1.8313
HENMT1	ENSG00000162639	17	1:108648800-108648893	-	TE	0.25379	0.047339	0.20646	0.944	K2	1.7242
PEX10	ENSG00000157911	4	1:2412531-2412535	-	TS	0.040577	0.28861	-0.24804	0.993	K3	2.0841
PEX10	ENSG00000157911	5	1:2412515-2412530	-	TS	0.20034	0.019231	0.18111	0.975	K3	2.0841
DYRK3	ENSG00000143479	14	1:206649194-206649197	+	TE	0.0090514	0.25518	-0.24613	1	K3	1.8557
RCAN3	ENSG00000117602	2	1:24502836-24502896	+	TS	0.59111	0.14397	0.44714	0.914	K1	0.9671
RCAN3	ENSG00000117602	3	1:24502897-24503117	+	TS	0.40994	0.86297	-0.45304	0.933	K1	0.9671
CEP170	ENSG00000143702	26	1:243185779-243186072	-	CE	0.78516	0.66233	0.12284	0.974	K9	5.9793
CEP170	ENSG00000143702	44	1:243156348-243156455	-	AA	0.88609	0.7665	0.11959	0.999	K9	6.0611
CEP170	ENSG00000143702	47	1:243142316-243142366	-	AD	0.59816	0.87921	-0.28106	1	K9	6.0611
CEP170	ENSG00000143702	69	1:243125922-243126134	-	TE	0.002394	0.11112	-0.10873	1	K3	2.3249
ZNF496	ENSG00000162714	6	1:247329569-247329615	-	AA	0.84753	0.74438	0.10315	0.973	K1	0.818
C1orf167	ENSG00000215910	32	1:11788164-11788242	+	AA	0.5715	0.27458	0.29692	0.911	K3	2.0025
C1orf167	ENSG00000215910	33	1:11788243-11788378	+	CE	0.8118	0.50342	0.30838	0.922	K3	2.0025
C1orf167	ENSG00000215910	34	1:11788652-11788746	+	CE	0.71048	0.30686	0.40362	0.96	K3	2.0025
RERE	ENSG00000142599	35	1:8423167-8423247	-	CE	0.13168	0.48785	-0.35617	0.993	K3	1.4511
PLK3	ENSG00000173846	27	1:44805487-44805600	+	TE	0.17107	0.55132	-0.38025	0.976	K2	0.9928
PLK3	ENSG00000173846	29	1:44805951-44805990	+	TE	0.82818	0.4515	0.37667	0.971	K2	0.9928
DEDD	ENSG00000158796	8	1:161132106-161132151	-	AF	0.086263	0.31157	-0.22531	0.968	K3	1.7873
MARK1	ENSG00000116141	5	1:220576646-220576736	+	CE	0.21634	0.42739	-0.21106	0.931	K1	0.9799
MARK1	ENSG00000116141	23	1:220657790-220657834	+	CE	0.75472	0.52416	0.23056	0.942	K1	0.9982
LINC01140	ENSG00000267272	20	1:87133965-87134131	+	TE	0.007974	0.32268	-0.3147	1	K3	1.5787
LINC01140	ENSG00000267272	21	1:87134132-87134192	+	TE	0.24569	0.021274	0.22441	0.984	K3	1.5787
LINC01140	ENSG00000267272	24	1:87134596-87136669	+	TE	0.46679	0.213	0.2538	0.97	K3	1.5787
SPSB1	ENSG00000171621	8	1:9367576-9367863	+	TE	0.49631	0.29952	0.19679	0.997	K2	0.9977
SPSB1	ENSG00000171621	9	1:9367864-9369532	+	TE	0.50384	0.70123	-0.19739	0.999	K2	0.9977
ANKRD65	ENSG00000235098	1	1:1421445-1421769	-	TS	0.55034	0.053535	0.49681	0.926	K2	1.3324
ANKRD65	ENSG00000235098	3	1:1421133-1421260	-	TS	0.22318	0.45812	-0.23494	0.937	K2	1.3324
ANKRD65	ENSG00000235098	10	1:1418880-1419137	-	TE	0.15597	0.016445	0.13952	0.972	K2	1.0565
ANKRD65	ENSG00000235098	11	1:1418422-1418879	-	TE	0.74646	0.93215	-0.1857	0.995	K2	1.0565
PRDM16	ENSG00000142611	31	1:3433734-3433925	+	TE	0.17563	0.45624	-0.2806	0.923	K3	1.5346
ESRRG	ENSG00000196482	29	1:216723333-216723416	-	TS	0.49627	0.067322	0.42895	0.931	K3	0.9876
ESRRG	ENSG00000196482	30	1:216723244-216723332	-	TS	0.27742	0.93494	-0.65752	1	K3	0.9876
ESRRG	ENSG00000196482	41	1:216677312-216677327	-	TE	0.44902	0.12905	0.31997	0.987	K2	0.9803
ESRRG	ENSG00000196482	42	1:216677201-216677311	-	TE	0.5559	0.86637	-0.31047	0.985	K2	0.9803
ESRRG	ENSG00000196482	50	1:216505490-216506787	-	TE	0.013428	0.4029	-0.38947	1	K3	2.1049
ESRRG	ENSG00000196482	51	1:216505454-216505489	-	TE	0.39339	0.013947	0.37944	1	K3	2.1049
MICOS10	ENSG00000173436	24	1:19626588-19626606	+	TE	0.52738	0.72696	-0.19959	1	K3	1.6533
MICOS10	ENSG00000173436	27	1:19626630-19626630	+	TE	0.19583	0.0015205	0.1943	0.968	K3	1.6533
LINC00623	ENSG00000226067	4	1:120913275-120913305	+	TS	0.62418	0.1352	0.48898	0.997	K3	1.3218
LINC00623	ENSG00000226067	5	1:120913306-120913327	+	TS	0.076964	0.54755	-0.47059	0.999	K3	1.3218
LINC00623	ENSG00000226067	9	1:120952786-120953219	+	RI	0.39411	0.63902	-0.24491	0.987	K3	1.7971
TLCD4-RWDD3	ENSG00000271092	8	1:95230902-95230994	+	CE	0.87068	0.29141	0.57926	0.992	K1	0.7219
CC2D1B	ENSG00000154222	10	1:52360550-52360973	-	RI	0.17116	0.042755	0.12841	0.937	K1	0.7593
CC2D1B	ENSG00000154222	44	1:52354365-52354454	-	CE	0.2622	0.084886	0.17732	0.969	K1	0.9242
SDCCAG8	ENSG00000054282	19	1:243305088-243305557	+	TE	0.49912	0.83122	-0.33209	0.934	K2	0.9997
SDCCAG8	ENSG00000054282	20	1:243305558-243306548	+	TE	0.49818	0.16548	0.3327	0.925	K2	0.9997
ANGEL2	ENSG00000174606	1	1:213015827-213015867	-	TS	0.077018	0.56527	-0.48826	1	K1	0.9869
ANGEL2	ENSG00000174606	2	1:213015613-213015826	-	TS	0.92337	0.43648	0.48689	0.997	K1	0.9869
ANGEL2	ENSG00000174606	4	1:213015226-213015493	-	AF	0.49742	0.34196	0.15546	0.962	K2	1.5365
ANGEL2	ENSG00000174606	5	1:213013093-213013418	-	CE	0.95806	0.83643	0.12163	0.984	K2	1.5365
MIGA1	ENSG00000180488	32	1:77877053-77878325	+	TE	0.20229	0.9818	-0.77951	1	K2	1.218
MIGA1	ENSG00000180488	35	1:77878379-77878421	+	TE	0.62016	0.01732	0.60284	0.94	K2	1.218
SYT6	ENSG00000134207	10	1:114152218-114152440	-	AF	0.11884	0.015463	0.10338	0.994	K3	1.8573
SYT6	ENSG00000134207	22	1:114091765-114092010	-	TE	0.29904	0.44469	-0.14565	0.948	K3	2.0139
NUP133	ENSG00000069248	1	1:229508327-229508341	-	TS	0.56885	0.77574	-0.20689	1	K1	0.9978
NUP133	ENSG00000069248	2	1:229508068-229508326	-	TS	0.4306	0.2231	0.2075	1	K1	0.9978
NA	ENSG00000228106	21	1:222830980-222831042	+	AF	0.15586	0.031739	0.12412	0.945	K4	2.5058
SH3GLB1	ENSG00000097033	3	1:86704895-86704971	+	TS	0.26158	0.0061747	0.25541	0.969	K2	0.9895
SH3GLB1	ENSG00000097033	16	1:86743128-86743268	+	TE	0.47342	0.62638	-0.15297	0.908	K2	1.4925
SH3GLB1	ENSG00000097033	17	1:86743269-86748176	+	TE	0.18228	0.3371	-0.15482	1	K2	1.4925
SH3GLB1	ENSG00000097033	18	1:86748177-86748184	+	TE	0.34506	0.037716	0.30735	1	K2	1.4925
TMEM234	ENSG00000160055	14	1:32217437-32217577	-	CE	0.46619	0.20711	0.25907	0.993	K3	2.2277
RPS6KC1	ENSG00000136643	13	1:213176400-213176492	+	CE	0.77318	0.64281	0.13038	0.994	K5	2.0774
LINC01748	ENSG00000226476	36	1:60579936-60580454	-	TE	0.24038	0.043051	0.19733	0.925	K2	1.1379
LINC01748	ENSG00000226476	38	1:60579487-60579866	-	TE	0.61192	0.95492	-0.343	0.995	K2	1.1379
CHRNB2	ENSG00000160716	21	1:154579263-154579821	+	TE	0.30997	0.14935	0.16062	0.911	K2	0.9977
NPHP4	ENSG00000131697	22	1:5890868-5891028	-	CE	0.91157	0.68936	0.22221	0.957	K2	1.4394
NPHP4	ENSG00000131697	24	1:5887286-5887466	-	CE	0.96797	0.71003	0.25794	1	K2	1.4394
NPHP4	ENSG00000131697	47	1:5865102-5865273	-	CE	0.88359	0.70253	0.18106	0.902	K4	2.1739
NPHP4	ENSG00000131697	49	1:5864338-5864517	-	CE	0.9057	0.71225	0.19345	0.949	K4	2.1739
NPHP4	ENSG00000131697	53	1:5863265-5863405	-	TE	0.040538	0.26487	-0.22433	0.99	K2	0.8255
GBA	ENSG00000177628	39	1:155235016-155235100	-	TE	0.25526	0.008592	0.24667	0.916	K2	1.4931
ZMYM4	ENSG00000146463	3	1:35295927-35295988	+	CE	0.33973	0.54169	-0.20196	0.99	K1	0.9949
ST3GAL3	ENSG00000126091	88	1:43911875-43914621	+	TE	0.93588	0.085468	0.85042	1	K1	0.0006
ST3GAL3	ENSG00000126091	89	1:43914622-43914639	+	TE	0.06336	0.91541	-0.85205	1	K1	0.0006
FAAP20	ENSG00000162585	14	1:2198143-2198753	-	RI	0.65838	0.34253	0.31585	0.936	K2	1.4855
FAAP20	ENSG00000162585	36	1:2189548-2189568	-	TE	0.94062	0.72365	0.21697	0.959	K2	0.8487
FAAP20	ENSG00000162585	37	1:2189544-2189547	-	TE	0.058941	0.27816	-0.21922	0.938	K2	0.8487
FAAP20	ENSG00000162585	38	1:2186838-2187206	-	CE	0.16543	0.80284	-0.6374	1	K4	1.7203
PHTF1	ENSG00000116793	2	1:113759477-113759486	-	TS	0.5848	0.3505	0.2343	1	K3	0.9911
PHTF1	ENSG00000116793	4	1:113759339-113759437	-	TS	0.41472	0.64899	-0.23428	1	K3	0.9911
PER3	ENSG00000049246	31	1:7829834-7829836	+	AA	0.35944	0.088226	0.27121	0.932	K1	1
PHGDH	ENSG00000092621	14	1:119711906-119711933	+	TS	0.35289	0.24434	0.10855	0.997	K4	1.952
PHGDH	ENSG00000092621	20	1:119711996-119712160	+	TS	0.1289	0.24888	-0.11998	0.949	K4	1.952
PHGDH	ENSG00000092621	48	1:119727103-119727425	+	TE	0.25811	0.010273	0.24783	0.993	K1	0.9994
PHGDH	ENSG00000092621	49	1:119727426-119727684	+	TE	0.74127	0.98938	-0.24811	0.996	K1	0.9994
SEMA6C	ENSG00000143434	4	1:151146433-151146457	-	TS	0.17434	0.40918	-0.23483	0.94	K2	1.531
SEMA6C	ENSG00000143434	16	1:151137986-151138008	-	AD	0.86636	0.61608	0.25028	0.979	K2	1.2528
BEND5	ENSG00000162373	2	1:48776892-48776932	-	TS	0.36709	0.15318	0.2139	0.965	K2	1.5705
TNNT2	ENSG00000118194	73	1:201359024-201359033	-	TE	0.68676	0.037584	0.64917	1	K4	0.9961
TNNT2	ENSG00000118194	74	1:201359019-201359023	-	TE	0.18977	0.96084	-0.77108	1	K4	0.9961
AC245297.3	ENSG00000274265	11	1:149177158-149177212	+	CE	0.83748	0.70909	0.12839	0.912	K4	1.8174
AL359915.1	ENSG00000227712	6	1:119317353-119317927	-	AL	0.21721	0.87371	-0.65651	0.998	K2	0.9219
CSMD2	ENSG00000121904	9	1:33820469-33820556	-	CE	0.65578	0.83166	-0.17588	0.946	K4	2.0996
CSMD2	ENSG00000121904	15	1:33810743-33810864	-	CE	0.65689	0.83033	-0.17344	0.955	K5	2.3406
CSMD2	ENSG00000121904	19	1:33788600-33788712	-	CE	0.64677	0.79783	-0.15106	0.932	K5	2.3028
CSMD2	ENSG00000121904	20	1:33772569-33772751	-	CE	0.66511	0.87162	-0.20651	0.978	K5	2.3028
CSMD2	ENSG00000121904	31	1:33709089-33709258	-	CE	0.96027	0.83228	0.128	0.925	K1	0.5436
CSMD2	ENSG00000121904	57	1:33600242-33600864	-	RI	0.62425	0.36301	0.26123	0.93	K2	1.5511
CSMD2	ENSG00000121904	58	1:33598689-33600241	-	AL	0.63364	0.3594	0.27424	0.916	K2	1.5511
CSMD2	ENSG00000121904	59	1:33591807-33592489	-	AL	0.44858	0.12563	0.32294	0.948	K1	0.9852
PRKAB2	ENSG00000131791	4	1:147167767-147167933	-	CE	0.94922	0.84854	0.10068	0.996	K3	0.8452
KDF1	ENSG00000175707	7	1:26949565-26950151	-	TE	0.40954	0.077855	0.33168	0.968	K1	0.9991
KDF1	ENSG00000175707	8	1:26949562-26949564	-	TE	0.5904	0.9223	-0.3319	0.967	K1	0.9991
ARID1A	ENSG00000117713	11	1:26731152-26731318	+	TE	0.0066981	0.16002	-0.15332	1	K1	0.6123
ARID1A	ENSG00000117713	12	1:26731319-26731568	+	TE	0.99351	0.84236	0.15116	1	K1	0.6123
AURKAIP1	ENSG00000175756	17	1:1373732-1373736	-	TE	0.88507	0.71864	0.16644	0.964	K2	0.8563
AURKAIP1	ENSG00000175756	18	1:1373730-1373731	-	TE	0.1153	0.28086	-0.16556	0.972	K2	0.8563
CACNA1E	ENSG00000198216	66	1:181798292-181798912	+	TE	0.026428	0.19378	-0.16735	0.993	K3	1.2776
CACNA1E	ENSG00000198216	69	1:181801581-181806778	+	TE	0.07924	0.19876	-0.11952	0.909	K3	1.2776
GORAB	ENSG00000120370	4	1:170533464-170533651	+	CE	0.25796	0.10856	0.1494	0.997	K2	1.1064
MIXL1	ENSG00000185155	5	1:226225648-226225750	+	RI	0.85768	0.98735	-0.12967	0.939	K1	0.7219
ADGRB2	ENSG00000121753	13	1:31756265-31756801	-	TS	0.0050535	0.1999	-0.19485	1	K1	0.7128
ADGRB2	ENSG00000121753	14	1:31755999-31756264	-	TS	0.99514	0.80047	0.19467	1	K1	0.7128
ADGRB2	ENSG00000121753	52	1:31728025-31728081	-	CE	0.849	0.57327	0.27573	0.99	K2	1.4888
ADGRB2	ENSG00000121753	53	1:31727606-31728024	-	RI	0.28738	0.11126	0.17612	0.972	K2	1.4888
SLC2A1-AS1	ENSG00000227533	2	1:42959078-42959099	+	TS	0.71782	0.98267	-0.26484	0.997	K2	1.4402
SLC2A1-AS1	ENSG00000227533	3	1:42959100-42959103	+	TS	0.18486	0.017258	0.1676	0.99	K2	1.4402
FMOD	ENSG00000122176	10	1:203341337-203341829	-	TE	0.26117	0.78318	-0.52202	0.964	K2	0.9904
FMOD	ENSG00000122176	11	1:203340661-203341336	-	TE	0.068966	0.2218	-0.15284	0.906	K2	0.9904
FMOD	ENSG00000122176	12	1:203340628-203340660	-	TE	0.74153	0.069023	0.67251	0.998	K2	0.9904
PKN2	ENSG00000065243	2	1:88684273-88684572	+	TS	0.52842	0.69442	-0.166	0.98	K2	0.9995
PKN2	ENSG00000065243	3	1:88684573-88684628	+	TS	0.47061	0.30494	0.16567	0.983	K2	0.9995
MSTO1	ENSG00000125459	34	1:155611828-155611852	+	AD	0.35925	0.19363	0.16562	0.969	K7	4.1637
MSTO1	ENSG00000125459	48	1:155612806-155612843	+	AA	0.1812	0.076219	0.10498	0.966	K2	1.0011
MSTO1	ENSG00000125459	60	1:155614205-155614931	+	TE	0.13181	0.002954	0.12885	0.913	K3	1.2116
SLC35A3	ENSG00000117620	1	1:99969351-99969978	+	TS	0.068877	0.40489	-0.33601	0.978	K4	1.9019
SLC35A3	ENSG00000117620	6	1:99970013-99970015	+	TS	0.57064	0.34573	0.22491	0.984	K4	1.9019
SLC35A3	ENSG00000117620	42	1:100023454-100023824	+	TE	0.070194	0.29179	-0.2216	0.996	K3	1.8548
SLC35A3	ENSG00000117620	44	1:100023943-100024014	+	TE	0.27953	0.15196	0.12756	0.98	K3	1.8548
S100A13	ENSG00000189171	12	1:153626534-153626950	-	RI	0.3696	0.21009	0.15951	0.961	K4	2.3031
PRDX6-AS1	ENSG00000203739	18	1:173417793-173417798	-	TE	0.025312	0.30356	-0.27825	0.999	K2	1.1306
RHOU	ENSG00000116574	2	1:228737673-228737731	+	CE	0.95998	0.85625	0.10374	0.978	K1	0.5585
GRHL3	ENSG00000158055	28	1:24354374-24354488	+	TE	0.38787	0.044962	0.3429	0.912	K1	0.9515
RAB29	ENSG00000117280	15	1:205771649-205771653	-	AA	0.95114	0.81998	0.13116	0.993	K3	0.9142
RAB29	ENSG00000117280	25	1:205769437-205769446	-	TE	0.043022	0.15956	-0.11653	1	K3	1.6587
RNPC3	ENSG00000185946	17	1:103543296-103543298	+	AA	0.59136	0.39926	0.1921	0.948	K1	0.9971
VAV3	ENSG00000134215	1	1:107965010-107965180	-	TS	0.42269	0.70984	-0.28715	0.931	K2	1.4934
VAV3	ENSG00000134215	3	1:107964666-107964853	-	TS	0.23637	0.050611	0.18576	0.994	K2	1.4934
VAV3	ENSG00000134215	56	1:107571589-107572847	-	TE	0.016268	0.12617	-0.1099	0.987	K3	1.0576
PTAFR	ENSG00000169403	5	1:28149673-28151059	-	TE	0.321	0.089171	0.23183	1	K1	0.9495
PTAFR	ENSG00000169403	6	1:28147166-28149672	-	TE	0.6795	0.91121	-0.23172	1	K1	0.9495
TSNAX	ENSG00000116918	14	1:231563465-231563629	+	CE	0.20739	0.034585	0.17281	0.998	K2	0.8281
BTBD8	ENSG00000189195	1	1:92080305-92080335	+	TS	0.61526	0.9638	-0.34854	1	K1	0.9991
BTBD8	ENSG00000189195	2	1:92080336-92080720	+	TS	0.38515	0.036784	0.34836	1	K1	0.9991
AL451062.2	ENSG00000284989	17	1:43792102-43792149	+	CE	0.83617	0.94926	-0.11308	0.917	K2	0.8863
ZFP69	ENSG00000187815	1	1:40477290-40477629	+	TS	0.1382	0.39289	-0.25469	0.964	K1	0.9654
ZFP69	ENSG00000187815	2	1:40477630-40477894	+	TS	0.86206	0.60583	0.25623	0.945	K1	0.9654
NME7	ENSG00000143156	36	1:169132537-169132817	-	TE	0.11606	0.55746	-0.4414	0.962	K1	0.9898
NME7	ENSG00000143156	37	1:169132531-169132536	-	TE	0.88454	0.44084	0.4437	0.951	K1	0.9898
KAZN	ENSG00000189337	5	1:14598704-14598716	+	TS	0.032582	0.25503	-0.22245	0.995	K1	0.787
KAZN	ENSG00000189337	6	1:14598717-14598910	+	TS	0.967	0.753	0.214	0.999	K1	0.787
KAZN	ENSG00000189337	9	1:14924130-14924572	+	AF	0.12269	0.35116	-0.22847	0.944	K1	0.9183
PADI3	ENSG00000142619	2	1:17259578-17259758	+	CE	0.93815	0.80398	0.13417	0.912	K1	0.6293
CDC42SE1	ENSG00000197622	6	1:151059616-151059622	-	TS	0.24714	0.061406	0.18573	0.999	K2	1.6423
CDC42SE1	ENSG00000197622	19	1:151050985-151052113	-	TE	0.41728	0.27411	0.14317	1	K3	2.1482
LINC00339	ENSG00000218510	28	1:22030947-22031023	+	TE	0.95034	0.016944	0.9334	1	K2	0.8368
LINC00339	ENSG00000218510	30	1:22031127-22031219	+	TE	0.031007	0.27344	-0.24243	1	K2	0.8368
LINC00339	ENSG00000218510	31	1:22031220-22031223	+	TE	0.032021	0.72415	-0.69213	1	K2	0.8368
TGFBR3	ENSG00000069702	44	1:91682426-91682429	-	TE	0.071315	0.25064	-0.17932	0.926	K3	1.7924
PRKACB	ENSG00000142875	37	1:84204526-84205297	+	TE	0.95129	0.34468	0.60661	1	K2	0.9144
PRKACB	ENSG00000142875	38	1:84205298-84205439	+	TE	0.050122	0.64845	-0.59833	1	K2	0.9144
MRPL20-AS1	ENSG00000224870	7	1:1399686-1399689	+	AD	0.4593	0.57546	-0.11616	0.938	K2	1.4139
MRPL20-AS1	ENSG00000224870	10	1:1399981-1400157	+	AA	0.35198	0.52493	-0.17295	0.993	K2	1.4139
MPZ	ENSG00000158887	19	1:161304779-161305289	-	TE	0.98987	0.78032	0.20955	1	K2	0.7484
MPZ	ENSG00000158887	20	1:161304737-161304778	-	TE	0.01016	0.21701	-0.20685	1	K2	0.7484
ZMYM1	ENSG00000197056	22	1:35111772-35111775	+	AA	0.98365	0.80274	0.18091	1	K2	0.8983
ZMYM1	ENSG00000197056	28	1:35113216-35114636	+	TE	0.17982	0.074184	0.10564	1	K3	2.2105
ZMYM1	ENSG00000197056	30	1:35115625-35115854	+	TE	0.050107	0.20192	-0.15181	0.988	K3	2.2105
SLC5A9	ENSG00000117834	33	1:48247602-48247718	+	TE	0.11259	0.6674	-0.55481	0.998	K3	1.1745
SLC5A9	ENSG00000117834	34	1:48247719-48248638	+	TE	0.8265	0.27002	0.55647	0.998	K3	1.1745
HHLA3	ENSG00000197568	2	1:70354811-70354811	+	TS	0.81313	0.038989	0.77415	1	K3	1.3809
HHLA3	ENSG00000197568	4	1:70354828-70354828	+	TS	0.023856	0.3981	-0.37424	1	K3	1.3809
HHLA3	ENSG00000197568	5	1:70354829-70354843	+	TS	0.024966	0.49833	-0.47336	1	K3	1.3809
HHLA3	ENSG00000197568	8	1:70355108-70355111	+	AD	0.5886	0.31889	0.2697	0.95	K3	2.1704
HHLA3	ENSG00000197568	9	1:70355112-70355208	+	AD	0.43495	0.21214	0.22282	0.912	K3	2.1704
HHLA3	ENSG00000197568	13	1:70366933-70366984	+	CE	0.10435	0.35214	-0.24779	0.971	K1	0.9183
HHLA3	ENSG00000197568	14	1:70367617-70367723	+	TE	0.25145	0.022398	0.22905	0.978	K2	1.0699
HHLA3	ENSG00000197568	16	1:70367912-70368023	+	TE	0.7403	0.97761	-0.23731	0.979	K2	1.0699
FCRL5	ENSG00000143297	16	1:157524279-157524557	-	CE	0.60545	0.92609	-0.32064	0.994	K2	1.5306
RGS5	ENSG00000143248	1	1:163321788-163321791	-	TS	0.12075	0.38671	-0.26596	0.939	K3	1.7794
RGS5	ENSG00000143248	6	1:163319182-163319291	-	CE	0.79747	0.58836	0.20911	0.912	K3	2.3554
IPO9	ENSG00000198700	3	1:201834954-201835064	+	CE	0.23778	0.070153	0.16763	1	K1	0.848
AL596214.1	ENSG00000286548	1	1:89525414-89525472	-	TS	0.19997	0.81332	-0.61335	0.992	K1	0.9977
AL596214.1	ENSG00000286548	2	1:89525157-89525413	-	TS	0.79605	0.19178	0.60428	0.992	K1	0.9977
GPR153	ENSG00000158292	4	1:6251338-6251530	-	CE	0.94574	0.80747	0.13827	0.936	K2	0.8357
STUM	ENSG00000203685	9	1:226602195-226605602	+	TE	0.11984	0.46455	-0.34471	0.968	K2	1.4017
ODF2L	ENSG00000122417	2	1:86396324-86396340	-	TS	0.74525	0.014081	0.73117	1	K3	1.3191
ODF2L	ENSG00000122417	5	1:86396281-86396283	-	TS	0.18046	0.84486	-0.6644	0.992	K3	1.3191
ODF2L	ENSG00000122417	11	1:86386915-86387079	-	CE	0.84193	0.96372	-0.12179	0.923	K5	2.9574
ODF2L	ENSG00000122417	12	1:86386809-86386914	-	TE	0.36105	0.012606	0.34844	0.967	K1	0.9998
ODF2L	ENSG00000122417	13	1:86385728-86386808	-	TE	0.63924	0.98744	-0.34819	0.965	K1	0.9998
AL157944.1	ENSG00000233290	5	1:82814114-82814204	-	CE	0.47385	0.73579	-0.26194	0.944	K4	2.2968
MDM4	ENSG00000198625	15	1:204537430-204537458	+	AA	0.52263	0.81287	-0.29023	0.998	K2	1.3932
MDM4	ENSG00000198625	16	1:204537459-204537497	+	CE	0.56402	0.84039	-0.27636	0.994	K2	1.3932
SLC44A3-AS1	ENSG00000224081	13	1:94820158-94820192	-	TS	0.012075	0.19219	-0.18011	1	K4	1.7399
SLC44A3-AS1	ENSG00000224081	22	1:94742411-94742414	-	AA	0.41112	0.14807	0.26305	0.903	K2	1.7584
SLC44A3-AS1	ENSG00000224081	24	1:94732258-94732437	-	CE	0.67332	0.32175	0.35157	0.94	K2	1.7584
AK2	ENSG00000004455	4	1:33036903-33036911	-	TS	0.59535	0.69672	-0.10137	0.999	K4	1.8318
S100A2	ENSG00000196754	11	1:153561439-153561591	-	TE	0.1053	0.76049	-0.6552	0.998	K3	0.5956
S100A2	ENSG00000196754	12	1:153561349-153561438	-	TE	0.88141	0.23998	0.64143	0.995	K3	0.5956
CD101	ENSG00000134256	15	1:117036168-117036198	+	AA	0.88455	0.61473	0.26982	0.929	K1	0.9183
CAP1	ENSG00000131236	2	1:40040240-40040322	+	TS	0.037285	0.94394	-0.90665	1	K2	0
CAP1	ENSG00000131236	3	1:40040323-40040467	+	TS	0.96255	0.062952	0.89959	1	K2	0
TXNIP	ENSG00000265972	7	1:145994801-145994928	-	RI	0.03317	0.19905	-0.16588	0.993	K1	0.6374
TXNIP	ENSG00000265972	9	1:145994438-145994543	-	RI	0.05128	0.16205	-0.11077	0.951	K1	0.5713
LINC01128	ENSG00000228794	34	1:847654-847806	+	CE	0.67345	0.9209	-0.24745	0.937	K2	1.5306
LINC01128	ENSG00000228794	61	1:857247-859085	+	TE	0.40732	0.014684	0.39263	1	K3	1.5406
LINC01128	ENSG00000228794	62	1:859086-859332	+	TE	0.11067	0.58993	-0.47927	0.976	K3	1.5406
PRDM2	ENSG00000116731	20	1:13769118-13769173	+	CE	0.11471	0.42442	-0.3097	0.956	K2	1.3383
PRDM2	ENSG00000116731	30	1:13787658-13788059	+	TE	0.15248	0.0069251	0.14556	1	K2	1.5197
KLHL20	ENSG00000076321	20	1:173785163-173785513	+	TE	0.4388	0.23481	0.20399	0.973	K1	0.9999
KLHL20	ENSG00000076321	21	1:173785514-173786692	+	TE	0.56068	0.76415	-0.20347	0.959	K1	0.9999
H3-3A	ENSG00000163041	24	1:226071753-226071846	+	TE	0.15906	0.011386	0.14768	1	K3	1.7645
KIF21B	ENSG00000116852	9	1:201004541-201004765	-	AD	0.025497	0.13279	-0.10729	0.991	K2	0.5294
LRP8	ENSG00000157193	76	1:53249380-53249440	-	CE	0.62042	0.4299	0.19052	0.986	K4	2.7037
LRP8	ENSG00000157193	90	1:53245624-53245981	-	TE	0.32171	0.012356	0.30936	1	K4	2.0798
LRP8	ENSG00000157193	91	1:53245591-53245623	-	TE	0.15589	0.0010619	0.15483	0.973	K4	2.0798
LRP8	ENSG00000157193	97	1:53245542-53245544	-	TE	0.29464	0.69384	-0.3992	0.961	K4	2.0798
LRP8	ENSG00000157193	98	1:53242364-53245541	-	TE	0.1911	0.29436	-0.10326	0.991	K4	2.0798
SELENON	ENSG00000162430	21	1:25815991-25818219	+	TE	0.080003	0.26552	-0.18551	0.991	K2	1.5348
SELENON	ENSG00000162430	22	1:25818220-25818221	+	TE	0.68079	0.46059	0.2202	0.995	K2	1.5348
ELAVL4	ENSG00000162374	22	1:50141772-50141858	+	CE	0.073725	0.27087	-0.19714	0.905	K1	0.7219
ELAVL4	ENSG00000162374	32	1:50180491-50180886	+	TE	0.12842	0.59324	-0.46482	0.978	K2	0.9553
ELAVL4	ENSG00000162374	33	1:50180887-50181278	+	TE	0.13038	0.40764	-0.27726	0.911	K2	0.9553
ELAVL4	ENSG00000162374	34	1:50181279-50181300	+	TE	0.87929	0.12137	0.75791	1	K2	0.9553
ELAVL4	ENSG00000162374	42	1:50201117-50201399	+	TE	0.1149	0.71307	-0.59817	0.995	K4	1.5495
ELAVL4	ENSG00000162374	48	1:50202295-50203747	+	TE	0.23972	0.02591	0.21381	0.997	K4	1.5495
ELAVL4	ENSG00000162374	49	1:50203748-50203770	+	TE	0.03566	0.2867	-0.25104	0.995	K4	1.5495
PATJ	ENSG00000132849	42	1:61952075-61952311	+	TS	0.11744	0.87223	-0.75479	1	K2	0
PATJ	ENSG00000132849	43	1:61952312-61952411	+	TS	0.86969	0.11811	0.75158	1	K2	0
PATJ	ENSG00000132849	54	1:62100319-62100408	+	CE	0.16226	0.053503	0.10876	0.998	K2	0.6846
PATJ	ENSG00000132849	59	1:62114251-62114767	+	TE	0.041633	0.50604	-0.46441	1	K2	0.9998
VASH2	ENSG00000143494	9	1:212951339-212951392	+	CE	0.98073	0.81879	0.16194	1	K5	3.1848
VASH2	ENSG00000143494	14	1:212951589-212951634	+	AA	0.97825	0.82855	0.14969	1	K5	3.1848
VASH2	ENSG00000143494	20	1:212961255-212961360	+	AD	0.24746	0.087308	0.16016	1	K5	2.6613
VASH2	ENSG00000143494	21	1:212965722-212965778	+	CE	0.69805	0.87663	-0.17859	1	K5	2.6613
USF1	ENSG00000158773	14	1:161042555-161042585	-	AD	0.73262	0.61076	0.12186	0.974	K1	0.9638
DUSP12	ENSG00000081721	1	1:161749758-161749779	+	TS	0.24113	0.013401	0.22773	0.998	K2	1.9009
NRDC	ENSG00000078618	1	1:51878806-51878937	-	TS	0.39863	0.53872	-0.14009	0.994	K2	1.0277
NRDC	ENSG00000078618	2	1:51878772-51878805	-	TS	0.60047	0.46179	0.13867	0.999	K2	1.0277
MIR9-1HG	ENSG00000125462	1	1:156456753-156456763	-	TS	0.43164	0.92911	-0.49747	0.902	K3	1.8758
RNF207	ENSG00000158286	40	1:6219344-6220805	+	TE	0.14361	0.015663	0.12795	0.95	K2	0.8379
RNF207	ENSG00000158286	41	1:6220806-6221299	+	TE	0.85605	0.98295	-0.1269	0.954	K2	0.8379
MKNK1	ENSG00000079277	13	1:46594868-46595059	-	AF	0.17023	0.038563	0.13166	0.915	K2	1.6312
MKNK1	ENSG00000079277	15	1:46594232-46594261	-	TS	0.051724	0.22669	-0.17496	0.956	K2	1.54
MKNK1	ENSG00000079277	66	1:46560234-46560277	-	CE	0.64655	0.74963	-0.10308	0.902	K2	0.9803
PLA2G2A	ENSG00000188257	19	1:19975465-19975672	-	TE	0.019128	0.94901	-0.92988	1	K3	0
PLA2G2A	ENSG00000188257	20	1:19975438-19975464	-	TE	0.9818	0.051541	0.93025	1	K3	0
NMNAT1	ENSG00000173614	12	1:9982871-9983003	+	RI	0.64077	0.87975	-0.23899	0.973	K2	1.2901
SETDB1	ENSG00000143379	3	1:150926339-150926344	+	TS	0.45972	0.08262	0.3771	0.982	K2	1.5849
SETDB1	ENSG00000143379	4	1:150926345-150926348	+	TS	0.46118	0.91667	-0.45549	0.993	K2	1.5849
SETDB1	ENSG00000143379	37	1:150949367-150949369	+	AA	0.4137	0.24722	0.16648	0.973	K2	1.0045
SETDB1	ENSG00000143379	58	1:150964250-150964735	+	TE	0.87504	0.99642	-0.12138	0.997	K1	0.7754
SETDB1	ENSG00000143379	59	1:150964736-150964744	+	TE	0.12527	0.0038391	0.12143	0.998	K1	0.7754
TNN	ENSG00000120332	23	1:175146931-175147391	+	TE	0.23878	0.50647	-0.26769	0.916	K2	1.5167
BTBD19	ENSG00000222009	25	1:44813851-44813926	+	TE	0.091347	0.38627	-0.29492	0.949	K3	1.8949
Z98886.1	ENSG00000287586	3	1:4730272-4733030	-	TE	0.9537	0.045751	0.90795	1	K1	0
Z98886.1	ENSG00000287586	4	1:4730211-4730271	-	TE	0.046268	0.95332	-0.90705	1	K1	0
CD53	ENSG00000143119	17	1:110899515-110899851	+	TE	0.3008	0.84386	-0.54306	0.963	K2	1.9426
CD53	ENSG00000143119	18	1:110899852-110899922	+	TE	0.35787	0.019049	0.33882	1	K2	1.9426
THEMIS2	ENSG00000130775	26	1:27886676-27886685	+	TE	0.037518	0.17903	-0.14151	0.963	K2	1.4223
RNF11	ENSG00000123091	1	1:51236273-51236338	+	TS	0.28578	0.55689	-0.27111	1	K1	0.9908
RNF11	ENSG00000123091	2	1:51236339-51236879	+	TS	0.71433	0.44313	0.2712	1	K1	0.9908
TRAF5	ENSG00000082512	21	1:211372128-211372795	+	TE	0.49712	0.39618	0.10094	0.998	K2	1.6634
TRAF5	ENSG00000082512	23	1:211374786-211374940	+	TE	0.28328	0.055617	0.22766	0.978	K2	1.6634
TRAF5	ENSG00000082512	24	1:211374941-211374946	+	TE	0.085931	0.42258	-0.33665	0.956	K2	1.6634
CLSPN	ENSG00000092853	2	1:35769929-35769967	-	TS	0.68682	0.82368	-0.13685	0.961	K2	0.959
CLSPN	ENSG00000092853	3	1:35769847-35769928	-	TS	0.31295	0.17592	0.13704	0.965	K2	0.959
MPC2	ENSG00000143158	9	1:167916729-167918359	-	TE	0.79868	0.9515	-0.15282	0.977	K1	0.9172
MPC2	ENSG00000143158	10	1:167916675-167916728	-	TE	0.20117	0.048249	0.15292	0.983	K1	0.9172
AL391650.1	ENSG00000236782	14	1:26170194-26170324	-	TE	0.082594	0.36342	-0.28083	0.949	K3	1.1455
AL391650.1	ENSG00000236782	15	1:26170180-26170193	-	TE	0.88119	0.59526	0.28593	0.948	K3	1.1455
GPSM2	ENSG00000121957	10	1:108885275-108885506	+	AA	0.93231	0.63743	0.29487	0.999	K3	1.4655
GPSM2	ENSG00000121957	11	1:108885507-108885578	+	CE	0.97115	0.87101	0.10014	0.966	K3	1.4655
GPSM2	ENSG00000121957	12	1:108896864-108896963	+	TE	0.41987	0.053959	0.36591	0.953	K2	0.9959
GPSM2	ENSG00000121957	14	1:108897033-108897058	+	TE	0.57975	0.94762	-0.36787	0.959	K2	0.9959
C1orf21	ENSG00000116667	1	1:184387029-184387270	+	TS	0.55878	0.011519	0.54726	0.973	K1	0.9472
C1orf21	ENSG00000116667	2	1:184387271-184387368	+	TS	0.44241	0.98863	-0.54622	0.984	K1	0.9472
GABRD	ENSG00000187730	21	1:2026895-2027252	+	TS	0.30229	0.63908	-0.33679	0.905	K1	0.9561
GABRD	ENSG00000187730	22	1:2027253-2027576	+	TS	0.70718	0.3569	0.35028	0.932	K1	0.9561
GSTM5	ENSG00000134201	7	1:109712618-109712693	+	CE	0.95791	0.82606	0.13185	0.95	K5	2.3542
GSTM5	ENSG00000134201	14	1:109713661-109713710	+	CE	0.9444	0.80957	0.13483	0.959	K5	2.3542
GSTM5	ENSG00000134201	26	1:109717337-109717426	+	TE	0.50657	0.0053254	0.50125	0.99	K3	1.3174
GSTM5	ENSG00000134201	29	1:109717732-109717838	+	TE	0.37043	0.69953	-0.3291	0.923	K3	1.3174
GSTM5	ENSG00000134201	30	1:109717839-109718261	+	TE	0.048161	0.28423	-0.23607	0.999	K3	1.3174
SLC16A1-AS1	ENSG00000226419	13	1:112963972-112964072	+	AL	0.38315	0.082927	0.30022	0.981	K2	1.2197
HSD17B7	ENSG00000132196	14	1:162797802-162797827	+	AA	0.84158	0.95919	-0.11761	0.957	K3	0.9014
KIAA0319L	ENSG00000142687	7	1:35557376-35557388	-	TS	0.38122	0.037039	0.34418	0.978	K2	1
KIAA0319L	ENSG00000142687	8	1:35557362-35557375	-	TS	0.6184	0.96387	-0.34548	0.971	K2	1
MAPKAPK2	ENSG00000162889	1	1:206684944-206685036	+	TS	0.47429	0.15884	0.31546	1	K1	0.9994
MAPKAPK2	ENSG00000162889	2	1:206685037-206685508	+	TS	0.52532	0.84098	-0.31565	1	K1	0.9994
AC118553.2	ENSG00000283761	15	1:100043073-100043229	+	CE	0.80618	0.39592	0.41027	0.964	K2	1.3886
TRIM17	ENSG00000162931	9	1:228415114-228415205	-	AA	0.70556	0.23447	0.47109	0.911	K2	1.8007
TRIM17	ENSG00000162931	10	1:228415078-228415113	-	AA	0.87381	0.29755	0.57627	1	K2	1.6606
ATXN7L2	ENSG00000162650	6	1:109486123-109486505	+	RI	0.29169	0.10277	0.18892	0.947	K2	1.3824
ATXN7L2	ENSG00000162650	16	1:109489707-109489929	+	RI	0.38501	0.15105	0.23395	0.911	K2	1.5315
FPGT	ENSG00000254685	21	1:74205219-74206206	+	TE	0.20496	0.41137	-0.20641	0.913	K2	0.9766
FPGT	ENSG00000254685	23	1:74206224-74207234	+	TE	0.78214	0.58979	0.19234	0.935	K2	0.9766
SOX13	ENSG00000143842	31	1:204125858-204126152	+	TE	0.0014463	0.12347	-0.12202	1	K2	1.0878
SOX13	ENSG00000143842	32	1:204126153-204127741	+	TE	0.2245	0.73938	-0.51488	1	K2	1.0878
SOX13	ENSG00000143842	33	1:204127742-204127743	+	TE	0.77494	0.1384	0.63654	1	K2	1.0878
RCAN3AS	ENSG00000286061	11	1:24496270-24496332	-	TE	0.63408	0.080489	0.55359	0.906	K3	0.9371
RCAN3AS	ENSG00000286061	12	1:24496265-24496269	-	TE	0.23569	0.92436	-0.68867	0.981	K3	0.9371
SLFNL1	ENSG00000171790	3	1:41021716-41021725	-	TS	0.045634	0.18543	-0.1398	0.977	K2	0.9367
AL451136.1	ENSG00000288208	20	1:45329889-45330068	-	CE	0.27186	0.050451	0.22141	0.997	K7	0.9441
HMGCL	ENSG00000117305	17	1:23810736-23810799	-	CE	0.68842	0.89546	-0.20705	0.996	K2	1.3811
NFASC	ENSG00000163531	67	1:205016387-205016938	+	TE	0.27781	0.38422	-0.10641	0.988	K3	2.3213
KCNA2	ENSG00000177301	22	1:110603061-110603888	-	TE	0.048937	0.3722	-0.32326	0.998	K2	1.297
KCNA2	ENSG00000177301	24	1:110602997-110602997	-	TE	0.24449	0.022853	0.22163	0.954	K2	1.297
TNNI1	ENSG00000159173	25	1:201403784-201408863	-	TE	0.49679	0.01244	0.48435	0.981	K2	1.5116
TNNI1	ENSG00000159173	26	1:201403768-201403783	-	TE	0.015688	0.39436	-0.37867	1	K2	1.5116
ZNF326	ENSG00000162664	18	1:90027354-90028226	+	TE	0.010089	0.45588	-0.44579	1	K2	1.1661
ZNF326	ENSG00000162664	20	1:90035532-90035533	+	TE	0.98096	0.51317	0.46779	1	K2	1.1661
LUZP1	ENSG00000169641	7	1:23109585-23109650	-	CE	0.24672	0.48378	-0.23706	0.982	K2	1.1915
LUZP1	ENSG00000169641	13	1:23084030-23089053	-	TE	0.41363	0.73954	-0.32591	1	K1	1
LUZP1	ENSG00000169641	14	1:23084023-23084029	-	TE	0.58643	0.26014	0.32629	0.999	K1	1
DNM3	ENSG00000197959	1	1:171841498-171841499	+	TS	0.067186	0.93851	-0.87132	1	K2	0
DNM3	ENSG00000197959	2	1:171841500-171841528	+	TS	0.93146	0.062514	0.86895	1	K2	0
DNM3	ENSG00000197959	30	1:172407772-172408354	+	TE	0.50599	0.031504	0.47448	1	K1	0.9921
DNM3	ENSG00000197959	31	1:172408355-172412717	+	TE	0.49595	0.96676	-0.47081	1	K1	0.9921
HNRNPU	ENSG00000153187	3	1:244864532-244864538	-	TS	0.51766	0.40791	0.10975	0.909	K4	1.3919
HNRNPU	ENSG00000153187	18	1:244862382-244862387	-	TS	0.18514	0.0020881	0.18305	1	K3	1.4768
HNRNPU	ENSG00000153187	19	1:244862376-244862381	-	TS	0.31175	0.44985	-0.1381	0.974	K3	1.4768
HNRNPU	ENSG00000153187	21	1:244861035-244861665	-	TS	0.002032	0.14633	-0.1443	1	K3	1.4768
HNRNPU	ENSG00000153187	22	1:244860761-244861034	-	TS	0.50598	0.40331	0.10267	0.991	K3	1.4768
HNRNPU	ENSG00000153187	80	1:244847102-244848787	-	RI	0.70134	0.95677	-0.25543	0.903	K4	1.4533
CNTN2	ENSG00000184144	31	1:205061265-205061392	+	TS	0.85038	0.1429	0.70747	1	K2	0.4044
CNTN2	ENSG00000184144	33	1:205061404-205061420	+	TS	0.14197	0.8541	-0.71214	0.997	K2	0.4044
CNTN2	ENSG00000184144	98	1:205074957-205075176	+	TE	0.010882	0.20008	-0.1892	1	K4	1.763
CNTN2	ENSG00000184144	100	1:205075639-205077956	+	TE	0.29573	0.061215	0.23452	0.987	K4	1.763
CSDE1	ENSG00000009307	51	1:114716916-114717294	-	TE	0.089232	0.21492	-0.12568	0.978	K3	2.3786
ZZZ3	ENSG00000036549	12	1:77633312-77633405	-	TE	0.093984	0.308	-0.21402	0.965	K2	1.5815
ZZZ3	ENSG00000036549	14	1:77633182-77633245	-	TE	0.52731	0.3282	0.19911	0.994	K2	1.5815
ZZZ3	ENSG00000036549	24	1:77581889-77581891	-	AA	0.42332	0.57714	-0.15381	0.987	K3	1.3884
PTPRU	ENSG00000060656	4	1:29236639-29236717	+	TS	0.31679	0.039805	0.27699	0.94	K2	0.9929
PTPRU	ENSG00000060656	7	1:29259261-29259342	+	CE	0.97317	0.65659	0.31658	1	K2	1.228
PTPRU	ENSG00000060656	8	1:29259449-29259564	+	CE	0.97288	0.62703	0.34584	1	K2	1.228
PTPRU	ENSG00000060656	10	1:29260181-29260267	+	AF	0.28415	0.44067	-0.15652	0.997	K3	1.5956
NASP	ENSG00000132780	54	1:45618214-45618244	+	TE	0.11304	0.00091213	0.11213	0.984	K3	1.6654
TARS2	ENSG00000143374	4	1:150487420-150487430	+	TS	0.13967	0.49951	-0.35984	0.908	K3	1
MEX3A	ENSG00000254726	1	1:156081705-156082465	-	TS	0.13218	0.0043372	0.12785	0.907	K1	0.9416
MEX3A	ENSG00000254726	2	1:156081545-156081704	-	TS	0.86719	0.9958	-0.12861	0.919	K1	0.9416
AL512353.1	ENSG00000228192	6	1:42844611-42844684	-	AA	0.43941	0.71152	-0.27212	0.918	K3	2.5115
AL512353.1	ENSG00000228192	10	1:42841898-42842013	-	AL	0.56578	0.85822	-0.29243	0.952	K3	2.5115
RPS6KA1	ENSG00000117676	62	1:26575015-26575025	+	TE	0.9526	0.815	0.13759	0.975	K3	0.6907
RPS6KA1	ENSG00000117676	63	1:26575026-26575030	+	TE	0.019191	0.18558	-0.16639	0.992	K3	0.6907
SCMH1	ENSG00000010803	19	1:41075219-41075451	-	CE	0.98924	0.86668	0.12256	0.999	K2	0.6144
STMN1	ENSG00000117632	5	1:25905852-25906153	-	AF	0.068153	0.17146	-0.10331	0.912	K2	0.726
TTC39A	ENSG00000085831	48	1:51287986-51288280	-	TE	0.0053747	0.14326	-0.13789	1	K2	1.1657
TTC39A	ENSG00000085831	49	1:51287970-51287985	-	TE	0.39659	0.15788	0.23871	0.997	K2	1.1657
PRRC2C	ENSG00000117523	50	1:171584527-171584541	+	AD	0.13598	0.25677	-0.12078	0.965	K1	0.8143
PRRC2C	ENSG00000117523	57	1:171591152-171591200	+	CE	0.41724	0.22576	0.19148	0.998	K3	1.5453
PRRC2C	ENSG00000117523	58	1:171591201-171591204	+	AD	0.39156	0.21099	0.18057	0.995	K3	1.5453
CYB5RL	ENSG00000215883	22	1:54179149-54179352	-	CE	0.97317	0.8679	0.10527	0.991	K1	0.516
CYB5RL	ENSG00000215883	25	1:54173218-54174418	-	TE	0.14941	0.048597	0.10081	0.902	K3	1.6533
CYB5RL	ENSG00000215883	28	1:54169651-54172335	-	TE	0.63639	0.74801	-0.11162	0.979	K3	1.6533
RGS2	ENSG00000116741	2	1:192809042-192809142	+	TS	0.29384	0.00865	0.28519	0.994	K2	0.9979
RGS2	ENSG00000116741	3	1:192809143-192809181	+	TS	0.70536	0.99096	-0.28559	0.999	K2	0.9979
ADAM15	ENSG00000143537	9	1:155051306-155051307	+	TS	0.042812	0.14552	-0.10271	0.964	K4	1.1313
ADAM15	ENSG00000143537	13	1:155051351-155051351	+	TS	0.12972	0.01093	0.1188	0.975	K4	1.1313
ADAM15	ENSG00000143537	72	1:155061904-155061975	+	CE	0.56541	0.77482	-0.20941	0.993	K5	3.06
AGTRAP	ENSG00000177674	19	1:11746127-11746223	+	CE	0.38934	0.2838	0.10554	0.959	K5	2.2507
MRPS15	ENSG00000116898	13	1:36455774-36455925	-	TE	0.85229	0.99855	-0.14626	0.999	K2	1.0171
MRPS15	ENSG00000116898	15	1:36455772-36455772	-	TE	0.13424	0.0013624	0.13288	0.999	K2	1.0171
MYSM1	ENSG00000162601	25	1:58668632-58668682	-	CE	0.70976	0.8974	-0.18764	0.997	K1	0.9549
PARP1	ENSG00000143799	3	1:226407983-226408075	-	TS	0.52453	0.62886	-0.10433	1	K2	0.9998
PARP1	ENSG00000143799	4	1:226407810-226407982	-	TS	0.47557	0.37095	0.10462	0.999	K2	0.9998
OSCP1	ENSG00000116885	8	1:36440819-36440975	-	AF	0.37108	0.67257	-0.30149	0.921	K2	1.371
OSCP1	ENSG00000116885	30	1:36417911-36417942	-	TE	0.68275	0.015366	0.66739	0.912	K3	0.752
SUCO	ENSG00000094975	25	1:172577539-172577559	+	CE	0.83317	0.58404	0.24913	0.973	K1	0.9783
SUCO	ENSG00000094975	43	1:172610280-172611831	+	TE	0.33545	0.45762	-0.12218	0.913	K2	1.4864
MAD2L2	ENSG00000116670	2	1:11691594-11691609	-	TS	0.46049	0.57021	-0.10972	0.923	K2	1.2961
SMIM1	ENSG00000235169	6	1:3772842-3773062	+	RI	0.36864	0.59805	-0.22941	0.943	K2	1.1277
RGS8	ENSG00000135824	18	1:182646686-182646734	-	TE	0.4379	0.021653	0.41624	0.963	K2	0.9806
RGS8	ENSG00000135824	20	1:182641816-182646103	-	TE	0.47063	0.88556	-0.41494	0.983	K2	0.9806
PAFAH2	ENSG00000158006	9	1:25989448-25989601	-	CE	0.8738	0.98911	-0.11531	0.998	K4	2.3719
LDLRAP1	ENSG00000157978	18	1:25565173-25565175	+	AA	0.92669	0.79132	0.13538	0.98	K2	0.9674
ZMPSTE24	ENSG00000084073	15	1:40292445-40292621	+	TE	0.11488	0.00054964	0.11433	0.982	K1	0.8921
ZMPSTE24	ENSG00000084073	16	1:40292622-40294180	+	TE	0.88495	0.99946	-0.11452	0.987	K1	0.8921
INKA2	ENSG00000197852	4	1:111739254-111739363	-	TS	0.52857	0.86696	-0.33839	0.971	K2	0.9986
INKA2	ENSG00000197852	5	1:111739186-111739253	-	TS	0.47183	0.1319	0.33993	0.973	K2	0.9986
RYR2	ENSG00000198626	37	1:237610762-237610988	+	CE	0.96021	0.82282	0.13739	0.96	K1	0.6193
RYR2	ENSG00000198626	123	1:237832645-237832702	+	TE	0.71469	0.49379	0.22091	0.959	K2	1.2555
RYR2	ENSG00000198626	125	1:237832759-237833988	+	TE	0.18068	0.50255	-0.32187	0.987	K2	1.2555
EPHA2	ENSG00000142627	1	1:16156053-16156069	-	TS	0.3794	0.012287	0.36711	0.994	K1	0.93
EPHA2	ENSG00000142627	2	1:16155848-16156052	-	TS	0.62076	0.98622	-0.36546	0.992	K1	0.93
EPHA2	ENSG00000142627	3	1:16150896-16150963	-	CE	0.80427	0.95037	-0.1461	0.997	K1	0.8076
LRRC52-AS1	ENSG00000237463	21	1:165501431-165501627	-	CE	0.89026	0.66029	0.22997	0.903	K3	2.2335
COPA	ENSG00000122218	5	1:160343249-160343250	-	TS	0.3394	0.55016	-0.21076	0.983	K4	2.2959
COPA	ENSG00000122218	65	1:160289615-160289626	-	TE	0.26977	0.1623	0.10747	0.965	K4	1.9986
COPA	ENSG00000122218	71	1:160289273-160289290	-	TE	0.16553	0.26948	-0.10396	0.983	K4	1.9986
EEF1AKNMT	ENSG00000010165	9	1:171785879-171785886	+	AA	0.82664	0.97861	-0.15197	0.972	K1	0.7496
NTNG1	ENSG00000162631	4	1:107141039-107141140	+	TS	0.3537	0.96005	-0.60635	0.997	K2	0.9989
NTNG1	ENSG00000162631	12	1:107324282-107324922	+	CE	0.94268	0.73521	0.20747	0.955	K2	1.2843
KCNC4	ENSG00000116396	5	1:110212148-110212177	+	TS	0.58703	0.75352	-0.16649	0.945	K3	1.483
KCNC4	ENSG00000116396	17	1:110234040-110234044	+	TE	0.64634	0.0078399	0.6385	0.952	K2	0.7525
AHDC1	ENSG00000126705	16	1:27603492-27603494	-	AA	0.56593	0.87706	-0.31113	0.922	K3	2.2602
LINC00337	ENSG00000225077	7	1:6237814-6237848	+	CE	0.90669	0.70362	0.20307	0.978	K2	1.5012
MIR3659HG	ENSG00000224592	3	1:38102417-38102423	+	AA	0.55288	0.87647	-0.32359	0.957	K2	1.723
LIX1L	ENSG00000271601	4	1:145937604-145937699	-	CE	0.9483	0.76976	0.17854	0.969	K1	0.7219
WLS	ENSG00000116729	36	1:68125974-68126335	-	TE	0.20526	0.024157	0.1811	0.932	K2	1.5515
WLS	ENSG00000116729	38	1:68125360-68125491	-	TE	0.10925	0.31278	-0.20353	0.942	K2	1.5515
ARF1	ENSG00000143761	9	1:228083137-228083149	+	TS	0.40315	0.80489	-0.40173	0.994	K3	1.568
ARF1	ENSG00000143761	11	1:228083184-228083221	+	TS	0.39063	0.15898	0.23165	0.978	K3	1.568
ARF1	ENSG00000143761	12	1:228083222-228083309	+	TS	0.226	0.082607	0.14339	0.923	K3	1.568
PPIE	ENSG00000084072	8	1:39738890-39738900	+	TS	0.11001	0.0065458	0.10346	0.929	K4	2.5852
PPIE	ENSG00000084072	9	1:39738901-39738903	+	TS	0.10995	0.0063844	0.10357	0.929	K4	2.5852
TRNAU1AP	ENSG00000180098	23	1:28564835-28565502	+	TE	0.73805	0.94003	-0.20198	0.966	K1	0.9273
TRNAU1AP	ENSG00000180098	24	1:28565503-28565790	+	TE	0.26237	0.061502	0.20086	0.964	K1	0.9273
MTMR11	ENSG00000014914	4	1:149936711-149936825	-	TS	0.048755	0.34923	-0.30047	0.984	K2	1.4124
MTMR11	ENSG00000014914	20	1:149933610-149933698	-	CE	0.90013	0.76108	0.13905	0.931	K4	2.2251
MTMR11	ENSG00000014914	37	1:149928902-149929154	-	RI	0.77864	0.94931	-0.17067	0.926	K1	0.9456
WDR26	ENSG00000162923	12	1:224431477-224431524	-	AD	0.3439	0.48039	-0.13649	0.949	K3	1.5189
WDR26	ENSG00000162923	34	1:224389833-224389860	-	CE	0.97729	0.77266	0.20462	1	K2	0.8237
WDR26	ENSG00000162923	39	1:224385143-224385148	-	TE	0.21115	0.0039615	0.20719	0.911	K2	1.5245
GPBP1L1	ENSG00000159592	11	1:45660530-45660548	-	TE	0.074882	0.19964	-0.12475	0.998	K3	0.7205
GPBP1L1	ENSG00000159592	12	1:45660417-45660529	-	TE	0.92508	0.80042	0.12465	0.999	K3	0.7205
GPBP1L1	ENSG00000159592	34	1:45628228-45628408	-	TE	0.36094	0.16766	0.19328	1	K2	1.5806
GPBP1L1	ENSG00000159592	35	1:45627957-45628227	-	TE	0.31003	0.41414	-0.10411	1	K2	1.5806
RC3H1	ENSG00000135870	24	1:173943589-173943615	-	AA	0.35154	0.47128	-0.11974	0.92	K2	1.395
RC3H1	ENSG00000135870	30	1:173938411-173938575	-	TE	0.63759	0.45576	0.18183	1	K2	1.463
RC3H1	ENSG00000135870	31	1:173931214-173938410	-	TE	0.29013	0.47753	-0.18741	1	K2	1.463
KCTD3	ENSG00000136636	25	1:215620057-215620203	+	TE	0.22737	0.00044914	0.22692	1	K2	1.2773
KCTD3	ENSG00000136636	26	1:215620204-215621731	+	TE	0.71276	0.87964	-0.16688	0.953	K2	1.2773
NVL	ENSG00000143748	9	1:224330138-224330138	-	TS	0.25246	0.0050337	0.24743	0.927	K4	1.0003
NVL	ENSG00000143748	10	1:224330133-224330137	-	TS	0.74759	0.99437	-0.24677	0.928	K4	1.0003
NVL	ENSG00000143748	60	1:224227369-224227453	-	TE	0.86479	0.96512	-0.10033	0.977	K3	0.7297
NVL	ENSG00000143748	61	1:224227345-224227368	-	TE	0.13561	0.034881	0.10073	0.985	K3	0.7297
AHCTF1	ENSG00000153207	48	1:246839112-246840961	-	TE	0.77965	0.99785	-0.2182	1	K2	0.9178
AHCTF1	ENSG00000153207	49	1:246839098-246839111	-	TE	0.21991	0.002137	0.21778	0.999	K2	0.9178
HES2	ENSG00000069812	6	1:6419776-6419843	-	CE	0.95929	0.66858	0.29071	0.991	K2	1.4789
HES2	ENSG00000069812	7	1:6419607-6419702	-	CE	0.84873	0.51498	0.33375	0.95	K3	1.9241
SASS6	ENSG00000156876	1	1:100132931-100132955	-	TS	0.63142	0.41898	0.21244	0.963	K1	0.9999
SASS6	ENSG00000156876	2	1:100132750-100132930	-	TS	0.36643	0.58275	-0.21632	0.958	K1	0.9999
C1orf216	ENSG00000142686	1	1:35718885-35718894	-	TS	0.47803	0.019192	0.45884	0.928	K1	0.9995
C1orf216	ENSG00000142686	2	1:35718707-35718884	-	TS	0.52421	0.98063	-0.45641	0.903	K1	0.9995
LEPR	ENSG00000116678	12	1:65605038-65605237	+	CE	0.98901	0.86598	0.12303	0.996	K1	0.5224
LEPR	ENSG00000116678	13	1:65608753-65608901	+	CE	0.98441	0.8693	0.11511	0.999	K1	0.5224
LEPR	ENSG00000116678	14	1:65609947-65610106	+	CE	0.98859	0.86441	0.12418	1	K1	0.5224
BTG2	ENSG00000159388	5	1:203309138-203309569	+	TE	0.0082913	0.24371	-0.23542	1	K1	0.7794
BTG2	ENSG00000159388	6	1:203309570-203309602	+	TE	0.99182	0.75247	0.23936	1	K1	0.7794
CENPS-CORT	ENSG00000251503	13	1:10452004-10452153	+	TE	0.038291	0.17325	-0.13496	0.991	K2	0.8138
TRMT13	ENSG00000122435	9	1:100140408-100140449	+	AA	0.82876	0.6972	0.13156	0.934	K2	0.9596
EGLN1	ENSG00000135766	1	1:231421263-231422287	-	TS	0.0011822	0.14108	-0.1399	1	K3	1.4736
EGLN1	ENSG00000135766	5	1:231420998-231421110	-	TS	0.26707	0.15374	0.11333	0.998	K3	1.4736
EGLN1	ENSG00000135766	17	1:231363756-231365907	-	TE	0.14221	0.011546	0.13066	0.995	K3	1.345
EGLN1	ENSG00000135766	18	1:231363751-231363755	-	TE	0.051663	0.168	-0.11634	0.922	K3	1.345
RGL1	ENSG00000143344	5	1:183847566-183847774	+	CE	0.95118	0.84576	0.10542	0.927	K3	1.969
YIPF1	ENSG00000058799	7	1:53889244-53889463	-	CE	0.36523	0.19553	0.1697	0.987	K1	0.9944
S100A14	ENSG00000189334	12	1:153614777-153614917	-	TE	0.20712	0.069011	0.13811	0.917	K2	1.3205
S100A14	ENSG00000189334	13	1:153614255-153614776	-	TE	0.55064	0.93075	-0.38012	0.975	K2	1.3205
SAMD11	ENSG00000187634	26	1:942252-942409	+	RI	0.12495	0.45039	-0.32544	0.948	K1	0.9852
SAMD11	ENSG00000187634	28	1:942489-942558	+	RI	0.14631	0.50171	-0.3554	0.95	K1	1
CEPT1	ENSG00000134255	25	1:111184191-111184331	+	TE	0.16302	0.0019344	0.16108	0.992	K3	2.0207
CEPT1	ENSG00000134255	28	1:111184989-111185100	+	TE	0.17427	0.0021207	0.17215	1	K3	2.0207
CEPT1	ENSG00000134255	30	1:111185103-111185104	+	TE	0.0022066	0.29197	-0.28976	1	K3	2.0207
TRIM11	ENSG00000154370	7	1:228400964-228401194	-	CE	0.97934	0.79424	0.18511	1	K1	0.7175
CAMSAP2	ENSG00000118200	1	1:200739558-200739778	+	TS	0.35225	0.65526	-0.30301	1	K1	0.9855
CAMSAP2	ENSG00000118200	2	1:200739779-200739966	+	TS	0.64739	0.34535	0.30204	1	K1	0.9855
KLHDC9	ENSG00000162755	19	1:161100299-161100343	+	TE	0.98787	0.17139	0.81647	1	K2	0.6445
KLHDC9	ENSG00000162755	20	1:161100344-161100346	+	TE	0.012378	0.82762	-0.81524	1	K2	0.6445
ZNF691	ENSG00000164011	2	1:42846609-42846612	+	TS	0.29427	0.048922	0.24535	0.954	K3	2.3219
ZNF691	ENSG00000164011	3	1:42846613-42846625	+	TS	0.28687	0.050754	0.23611	0.94	K3	2.3219
ZNF691	ENSG00000164011	7	1:42849291-42849413	+	CE	0.57514	0.78985	-0.21471	0.936	K3	1.9305
CTBS	ENSG00000117151	5	1:84573916-84574238	-	AD	0.35017	0.58824	-0.23807	0.96	K3	2.0004
PEF1	ENSG00000162517	5	1:31644556-31644589	-	TS	0.059377	0.94536	-0.88598	1	K2	0.9924
PEF1	ENSG00000162517	7	1:31644262-31644379	-	AD	0.42796	0.97004	-0.54208	1	K2	1.403
PEF1	ENSG00000162517	8	1:31644190-31644261	-	AD	0.46342	0.93642	-0.47299	1	K1	0.9998
INAVA	ENSG00000163362	2	1:200891074-200891340	+	TS	0.51027	0.027036	0.48323	0.973	K2	0.9996
INAVA	ENSG00000163362	3	1:200891341-200891402	+	TS	0.48742	0.97385	-0.48643	0.968	K2	0.9996
CLCC1	ENSG00000121940	22	1:108929980-108930204	-	TE	0.13615	0.83638	-0.70023	1	K2	1.367
CLCC1	ENSG00000121940	23	1:108929939-108929979	-	TE	0.70591	0.086632	0.61927	1	K2	1.367
EXO5	ENSG00000164002	10	1:40508878-40508889	+	AD	0.88512	0.68674	0.19838	0.97	K5	3.7301
EXO5	ENSG00000164002	11	1:40508890-40508908	+	AD	0.7883	0.58167	0.20663	0.966	K5	3.7301
EXO5	ENSG00000164002	14	1:40509350-40509450	+	RI	0.43813	0.20747	0.23066	0.967	K5	3.7301
EXO5	ENSG00000164002	15	1:40509451-40509625	+	CE	0.7666	0.61342	0.15319	0.925	K5	3.7301
KCNJ10	ENSG00000177807	23	1:160037467-160038258	-	TE	0.2599	0.05487	0.20503	0.919	K3	1.3517
NADK	ENSG00000008130	25	1:1756658-1756738	-	RI	0.19259	0.083202	0.10938	0.994	K3	1.3716
NADK	ENSG00000008130	26	1:1756609-1756657	-	AA	0.1939	0.084785	0.10911	0.993	K3	1.3716
NADK	ENSG00000008130	47	1:1752975-1753060	-	TE	0.00041331	0.39196	-0.39155	1	K2	1.4987
NADK	ENSG00000008130	48	1:1752471-1752974	-	TE	0.35168	0.18001	0.17168	0.997	K2	1.4987
NADK	ENSG00000008130	49	1:1751232-1752470	-	TE	0.64831	0.42837	0.21994	0.999	K2	1.4987
LINC01358	ENSG00000237352	27	1:59056632-59056641	+	TS	0.050828	0.49976	-0.44893	0.999	K4	1.0246
LINC01358	ENSG00000237352	28	1:59056642-59056642	+	TS	0.94474	0.50347	0.44127	0.996	K4	1.0246
LINC01134	ENSG00000236423	8	1:3914395-3914652	+	TE	0.26717	0.60802	-0.34084	0.909	K2	1.0598
DPH5	ENSG00000117543	24	1:101001545-101001587	-	AA	0.88183	0.7703	0.11153	0.956	K6	2.3101
DDR2	ENSG00000162733	26	1:162770513-162770651	+	RI	0.095736	0.3617	-0.26596	0.963	K2	0.9183
DDR2	ENSG00000162733	31	1:162773469-162773596	+	CE	0.96795	0.65905	0.3089	0.987	K1	0.8631
DDR2	ENSG00000162733	35	1:162780112-162780410	+	TE	0.60306	0.0078549	0.59521	1	K2	1.341
DDR2	ENSG00000162733	36	1:162780411-162787400	+	TE	0.31388	0.73946	-0.42557	1	K2	1.341
DDR2	ENSG00000162733	37	1:162787401-162787405	+	TE	0.086525	0.26313	-0.1766	1	K2	1.341
CAMTA1	ENSG00000171735	15	1:6871757-6871840	+	CE	0.82325	0.97777	-0.15452	0.999	K6	2.4799
CAMTA1	ENSG00000171735	55	1:7766523-7767856	+	TE	0.21669	0.099363	0.11733	0.937	K2	0.8858
CAMTA1	ENSG00000171735	56	1:7767857-7769706	+	TE	0.78176	0.9006	-0.11884	0.948	K2	0.8858
S100PBP	ENSG00000116497	10	1:32817699-32817737	+	TS	0.44366	0.84505	-0.40139	0.941	K1	0.9767
S100PBP	ENSG00000116497	11	1:32817738-32817846	+	TS	0.56165	0.15734	0.40431	0.961	K1	0.9767
GADD45A	ENSG00000116717	12	1:67687661-67687986	+	TE	0.3412	0.22149	0.11971	0.961	K2	1.1974
GADD45A	ENSG00000116717	13	1:67687987-67688333	+	TE	0.61498	0.72847	-0.11349	0.961	K2	1.1974
S1PR1	ENSG00000170989	8	1:101238822-101239519	+	TE	0.30459	0.49138	-0.18679	0.909	K3	1.9061
C1orf122	ENSG00000197982	4	1:37807747-37807789	+	TS	0.041276	0.27954	-0.23826	0.999	K1	0.8528
C1orf122	ENSG00000197982	5	1:37807790-37808306	+	TS	0.9589	0.72138	0.23753	1	K1	0.8528
C1orf122	ENSG00000197982	9	1:37808978-37809449	+	TE	0.0064182	0.15288	-0.14646	1	K2	0.6193
C1orf122	ENSG00000197982	10	1:37809450-37809452	+	TE	0.99318	0.84716	0.14601	1	K2	0.6193
CRYZL2P	ENSG00000242193	17	1:178007966-178008080	-	TE	0.26161	0.62302	-0.36141	0.939	K2	0.9992
CRYZL2P	ENSG00000242193	18	1:178006136-178007965	-	TE	0.73836	0.37804	0.36032	0.957	K2	0.9992
INKA2-AS1	ENSG00000227811	5	1:111744375-111744529	+	CE	0.9157	0.67516	0.24054	0.962	K1	0.896
DSTYK	ENSG00000133059	16	1:205148205-205148339	-	CE	0.88351	0.66699	0.21651	0.996	K2	1.1997
CACHD1	ENSG00000158966	34	1:64691323-64693040	+	TE	0.43585	0.036215	0.39964	0.963	K2	1.039
CACHD1	ENSG00000158966	35	1:64693041-64693053	+	TE	0.55851	0.95424	-0.39572	0.954	K2	1.039
NEXN	ENSG00000162614	20	1:77935823-77935919	+	TE	0.11154	0.76366	-0.65212	0.999	K1	0.6665
NEXN	ENSG00000162614	21	1:77935920-77935970	+	TE	0.88754	0.23161	0.65593	1	K1	0.6665
VPS45	ENSG00000136631	3	1:150067348-150067368	+	TS	0.20086	0.84388	-0.64302	0.974	K3	0.9767
VPS45	ENSG00000136631	16	1:150067888-150067950	+	AD	0.91397	0.77762	0.13635	0.931	K2	0.7742
LINC02884	ENSG00000231246	10	1:112233694-112234566	-	TE	0.39896	0.020594	0.37837	1	K2	1.3382
LINC02884	ENSG00000231246	11	1:112229690-112233693	-	TE	0.45294	0.68881	-0.23588	0.935	K2	1.3382
NFYC	ENSG00000066136	5	1:40691716-40691716	+	TS	0.28497	0.392	-0.10703	0.978	K3	1.8753
NEK7	ENSG00000151414	23	1:198319412-198319522	+	TE	0.070251	0.58909	-0.51884	1	K2	1.4685
NEK7	ENSG00000151414	24	1:198319523-198319749	+	TE	0.59884	0.2053	0.39354	1	K2	1.4685
NEK7	ENSG00000151414	25	1:198319750-198322420	+	TE	0.33232	0.20619	0.12614	0.996	K2	1.4685
TBX19	ENSG00000143178	10	1:168312708-168313915	+	TE	0.019956	0.30586	-0.2859	1	K2	1.2781
TBX19	ENSG00000143178	11	1:168313916-168314424	+	TE	0.85118	0.61637	0.23481	0.958	K2	1.2781
ERMAP	ENSG00000164010	26	1:42840033-42840053	+	CE	0.90387	0.67915	0.22472	0.93	K1	0.8631
C1orf52	ENSG00000162642	1	1:85259663-85259672	-	TS	0.11072	0.0018971	0.10883	0.912	K2	1.2822
C1orf52	ENSG00000162642	4	1:85258935-85259061	-	CE	0.84258	0.51417	0.32841	1	K1	0.9994
PLD5	ENSG00000180287	22	1:242088970-242090110	-	TE	0.63507	0.049414	0.58566	1	K2	1.5428
PLD5	ENSG00000180287	23	1:242088387-242088969	-	TE	0.18064	0.84686	-0.66623	0.996	K2	1.5428
SCAMP3	ENSG00000116521	25	1:155255981-155256006	-	TE	0.53266	0.99814	-0.46548	0.996	K2	0.9319
SCAMP3	ENSG00000116521	26	1:155255979-155255980	-	TE	0.46475	0.0019698	0.46278	0.992	K2	0.9319
NTPCR	ENSG00000135778	15	1:232978163-232978482	+	TE	0.51804	0.3588	0.15924	1	K3	1.6134
NTPCR	ENSG00000135778	18	1:232978723-232978751	+	TE	0.40114	0.60876	-0.20763	1	K3	1.6134
TBCE	ENSG00000284770	16	1:235367470-235367485	+	TS	0.14271	0.44188	-0.29917	1	K5	3.3219
KCNT2	ENSG00000162687	2	1:196608496-196608560	-	TS	0.70693	0.88394	-0.17701	0.998	K3	1.2905
KCNT2	ENSG00000162687	4	1:196608360-196608411	-	TS	0.19798	0.041892	0.15608	0.998	K3	1.2905
KCNT2	ENSG00000162687	28	1:196326717-196326889	-	CE	0.98119	0.81323	0.16796	0.999	K2	1.0163
KCNT2	ENSG00000162687	30	1:196317174-196317269	-	CE	0.63052	0.874	-0.24347	0.918	K2	1.0178
KCNT2	ENSG00000162687	37	1:196273468-196273488	-	CE	0.090583	0.27061	-0.18002	0.96	K2	1.0718
KCNT2	ENSG00000162687	38	1:196259587-196259624	-	CE	0.05453	0.15721	-0.10268	0.903	K2	1.0718
AGO1	ENSG00000092847	23	1:35920020-35920958	+	TE	0.18103	0.28344	-0.10241	1	K2	1.5641
CDK11A	ENSG00000008128	17	1:1719328-1719357	-	AD	0.391	0.74589	-0.35488	1	K4	2.463
CDK11A	ENSG00000008128	64	1:1702766-1702880	-	TE	0.23807	0.098947	0.13912	0.978	K2	1.9705
LAMTOR2	ENSG00000116586	13	1:156058504-156058506	+	TE	0.42691	0.79522	-0.36831	0.903	K1	0.9987
ACTN2	ENSG00000077522	44	1:236762801-236762848	+	TE	0.099542	0.66673	-0.56719	1	K4	1.4187
SLC44A5	ENSG00000137968	10	1:75274958-75275042	-	CE	0.97371	0.82429	0.14942	0.994	K1	0.6051
GLUL	ENSG00000135821	12	1:182389070-182390304	-	TS	0.1569	0.35641	-0.19951	0.911	K1	0.9383
GLUL	ENSG00000135821	13	1:182388751-182389069	-	TS	0.84283	0.64318	0.19965	0.914	K1	0.9383
PLXNA2	ENSG00000076356	41	1:208026104-208027338	-	TE	0.75864	0.4641	0.29455	0.989	K1	0.9958
PLXNA2	ENSG00000076356	42	1:208022242-208026103	-	TE	0.24202	0.53531	-0.29329	0.989	K1	0.9958
SPEN	ENSG00000065526	24	1:15939296-15939544	+	TE	0.26933	0.46419	-0.19485	0.928	K1	0.9968
SPEN	ENSG00000065526	25	1:15939545-15940456	+	TE	0.73017	0.52925	0.20093	0.925	K1	0.9968
CASP9	ENSG00000132906	28	1:15492366-15492797	-	TE	0.057099	0.17328	-0.11618	0.931	K3	1.8065
DUSP23	ENSG00000158716	4	1:159780994-159781000	+	AD	0.24303	0.50789	-0.26486	0.922	K1	0.9998
DUSP23	ENSG00000158716	5	1:159781001-159781098	+	RI	0.30822	0.41818	-0.10996	0.904	K1	0.9803
TESK2	ENSG00000070759	1	1:45491162-45491163	-	TS	0.52031	0.028705	0.49161	0.928	K1	0.9994
TESK2	ENSG00000070759	2	1:45490852-45491161	-	TS	0.48177	0.97294	-0.49117	0.916	K1	0.9994
CPT2	ENSG00000157184	2	1:53196800-53196812	+	TS	0.68316	0.35213	0.33103	0.903	K3	1.5353
CPT2	ENSG00000157184	6	1:53196859-53196902	+	TS	0.012753	0.21684	-0.20409	1	K3	1.5353
SLC45A3	ENSG00000158715	3	1:205662833-205663618	-	CE	0.87915	0.98337	-0.10422	0.91	K1	0.8113
SLC45A3	ENSG00000158715	4	1:205662308-205662668	-	AF	0.51298	0.15164	0.36134	0.999	K2	1.3627
PDE4DIP	ENSG00000178104	91	1:148992255-148993484	+	AA	0.47709	0.70665	-0.22956	0.93	K2	1.5728
PDE4DIP	ENSG00000178104	96	1:149001697-149002026	+	AD	0.83186	0.51083	0.32103	0.922	K1	0.9982
PDE4DIP	ENSG00000178104	146	1:149032498-149032955	+	TE	0.022434	0.55709	-0.53465	1	K3	1.0117
CMPK1	ENSG00000162368	2	1:47333809-47333878	+	TS	0.67407	0.85813	-0.18405	0.92	K3	1.4843
CMPK1	ENSG00000162368	3	1:47333879-47333913	+	TS	0.24343	0.10338	0.14005	0.948	K3	1.4843
CELSR2	ENSG00000143126	38	1:109272406-109272639	+	RI	0.068138	0.23013	-0.162	0.927	K1	0.684
CELSR2	ENSG00000143126	40	1:109272729-109272832	+	RI	0.10143	0.30162	-0.2002	0.936	K1	0.8453
EPB41	ENSG00000159023	12	1:28914569-28914571	+	TS	0.01775	0.85129	-0.83354	1	K3	1.7851
EPB41	ENSG00000159023	15	1:28914601-28914625	+	TS	0.39763	0.022608	0.37502	0.949	K3	1.7851
EPB41	ENSG00000159023	16	1:28914626-28914768	+	TS	0.15297	0.021585	0.13138	0.952	K3	1.7851
EPB41	ENSG00000159023	18	1:28987431-28987447	+	AA	0.50359	0.27043	0.23316	0.995	K5	1.7299
EPB41	ENSG00000159023	37	1:29053104-29053106	+	AA	0.79422	0.47328	0.32094	1	K5	1.5001
MANEAL	ENSG00000185090	1	1:37793802-37793882	+	TS	0.67335	0.83293	-0.15958	0.96	K2	1.2723
MANEAL	ENSG00000185090	3	1:37794483-37794732	+	TS	0.30773	0.16875	0.13899	0.963	K2	1.2723
MANEAL	ENSG00000185090	10	1:37799844-37800221	+	TE	0.0069107	0.19859	-0.19168	1	K2	1.8777
PUSL1	ENSG00000169972	1	1:1308597-1308610	+	TS	0.032571	0.49016	-0.45759	1	K1	0.9999
PUSL1	ENSG00000169972	2	1:1308611-1308720	+	TS	0.96691	0.50301	0.46391	1	K1	0.9999
PUSL1	ENSG00000169972	3	1:1308788-1308820	+	TS	0.12354	0.72146	-0.59792	0.993	K1	0.7219
PUSL1	ENSG00000169972	4	1:1308821-1308914	+	TS	0.87641	0.27512	0.60129	0.998	K1	0.7219
LRRC8B	ENSG00000197147	21	1:89592771-89597848	+	TE	0.42193	0.95688	-0.53495	0.931	K2	1.3715
LRRC8B	ENSG00000197147	22	1:89597849-89597859	+	TE	0.46185	0.035581	0.42627	0.982	K2	1.3715
LRRC8B	ENSG00000197147	23	1:89597860-89597864	+	TE	0.11703	0.0086118	0.10841	0.99	K2	1.3715
AL021155.4	ENSG00000285646	8	1:11912818-11913226	+	TE	0.54279	0.061335	0.48146	0.994	K3	0.9973
AL021155.4	ENSG00000285646	12	1:11913324-11914298	+	TE	0.45824	0.93718	-0.47894	0.993	K3	0.9973
GCLM	ENSG00000023909	5	1:93904523-93904588	-	CE	0.69425	0.87321	-0.17896	0.93	K2	1.5219
LINC01409	ENSG00000237491	1	1:778747-778757	+	TS	0.019333	0.13834	-0.11901	0.984	K4	1.6571
LINC01409	ENSG00000237491	5	1:778782-778795	+	TS	0.019274	0.4189	-0.39962	1	K4	1.6571
LINC01409	ENSG00000237491	13	1:778972-779092	+	TS	0.20483	0.03672	0.16811	0.96	K4	1.6571
LINC01409	ENSG00000237491	22	1:784656-784690	+	TE	0.24779	0.46373	-0.21595	0.909	K2	1.5822
PLEKHO1	ENSG00000023902	18	1:150158987-150159043	+	TE	0.16725	0.30521	-0.13796	0.96	K2	0.8859
PLEKHO1	ENSG00000023902	19	1:150159044-150159324	+	TE	0.83358	0.69636	0.13722	0.967	K2	0.8859
ECHDC2	ENSG00000121310	17	1:52921398-52921482	-	AD	0.10298	0.29823	-0.19525	0.958	K3	2.3592
ECHDC2	ENSG00000121310	60	1:52896403-52896547	-	TE	0.0669	0.23907	-0.17217	0.991	K3	1.2985
ECHDC2	ENSG00000121310	65	1:52896223-52896224	-	TE	0.82911	0.6284	0.20071	0.999	K3	1.2985
WDR3	ENSG00000065183	2	1:117929724-117929738	+	TS	0.17562	0.0093063	0.16632	0.916	K2	1.5849
WDR3	ENSG00000065183	3	1:117929739-117929774	+	TS	0.41803	0.0091909	0.40884	1	K2	1.5849
WDR3	ENSG00000065183	4	1:117929775-117929782	+	TS	0.41826	0.99102	-0.57276	1	K2	1.5849
LINC00869	ENSG00000277147	17	1:149646946-149647064	+	AD	0.60602	0.76297	-0.15695	0.965	K4	2.1935
ADGRL4	ENSG00000162618	36	1:78936295-78936411	-	CE	0.88655	0.61681	0.26974	0.915	K1	0.9183
PPOX	ENSG00000143224	12	1:161166482-161166497	+	TS	0.26691	0.1609	0.10601	0.966	K4	2.1871
PPOX	ENSG00000143224	34	1:161168432-161168444	+	AA	0.66758	0.49078	0.1768	0.965	K9	4.8732
ZNF678	ENSG00000181450	3	1:227563556-227563579	+	TS	0.20051	0.0093189	0.1912	0.972	K2	0.9816
ZNF678	ENSG00000181450	4	1:227563580-227563724	+	TS	0.79896	0.99114	-0.19218	0.972	K2	0.9816
ERI3	ENSG00000117419	1	1:44355258-44355260	-	TS	0.17373	0.57451	-0.40079	0.982	K3	1.56
ERI3	ENSG00000117419	3	1:44355239-44355249	-	TS	0.54663	0.11646	0.43017	0.921	K3	1.56
TMEM53	ENSG00000126106	9	1:44660174-44660295	-	CE	0.78763	0.90633	-0.1187	0.914	K3	2.4313
SCNN1D	ENSG00000162572	6	1:1281226-1281297	+	CE	0.89957	0.48696	0.41261	0.988	K2	1.5098
SCNN1D	ENSG00000162572	34	1:1291254-1291373	+	TE	0.099481	0.61083	-0.51135	0.991	K2	1.2101
SCNN1D	ENSG00000162572	35	1:1291374-1292024	+	TE	0.8161	0.35532	0.46078	0.99	K2	1.2101
PUM1	ENSG00000134644	5	1:31065696-31065698	-	TS	0.74428	0.98991	-0.24563	0.915	K3	1.0008
RPRD2	ENSG00000163125	3	1:150364708-150364710	+	TS	0.79513	0.97013	-0.17499	0.969	K2	0.8841
RPRD2	ENSG00000163125	4	1:150364711-150364919	+	TS	0.20361	0.028969	0.17464	0.977	K2	0.8841
RPRD2	ENSG00000163125	9	1:150441881-150441958	+	CE	0.35769	0.68117	-0.32349	0.993	K1	0.9852
PPIEL	ENSG00000243970	13	1:39556134-39556201	-	CE	0.16105	0.44115	-0.2801	0.918	K2	1.9568
PPIEL	ENSG00000243970	46	1:39522351-39522471	-	TE	0.031637	0.21061	-0.17897	0.954	K3	2.2275
PPIEL	ENSG00000243970	47	1:39522326-39522350	-	TE	0.031602	0.26457	-0.23296	0.98	K3	2.2275
PPIEL	ENSG00000243970	48	1:39522314-39522325	-	TE	0.042707	0.23946	-0.19675	0.954	K3	2.2275
MFN2	ENSG00000116688	30	1:12011496-12013508	+	TE	0.76592	0.99044	-0.22451	0.98	K1	0.997
MFN2	ENSG00000116688	31	1:12013509-12013514	+	TE	0.23404	0.0095404	0.2245	0.992	K1	0.997
SERTAD4	ENSG00000082497	2	1:210237282-210237468	+	AF	0.8626	0.15251	0.71009	0.999	K0	0
FDPS	ENSG00000160752	34	1:155318474-155318518	+	TE	0.19989	0.018277	0.18162	0.974	K2	0.8874
FDPS	ENSG00000160752	35	1:155318519-155318663	+	TE	0.79789	0.98054	-0.18265	0.976	K2	0.8874
MYCL	ENSG00000116990	9	1:39895428-39897970	-	TE	0.58275	0.15851	0.42424	0.98	K1	1
MYCL	ENSG00000116990	10	1:39895426-39895427	-	TE	0.41732	0.84164	-0.42432	0.972	K1	1
PFKFB2	ENSG00000123836	32	1:207075260-207075565	+	TE	0.0046786	0.15438	-0.1497	1	K1	0.6156
PFKFB2	ENSG00000123836	33	1:207075566-207077817	+	TE	0.99534	0.84638	0.14896	1	K1	0.6156
SLC22A15	ENSG00000163393	6	1:116026893-116027022	+	CE	0.81721	0.49105	0.32617	0.955	K2	1.6808
SLC22A15	ENSG00000163393	7	1:116031366-116031402	+	AA	0.32702	0.73862	-0.41161	0.967	K2	1.6808
SLC22A15	ENSG00000163393	15	1:116064436-116064508	+	CE	0.71242	0.8931	-0.18067	0.908	K3	2.0203
MAEL	ENSG00000143194	15	1:167012369-167012511	+	CE	0.376	0.028951	0.34705	0.996	K1	0.9183
TRIT1	ENSG00000043514	6	1:39883481-39883481	-	TS	0.24592	0.092572	0.15335	1	K4	1.9027
TRIT1	ENSG00000043514	7	1:39883476-39883480	-	TS	0.15741	0.35437	-0.19696	0.999	K4	1.9027
TRIT1	ENSG00000043514	20	1:39850119-39850122	-	AD	0.57075	0.43386	0.1369	0.906	K7	3.2706
TRIT1	ENSG00000043514	21	1:39848092-39848097	-	AA	0.82491	0.61423	0.21069	0.901	K7	3.2706
TRIT1	ENSG00000043514	34	1:39841714-39841832	-	TE	0.28067	0.11319	0.16747	0.936	K3	1.8015
TRIT1	ENSG00000043514	36	1:39841626-39841644	-	TE	0.32233	0.47071	-0.14838	0.922	K3	1.8015
LINC00862	ENSG00000203721	10	1:200371046-200371165	-	CE	0.26743	0.089122	0.17831	0.914	K3	2.3146
APH1A	ENSG00000117362	26	1:150265406-150266194	-	TE	0.92877	0.74039	0.18838	0.946	K2	0.8264
APH1A	ENSG00000117362	27	1:150265404-150265405	-	TE	0.071291	0.25947	-0.18818	0.931	K2	0.8264
PSEN2	ENSG00000143801	26	1:226891743-226891745	+	AA	0.74323	0.56941	0.17382	0.931	K1	0.9852
PSEN2	ENSG00000143801	30	1:226895424-226895544	+	TE	0.097448	0.48078	-0.38333	0.973	K3	1.5705
MTARC2	ENSG00000117791	1	1:220748225-220748268	+	TS	0.30408	0.025709	0.27837	0.962	K2	1.2668
MTARC2	ENSG00000117791	2	1:220748269-220748321	+	TS	0.65976	0.97434	-0.31458	0.965	K2	1.2668
UBXN11	ENSG00000158062	26	1:26285943-26286037	-	TE	0.071839	0.32695	-0.25511	0.975	K1	0.9009
UBXN11	ENSG00000158062	27	1:26285876-26285942	-	TE	0.9283	0.67405	0.25424	0.977	K1	0.9009
WRAP73	ENSG00000116213	2	1:3650064-3650103	-	TS	0.10814	0.46378	-0.35564	0.985	K3	1.3404
WRAP73	ENSG00000116213	5	1:3650027-3650058	-	TS	0.74807	0.44955	0.29853	0.997	K3	1.3404
WRAP73	ENSG00000116213	34	1:3630770-3631117	-	TE	0.89369	0.57685	0.31684	0.929	K1	0.9828
WRAP73	ENSG00000116213	35	1:3630767-3630769	-	TE	0.10653	0.42476	-0.31824	0.914	K1	0.9828
IGSF9	ENSG00000085552	9	1:159936399-159936516	-	CE	0.97691	0.87261	0.10429	0.982	K1	0.5095
IGSF9	ENSG00000085552	12	1:159934285-159934332	-	AA	0.91209	0.786	0.12609	0.928	K1	0.7087
HMCN1	ENSG00000143341	111	1:186174514-186174642	+	CE	0.96968	0.83904	0.13064	0.964	K2	1.3861
HMCN1	ENSG00000143341	115	1:186189512-186189665	+	TE	0.37101	0.011175	0.35983	0.986	K1	0.9998
HMCN1	ENSG00000143341	116	1:186189666-186190949	+	TE	0.62754	0.98866	-0.36112	0.992	K1	0.9998
ATPAF1	ENSG00000123472	30	1:46635045-46635078	-	TE	0.25697	0.47692	-0.21995	0.968	K3	1.5784
FNBP1L	ENSG00000137942	23	1:93552409-93552579	+	TE	0.12267	0.00019734	0.12247	1	K2	1.3999
FNBP1L	ENSG00000137942	24	1:93552580-93554659	+	TE	0.59854	0.80129	-0.20275	1	K2	1.3999
HECTD3	ENSG00000126107	31	1:45002548-45003576	-	TE	0.99801	0.75192	0.24609	1	K1	0.8087
HECTD3	ENSG00000126107	32	1:45002540-45002547	-	TE	0.0020535	0.25036	-0.2483	1	K1	0.8087
DNAH14	ENSG00000185842	29	1:224969634-224969829	+	AL	0.66053	0.54262	0.11791	0.906	K8	2.3876
DNAH14	ENSG00000185842	30	1:224974091-224974153	+	CE	0.78528	0.93012	-0.14484	0.904	K8	2.561
DNAH14	ENSG00000185842	33	1:225023615-225023865	+	CE	0.39434	0.90429	-0.50995	0.979	K8	3.2854
DNAH14	ENSG00000185842	40	1:225050210-225050376	+	CE	0.27332	0.62495	-0.35163	0.933	K8	2.6053
VANGL1	ENSG00000173218	16	1:115691119-115691854	+	TE	0.56762	0.44951	0.11811	0.938	K2	1.4808
VANGL1	ENSG00000173218	17	1:115691855-115698221	+	TE	0.24625	0.4011	-0.15485	0.961	K2	1.4808
IRF6	ENSG00000117595	6	1:209801240-209801416	-	CE	0.93419	0.77974	0.15445	1	K2	1.7533
IRF6	ENSG00000117595	17	1:209785623-209788249	-	TE	0.58097	0.14071	0.44026	1	K2	1.5482
IRF6	ENSG00000117595	18	1:209785617-209785622	-	TE	0.16653	0.64188	-0.47535	0.995	K2	1.5482
WDR47	ENSG00000085433	3	1:109042076-109042102	-	TS	0.032543	0.97	-0.93746	1	K3	1.2883
WDR47	ENSG00000085433	5	1:109041862-109041986	-	TS	0.74406	0.029578	0.71448	0.994	K3	1.2883
AL162258.1	ENSG00000271853	8	1:153631079-153631111	-	AA	0.68016	0.91125	-0.23109	0.906	K4	2.3506
BPNT1	ENSG00000162813	11	1:220089644-220089685	-	AD	0.26722	0.14538	0.12184	0.943	K2	1.3368
STRIP1	ENSG00000143093	3	1:110034626-110034631	+	TS	0.68425	0.99174	-0.30749	0.993	K2	0.9995
STRIP1	ENSG00000143093	4	1:110034632-110034817	+	TS	0.31653	0.0081757	0.30835	0.996	K2	0.9995
SLC44A3	ENSG00000143036	14	1:94827548-94827643	+	AD	0.81982	0.27593	0.54388	0.992	K2	1.2025
SLC44A3	ENSG00000143036	15	1:94828493-94828586	+	CE	0.95422	0.82799	0.12623	0.901	K2	1.2025
PPT1	ENSG00000131238	40	1:40072738-40072937	-	TE	0.030976	0.22571	-0.19473	0.99	K3	1.9165
PPT1	ENSG00000131238	43	1:40072719-40072725	-	TE	0.51336	0.27344	0.23993	0.971	K3	1.9165
ZNF281	ENSG00000162702	8	1:200404951-200406729	-	TE	0.28611	0.40354	-0.11743	0.908	K2	1.5241
KRTCAP2	ENSG00000163463	12	1:155172893-155173208	-	RI	0.27505	0.44344	-0.16838	0.946	K1	0.9906
FAM78B	ENSG00000188859	3	1:166166720-166166850	-	RI	0.61753	0.89217	-0.27464	0.931	K1	0.9183
FAM78B	ENSG00000188859	11	1:166069512-166069831	-	AD	0.61887	0.92149	-0.30262	0.969	K2	1.2517
BSDC1	ENSG00000160058	4	1:32394431-32394431	-	TS	0.28363	0.097657	0.18597	0.913	K3	2
BSDC1	ENSG00000160058	7	1:32394426-32394426	-	TS	0.28488	0.90717	-0.62229	1	K3	2
BSDC1	ENSG00000160058	32	1:32368033-32368446	-	TE	0.032576	0.97005	-0.93747	1	K1	0.0053
BSDC1	ENSG00000160058	33	1:32368025-32368032	-	TE	0.96753	0.030783	0.93675	1	K1	0.0053
PSRC1	ENSG00000134222	12	1:109282737-109282789	-	AA	0.27826	0.38176	-0.10351	0.96	K4	2.6956
PSRC1	ENSG00000134222	27	1:109280917-109280969	-	AA	0.88025	0.76263	0.11762	0.998	K5	1.9888
LRIF1	ENSG00000121931	1	1:110963923-110963965	-	TS	0.43016	0.53856	-0.10839	0.965	K1	0.9997
LRIF1	ENSG00000121931	2	1:110963621-110963922	-	TS	0.57039	0.46363	0.10676	0.969	K1	0.9997
CNIH3	ENSG00000143786	2	1:224434912-224434924	+	TS	0.11196	0.38817	-0.27621	0.952	K1	0.9571
CNIH3	ENSG00000143786	3	1:224434925-224435187	+	TS	0.88818	0.611	0.27719	0.942	K1	0.9571
CNIH3	ENSG00000143786	20	1:224546829-224546939	+	CE	0.20949	0.48951	-0.28002	0.911	K4	3.4277
CNIH3	ENSG00000143786	38	1:224739338-224739621	+	TE	0.20263	0.0071372	0.1955	1	K2	0.7835
CNIH3	ENSG00000143786	39	1:224739622-224740554	+	TE	0.79609	0.99297	-0.19688	1	K2	0.7835
ST7L	ENSG00000007341	54	1:112541794-112541950	-	TE	0.88258	0.1427	0.73988	1	K1	0
ST7L	ENSG00000007341	55	1:112541790-112541793	-	TE	0.10965	0.85707	-0.74743	0.999	K1	0
ST7L	ENSG00000007341	60	1:112525883-112525985	-	TE	0.25485	0.0084919	0.24636	0.917	K3	1.7239
CCNL2	ENSG00000221978	21	1:1392790-1392803	-	CE	0.75324	0.48033	0.27291	1	K4	1.9505
CCNL2	ENSG00000221978	29	1:1391554-1391575	-	AA	0.63239	0.35453	0.27786	1	K4	1.9505
CCNL2	ENSG00000221978	30	1:1391297-1391553	-	CE	0.63337	0.35205	0.28132	1	K4	1.9505
UCHL5	ENSG00000116750	35	1:193015994-193016102	-	TE	0.28604	0.44749	-0.16144	0.981	K3	1.7607
KDM4A-AS1	ENSG00000236200	2	1:43707366-43707369	-	TS	0.060173	0.9389	-0.87873	1	K2	0.2027
KDM4A-AS1	ENSG00000236200	3	1:43707342-43707365	-	TS	0.94044	0.059656	0.88078	1	K2	0.2027
LGALS8	ENSG00000116977	67	1:236549003-236549263	+	TE	0.21541	0.31942	-0.10401	0.99	K4	1.9716
DCLRE1B	ENSG00000118655	2	1:113905326-113905332	+	TS	0.93335	0.73851	0.19484	0.969	K2	0.9107
DCLRE1B	ENSG00000118655	3	1:113905333-113905408	+	TS	0.0074276	0.24579	-0.23836	1	K2	0.9107
DCLRE1B	ENSG00000118655	5	1:113906996-113907161	+	CE	0.75231	0.60926	0.14305	0.947	K2	1.0543
DCLRE1B	ENSG00000118655	11	1:113912465-113914072	+	TE	0.35058	0.47813	-0.12755	0.988	K2	1.5287
NBPF15	ENSG00000266338	1	1:144461648-144461674	-	TS	0.028036	0.14293	-0.11489	0.936	K3	0.988
SLC25A44	ENSG00000160785	3	1:156196205-156199617	+	TS	0.66967	0.0068215	0.66285	0.931	K1	0.4969
SLC25A44	ENSG00000160785	4	1:156199618-156199721	+	TS	0.33109	0.99364	-0.66255	0.948	K1	0.4969
SLC25A44	ENSG00000160785	11	1:156210240-156210427	+	TE	0.32456	0.17277	0.15179	1	K2	1.513
TRIM33	ENSG00000197323	23	1:114397940-114397990	-	CE	0.68659	0.83557	-0.14898	0.938	K2	1.3511
NENF	ENSG00000117691	1	1:212432920-212432922	+	TS	0.018249	0.61916	-0.60091	1	K2	1.0738
NENF	ENSG00000117691	2	1:212432923-212432972	+	TS	0.78609	0.36184	0.42425	1	K2	1.0738
MIR205HG	ENSG00000230937	15	1:209429568-209429620	+	CE	0.43687	0.32949	0.10739	0.931	K5	2.3312
MIR205HG	ENSG00000230937	17	1:209430425-209430476	+	CE	0.92096	0.77295	0.14801	0.996	K5	2.3312
MIR205HG	ENSG00000230937	18	1:209430477-209430500	+	AD	0.8217	0.70968	0.11202	0.952	K5	2.3312
MIR205HG	ENSG00000230937	24	1:209432385-209432545	+	TE	0.38574	0.98411	-0.59837	1	K2	1.4041
KDM5B	ENSG00000117139	79	1:202734273-202734315	-	TS	0.2976	0.025766	0.27183	0.999	K1	0.9424
KDM5B	ENSG00000117139	80	1:202733887-202734272	-	TS	0.70153	0.971	-0.26947	1	K1	0.9424
KDM5B	ENSG00000117139	108	1:202727427-202727434	-	TE	0.13778	0.32255	-0.18477	0.979	K5	2.3133
KDM5B	ENSG00000117139	112	1:202727404-202727404	-	TE	0.46862	0.20783	0.26079	0.931	K5	2.3133
KDM5B	ENSG00000117139	114	1:202724887-202726503	-	TE	0.045758	0.37458	-0.32883	0.997	K2	1.5404
KDM5B	ENSG00000117139	115	1:202724714-202724886	-	TE	0.61148	0.40821	0.20327	0.998	K2	1.5404
KDM5B	ENSG00000117139	116	1:202724495-202724713	-	TE	0.34767	0.22434	0.12332	0.976	K2	1.5404
BX284668.4	ENSG00000238142	7	1:16889374-16889501	-	TS	0.0092958	0.38973	-0.38043	1	K2	0.9642
BX284668.4	ENSG00000238142	8	1:16889216-16889373	-	TS	0.99066	0.61062	0.38004	1	K2	0.9642
BX284668.4	ENSG00000238142	10	1:16888783-16888785	-	AA	0.48353	0.67823	-0.1947	0.98	K3	2.2293
SCYL3	ENSG00000000457	2	1:169893953-169893959	-	TS	0.12203	0.65647	-0.53444	0.999	K2	0.9113
SCYL3	ENSG00000000457	3	1:169893897-169893952	-	TS	0.87677	0.34001	0.53676	0.998	K2	0.9113
SCYL3	ENSG00000000457	11	1:169869040-169869128	-	AA	0.28537	0.11935	0.16602	0.952	K1	0.941
SCYL3	ENSG00000000457	14	1:169864369-169864508	-	CE	0.94888	0.83401	0.11488	0.95	K1	0.6098
AL592078.2	ENSG00000286391	6	1:154564935-154566182	-	TE	0.68322	0.019122	0.6641	0.964	K1	0.8886
AL592078.2	ENSG00000286391	7	1:154564855-154564934	-	TE	0.31638	0.98056	-0.66418	0.965	K1	0.8886
DCAF6	ENSG00000143164	5	1:167936673-167936707	+	TS	0.40826	0.96555	-0.55729	1	K3	1.2724
DCAF6	ENSG00000143164	6	1:167936708-167936817	+	TS	0.54806	0.011574	0.53649	1	K3	1.2724
DCAF6	ENSG00000143164	26	1:168022988-168023047	+	CE	0.17653	0.27743	-0.10091	0.952	K4	1.8758
DCAF6	ENSG00000143164	28	1:168038371-168038488	+	CE	0.78485	0.93399	-0.14913	0.988	K4	1.7999
DVL1	ENSG00000107404	2	1:1349113-1349135	-	TS	0.025011	0.31316	-0.28815	1	K2	0.9583
DVL1	ENSG00000107404	3	1:1348956-1349112	-	TS	0.92779	0.67818	0.24961	0.993	K2	0.9583
DVL1	ENSG00000107404	25	1:1339287-1339361	-	AD	0.6764	0.54878	0.12762	0.992	K1	0.9928
FUBP1	ENSG00000162613	1	1:77979093-77979110	-	TS	0.30501	0.70829	-0.40329	0.925	K2	1.4175
FUBP1	ENSG00000162613	2	1:77979088-77979092	-	TS	0.55268	0.23498	0.3177	0.956	K2	1.4175
FUBP1	ENSG00000162613	35	1:77947548-77947552	-	AA	0.77001	0.93728	-0.16727	0.962	K4	2.2366
FUBP1	ENSG00000162613	37	1:77946577-77947452	-	RI	0.80072	0.93145	-0.13073	1	K4	2.2366
CEP104	ENSG00000116198	1	1:3857212-3857214	-	TS	0.26994	0.98122	-0.71128	1	K2	0.9924
CEP104	ENSG00000116198	2	1:3857199-3857211	-	TS	0.73028	0.018691	0.71159	1	K2	0.9924
CEP104	ENSG00000116198	20	1:3836495-3836692	-	CE	0.95113	0.7883	0.16283	0.962	K2	0.8387
CEP104	ENSG00000116198	41	1:3815239-3815517	-	TE	0.67388	0.57305	0.10083	0.904	K1	0.984
SLC66A1	ENSG00000040487	4	1:19312359-19312728	+	RI	0.19743	0.38356	-0.18613	0.928	K3	1.1057
SLC66A1	ENSG00000040487	9	1:19325495-19325525	+	AA	0.93289	0.7886	0.14429	0.934	K1	0.7141
AC104461.1	ENSG00000230623	30	1:200478294-200478349	+	TE	0.11707	0.79965	-0.68258	0.999	K3	1.9643
AC104461.1	ENSG00000230623	31	1:200478350-200478360	+	TE	0.54917	0.047294	0.50188	0.998	K3	1.9643
AL358115.1	ENSG00000236364	1	1:165900684-165900995	-	TS	0.24538	0.66965	-0.42426	0.978	K1	0.9623
AL358115.1	ENSG00000236364	2	1:165900165-165900683	-	TS	0.75337	0.3336	0.41977	0.977	K1	0.9623
PEX19	ENSG00000162735	3	1:160285142-160285146	-	TS	0.071738	0.25713	-0.18539	0.931	K3	2
PEX19	ENSG00000162735	34	1:160277302-160277387	-	TE	0.0052807	0.48504	-0.47976	1	K2	1.4156
PEX19	ENSG00000162735	35	1:160276867-160277301	-	TE	0.8087	0.38833	0.42037	1	K2	1.4156
AL137803.1	ENSG00000230863	7	1:75641346-75642087	-	TE	0.088521	0.47468	-0.38616	0.984	K1	0.9954
AL137803.1	ENSG00000230863	8	1:75641178-75641345	-	TE	0.91165	0.53279	0.37886	0.986	K1	0.9954
H2BC19P	ENSG00000220323	2	1:149843041-149843533	+	TE	0.027477	0.38482	-0.35735	1	K1	0.9608
H2BC19P	ENSG00000220323	3	1:149843534-149846486	+	TE	0.9725	0.61664	0.35586	1	K1	0.9608
GATAD2B	ENSG00000143614	36	1:153809810-153810096	-	TE	0.22967	0.05538	0.17429	0.984	K2	1.3904
GATAD2B	ENSG00000143614	37	1:153804725-153809809	-	TE	0.62943	0.94368	-0.31425	0.986	K2	1.3904
GPR157	ENSG00000180758	6	1:9105486-9105680	-	CE	0.48177	0.14408	0.33769	0.981	K1	1
GPR157	ENSG00000180758	7	1:9104532-9104634	-	TE	0.61213	0.0036989	0.60843	0.986	K1	0.7645
GPR157	ENSG00000180758	8	1:9100305-9104531	-	TE	0.38752	0.9962	-0.60868	0.98	K1	0.7645
HFM1	ENSG00000162669	30	1:91350738-91350871	-	CE	0.64114	0.3226	0.31854	0.939	K2	1.9337
HFM1	ENSG00000162669	33	1:91343430-91343510	-	CE	0.91198	0.67787	0.23411	0.957	K1	0.8631
HFM1	ENSG00000162669	51	1:91266017-91266107	-	CE	0.64516	0.27246	0.3727	0.937	K2	1.5723
CCDC30	ENSG00000186409	11	1:42463294-42463297	+	TS	0.04302	0.4271	-0.38408	1	K5	1.6059
CCDC30	ENSG00000186409	16	1:42463330-42463338	+	TS	0.041652	0.40079	-0.35914	1	K5	1.6059
CCDC30	ENSG00000186409	18	1:42463341-42463342	+	TS	0.043015	0.15493	-0.11191	0.944	K5	1.6059
AL139260.1	ENSG00000228436	3	1:38860000-38860082	+	TS	0.62061	0.11366	0.50695	0.99	K2	1.343
AL139260.1	ENSG00000228436	4	1:38860083-38860239	+	TS	0.32946	0.89229	-0.56283	0.999	K2	1.343
MGST3	ENSG00000143198	7	1:165631255-165631257	+	TS	0.16688	0.49516	-0.32827	0.91	K3	1
MGST3	ENSG00000143198	8	1:165631258-165631292	+	TS	0.83118	0.5001	0.33108	0.913	K3	1
MGST3	ENSG00000143198	30	1:165655368-165655617	+	TE	0.71875	0.9278	-0.20904	0.944	K2	1.0899
MGST3	ENSG00000143198	31	1:165655618-165655620	+	TE	0.27114	0.063283	0.20786	0.944	K2	1.0899
AL390195.1	ENSG00000243960	1	1:111441229-111441364	-	TS	0.50226	0.80713	-0.30487	0.919	K1	0.9996
AL390195.1	ENSG00000243960	2	1:111441138-111441228	-	TS	0.49604	0.19775	0.29829	0.917	K1	0.9996
SLC19A2	ENSG00000117479	11	1:169464048-169465977	-	TE	0.35901	0.2193	0.13971	1	K2	1.2352
SLC19A2	ENSG00000117479	12	1:169463932-169464047	-	TE	0.58152	0.70795	-0.12643	1	K2	1.2352
ARHGEF10L	ENSG00000074964	27	1:17639753-17639981	+	AF	0.20406	0.061339	0.14272	0.974	K1	0.9016
ARHGEF10L	ENSG00000074964	39	1:17696848-17697649	+	TE	0.10903	0.0020427	0.10699	0.998	K3	1.2219
FAM189B	ENSG00000160767	4	1:155254961-155254964	-	TS	0.38901	0.12592	0.26309	0.997	K3	0.9998
FAM189B	ENSG00000160767	6	1:155254653-155254908	-	TS	0.60989	0.87554	-0.26565	0.999	K3	0.9998
FAM189B	ENSG00000160767	28	1:155247427-155247529	-	TE	0.5596	0.42481	0.13479	0.937	K2	1.5617
FAM189B	ENSG00000160767	31	1:155247205-155247216	-	TE	0.1424	0.29336	-0.15096	0.974	K2	1.5617
GTF2B	ENSG00000137947	22	1:88853224-88853346	-	TE	0.65925	0.53876	0.1205	0.945	K1	0.9956
GTF2B	ENSG00000137947	23	1:88852633-88853223	-	TE	0.34036	0.46086	-0.1205	0.951	K1	0.9956
SMG7	ENSG00000116698	43	1:183547103-183547252	+	CE	0.61458	0.30196	0.31262	0.997	K2	1.1909
EFNA4	ENSG00000243364	2	1:155063740-155063760	+	TS	0.58058	0.98134	-0.40076	0.938	K2	0.9804
EFNA4	ENSG00000243364	3	1:155063761-155063936	+	TS	0.4194	0.017854	0.40154	0.942	K2	0.9804
AADACL3	ENSG00000188984	3	1:12719475-12719691	+	CE	0.90183	0.65687	0.24497	0.943	K1	0.8905
CROCCP3	ENSG00000080947	22	1:16477075-16478254	-	RI	0.12498	0.34048	-0.2155	0.934	K1	0.9023
DFFA	ENSG00000160049	8	1:10462988-10463057	-	AD	0.26099	0.3886	-0.1276	0.973	K1	0.9634
SLC25A3P1	ENSG00000236253	8	1:53438371-53438710	-	TE	0.34742	0.035649	0.31177	0.99	K2	1.6722
SLC25A3P1	ENSG00000236253	10	1:53437035-53438369	-	TE	0.39395	0.96523	-0.57128	1	K2	1.6722
NECTIN4	ENSG00000143217	11	1:161070998-161072139	-	TE	0.69467	0.34146	0.35321	0.911	K1	0.9665
MCOLN3	ENSG00000055732	9	1:85036710-85036868	-	CE	0.61676	0.20044	0.41632	0.947	K2	1.3788
MCOLN3	ENSG00000055732	25	1:85018908-85019257	-	TE	0.13912	0.32781	-0.18869	0.946	K2	1.4382
MCOLN3	ENSG00000055732	26	1:85018083-85018907	-	TE	0.6953	0.51693	0.17837	0.963	K2	1.4382
NA	ENSG00000277726	18	1:11030498-11030525	+	TE	0.027591	0.81061	-0.78302	1	K3	0.7859
NA	ENSG00000277726	20	1:11030527-11030528	+	TE	0.92558	0.043135	0.88244	1	K3	0.7859
ACOT11	ENSG00000162390	6	1:54585835-54585904	+	CE	0.63455	0.87131	-0.23676	0.969	K2	1.9345
ACOT11	ENSG00000162390	7	1:54592546-54592606	+	CE	0.75272	0.93584	-0.18312	0.939	K2	1.9345
FUT11	ENSG00000196968	1	10:73772276-73772290	+	TS	0.39791	0.58206	-0.18415	0.994	K2	1.2315
FUT11	ENSG00000196968	2	10:73772291-73772563	+	TS	0.45748	0.0078626	0.44962	1	K2	1.2315
MTPAP	ENSG00000107951	4	10:30369533-30369619	-	CE	0.97063	0.76004	0.21059	0.979	K1	0.684
CFAP46	ENSG00000171811	21	10:132916549-132916682	-	CE	0.93315	0.68199	0.25116	0.947	K1	0.8113
DUSP5-DT	ENSG00000273143	4	10:110475104-110475226	-	TE	0.12486	0.86956	-0.7447	0.999	K1	0.0748
DUSP5-DT	ENSG00000273143	5	10:110472688-110475103	-	TE	0.87559	0.13267	0.74292	0.999	K1	0.0748
ZDHHC16	ENSG00000171307	44	10:97457295-97457311	+	TE	0.17329	0.27705	-0.10376	0.93	K4	1.9802
TMEM254	ENSG00000133678	21	10:80090797-80090938	+	TE	0.033151	0.2684	-0.23525	0.989	K4	2.0964
LINC00857	ENSG00000237523	3	10:80207710-80208208	+	TS	0.28938	0.019206	0.27018	0.982	K2	1.464
LINC00857	ENSG00000237523	4	10:80208209-80208231	+	TS	0.59767	0.98051	-0.38283	0.955	K2	1.464
ENTPD1-AS1	ENSG00000226688	60	10:95873018-95873023	-	TE	0.25078	0.00084548	0.24994	0.959	K5	2.4933
RPS24	ENSG00000138326	17	10:78035721-78035837	+	TE	0.20085	0.003517	0.19733	0.998	K1	0.8958
RPS24	ENSG00000138326	18	10:78035838-78036529	+	TE	0.79995	0.99644	-0.19649	1	K1	0.8958
RPS24	ENSG00000138326	31	10:78040204-78040225	+	CE	0.47912	0.26399	0.21514	1	K6	1.7089
ALOX5	ENSG00000012779	2	10:45374216-45374279	+	TS	0.79045	0.2643	0.52616	0.998	K2	0.9371
ALOX5	ENSG00000012779	3	10:45374280-45374429	+	TS	0.20858	0.73514	-0.52656	1	K2	0.9371
ALOX5	ENSG00000012779	17	10:45443038-45443216	+	CE	0.95325	0.72798	0.22526	0.97	K2	1.2243
CCAR1	ENSG00000060339	11	10:68721283-68721288	+	AD	0.15574	0.5085	-0.35276	1	K3	2.0364
CCAR1	ENSG00000060339	12	10:68721289-68721406	+	AD	0.086328	0.34135	-0.25502	1	K3	2.0364
CCAR1	ENSG00000060339	13	10:68721407-68721663	+	AD	0.047606	0.21875	-0.17115	1	K3	2.0364
SORCS1	ENSG00000108018	21	10:106667084-106667308	-	AL	0.072568	0.37233	-0.29976	0.977	K1	0.9183
SEC24C	ENSG00000176986	38	10:73771236-73772159	+	TE	0.53606	0.083429	0.45263	0.988	K2	1
SEC24C	ENSG00000176986	39	10:73772160-73772161	+	TE	0.46354	0.91659	-0.45305	0.989	K2	1
STK32C	ENSG00000165752	1	10:132331838-132331847	-	TS	0.39917	0.99174	-0.59256	0.997	K2	0.9372
STK32C	ENSG00000165752	2	10:132331832-132331837	-	TS	0.60172	0.0083276	0.59339	1	K2	0.9372
EIF3A	ENSG00000107581	1	10:119080818-119080823	-	TS	0.55202	0.42091	0.13111	0.993	K1	1
EIF3A	ENSG00000107581	2	10:119080628-119080817	-	TS	0.44816	0.57878	-0.13062	0.999	K1	1
CCDC186	ENSG00000165813	2	10:114174204-114174220	-	TS	0.68152	0.014817	0.66671	0.926	K2	0.5037
ZNF518A	ENSG00000177853	15	10:96155399-96155923	+	RI	0.30752	0.20545	0.10207	0.915	K6	4.0695
PPIF	ENSG00000108179	2	10:79347500-79347657	+	TS	0.24301	0.47857	-0.23556	0.97	K2	1.4278
DNAJC1	ENSG00000136770	3	10:22003400-22003585	-	TS	0.84559	0.98874	-0.14315	0.977	K2	1.0362
BTAF1	ENSG00000095564	13	10:91959155-91959282	+	AD	0.58962	0.42621	0.16341	0.987	K3	1.1914
NUTM2B-AS1	ENSG00000225484	13	10:79825382-79825697	-	TS	0.059841	0.7631	-0.70326	1	K2	0.7401
NUTM2B-AS1	ENSG00000225484	14	10:79825288-79825381	-	TS	0.94181	0.24359	0.69822	1	K2	0.7401
NUTM2B-AS1	ENSG00000225484	38	10:79765796-79766270	-	TE	0.12017	0.50475	-0.38458	0.947	K2	1.6673
NUTM2B-AS1	ENSG00000225484	40	10:79762821-79765788	-	TE	0.20472	0.10048	0.10424	0.919	K2	1.6673
NUTM2B-AS1	ENSG00000225484	43	10:79723915-79724012	-	CE	0.36025	0.92565	-0.5654	1	K2	1.1247
ZNF485	ENSG00000198298	3	10:43606438-43606541	+	TS	0.1293	0.4876	-0.35829	0.97	K2	1.3385
ZNF485	ENSG00000198298	10	10:43616291-43616395	+	TE	0.45148	0.0021177	0.44936	1	K2	1.4147
ZNF485	ENSG00000198298	11	10:43616396-43617903	+	TE	0.41122	0.72395	-0.31273	0.999	K2	1.4147
ZNF485	ENSG00000198298	12	10:43617904-43617904	+	TE	0.14082	0.2757	-0.13488	0.932	K2	1.4147
SGMS1	ENSG00000198964	3	10:50623957-50623977	-	TS	0.34532	0.7778	-0.43248	1	K1	0.983
SGMS1	ENSG00000198964	4	10:50623707-50623956	-	TS	0.65381	0.22181	0.432	1	K1	0.983
SGMS1	ENSG00000198964	7	10:50466890-50466932	-	CE	0.88693	0.99109	-0.10416	0.992	K3	0.7587
SHTN1	ENSG00000187164	3	10:117005366-117005577	-	TS	0.19007	0.58747	-0.3974	0.923	K2	1.282
SHTN1	ENSG00000187164	4	10:117005188-117005365	-	TS	0.67465	0.34259	0.33206	0.971	K2	1.282
CREM	ENSG00000095794	39	10:35178889-35178986	+	CE	0.82234	0.92252	-0.10018	0.997	K6	3.2497
CREM	ENSG00000095794	55	10:35195902-35195908	+	TS	0.054084	0.85795	-0.80387	1	K3	0.9678
CREM	ENSG00000095794	57	10:35195917-35196008	+	TS	0.47402	0.14347	0.33056	0.94	K3	0.9678
CREM	ENSG00000095794	58	10:35196009-35196099	+	TS	0.52967	0.13936	0.39031	0.965	K3	0.9678
CREM	ENSG00000095794	66	10:35211399-35211433	+	TE	0.34269	0.16019	0.1825	0.965	K2	0.9764
CREM	ENSG00000095794	67	10:35211434-35211524	+	TE	0.65659	0.83958	-0.18298	0.953	K2	0.9764
PLXDC2	ENSG00000120594	1	10:19816239-19816431	+	TS	0.52627	0.36654	0.15973	0.984	K1	0.9992
PLXDC2	ENSG00000120594	2	10:19816432-19817191	+	TS	0.47365	0.63272	-0.15907	0.98	K1	0.9992
NRBF2	ENSG00000148572	1	10:63133247-63133327	+	TS	0.21228	0.50633	-0.29405	0.996	K1	0.9999
NRBF2	ENSG00000148572	2	10:63133328-63133500	+	TS	0.78716	0.49323	0.29393	0.991	K1	0.9999
AC022400.5	ENSG00000272916	16	10:73801340-73802673	-	AD	0.82947	0.49051	0.33896	0.94	K1	0.9989
STAMBPL1	ENSG00000138134	1	10:88879734-88880223	+	TS	0.48798	0.012863	0.47511	0.974	K2	1.2022
STAMBPL1	ENSG00000138134	2	10:88880224-88880244	+	TS	0.46811	0.96861	-0.5005	0.976	K2	1.2022
IDE	ENSG00000119912	2	10:92574068-92574076	-	TS	0.89503	0.74825	0.14678	0.985	K2	0.8094
IDE	ENSG00000119912	3	10:92573922-92574067	-	TS	0.10457	0.25314	-0.14857	0.987	K2	0.8094
BEND7	ENSG00000165626	26	10:13446542-13447265	-	RI	0.56074	0.22043	0.34031	0.947	K3	2.3272
BEND7	ENSG00000165626	27	10:13446485-13446541	-	CE	0.75518	0.44415	0.31103	0.933	K3	2.3272
BEND7	ENSG00000165626	28	10:13445561-13446484	-	RI	0.63855	0.30881	0.32973	0.926	K3	2.3272
UBE2D1	ENSG00000072401	1	10:58334979-58335005	+	TS	0.051891	0.16868	-0.11679	0.934	K1	0.6501
UBE2D1	ENSG00000072401	2	10:58335006-58335225	+	TS	0.94771	0.83176	0.11595	0.93	K1	0.6501
ABI1	ENSG00000136754	20	10:26759062-26759235	-	CE	0.97618	0.86384	0.11234	1	K3	2.3861
SFXN3	ENSG00000107819	24	10:101039489-101040629	+	TE	0.38442	0.52279	-0.13837	0.937	K2	1.0861
SFXN3	ENSG00000107819	25	10:101040630-101041240	+	TE	0.599	0.46626	0.13273	0.927	K2	1.0861
KIAA1217	ENSG00000120549	19	10:24494500-24494604	+	CE	0.07194	0.18478	-0.11284	0.973	K3	1.9449
SEPHS1	ENSG00000086475	17	10:13318080-13319356	-	TE	0.50644	0.38977	0.11668	0.92	K2	1
SEPHS1	ENSG00000086475	19	10:13317428-13317438	-	TE	0.49347	0.61035	-0.11688	0.91	K2	1
PPP3CB	ENSG00000107758	22	10:73438198-73438420	-	TE	0.37114	0.15019	0.22095	1	K2	1.36
PPP3CB	ENSG00000107758	23	10:73436806-73438197	-	TE	0.53545	0.78801	-0.25256	1	K2	1.36
CACNB2	ENSG00000165995	7	10:18140881-18140957	+	TS	0.069479	0.49336	-0.42388	0.995	K1	0.9997
CACNB2	ENSG00000165995	8	10:18140958-18141215	+	TS	0.93304	0.50696	0.42608	0.996	K1	0.9997
CACNB2	ENSG00000165995	47	10:18539264-18539692	+	TE	0.0026647	0.53863	-0.53596	1	K5	1.6476
CACNB2	ENSG00000165995	48	10:18539693-18539705	+	TE	0.50384	0.0050531	0.49879	1	K5	1.6476
ADAMTS14	ENSG00000138316	3	10:70674556-70674995	+	CE	0.88527	0.4289	0.45637	0.984	K2	1.0357
ADK	ENSG00000156110	4	10:74151235-74151239	+	TS	0.092932	0.48671	-0.39378	0.992	K3	1.33
MINDY3	ENSG00000148481	1	10:15860499-15860507	-	TS	0.40116	0.0057717	0.39539	0.995	K1	0.9972
MINDY3	ENSG00000148481	2	10:15860206-15860498	-	TS	0.59873	0.99468	-0.39595	0.995	K1	0.9972
MINDY3	ENSG00000148481	24	10:15778170-15778173	-	TE	0.15908	0.0044926	0.15459	0.93	K2	0.9941
ANXA7	ENSG00000138279	2	10:73414059-73414067	-	TS	0.098294	0.50383	-0.40554	0.986	K2	1
ANXA7	ENSG00000138279	3	10:73414012-73414058	-	TS	0.90153	0.4926	0.40894	0.991	K2	1
CNNM2	ENSG00000148842	4	10:102927345-102927618	+	AL	0.051295	0.23106	-0.17977	0.984	K1	0.7219
PAPSS2	ENSG00000198682	1	10:87659613-87659877	+	TS	0.11224	0.26228	-0.15004	0.924	K1	0.8237
PAPSS2	ENSG00000198682	2	10:87659878-87660008	+	TS	0.88803	0.73685	0.15118	0.915	K1	0.8237
ATRNL1	ENSG00000107518	20	10:115215697-115215880	+	CE	0.91963	0.52138	0.39825	0.987	K6	2.4195
ATRNL1	ENSG00000107518	48	10:115944658-115944959	+	TE	0.12646	0.56778	-0.44132	0.992	K2	1.4768
ATRNL1	ENSG00000107518	49	10:115944960-115946742	+	TE	0.58069	0.32259	0.25809	0.989	K2	1.4768
ATRNL1	ENSG00000107518	50	10:115946743-115948999	+	TE	0.30157	0.12364	0.17794	0.981	K2	1.4768
MLLT10	ENSG00000078403	3	10:21533349-21533841	+	AF	0.15626	0.83678	-0.68051	0.999	K2	1.2476
MLLT10	ENSG00000078403	11	10:21534495-21534520	+	AD	0.33279	0.19876	0.13404	0.938	K4	2.5034
MLLT10	ENSG00000078403	50	10:21682225-21682257	+	CE	0.65776	0.7841	-0.12634	0.951	K2	1.711
ZFYVE27	ENSG00000155256	7	10:97738477-97738649	+	CE	0.96487	0.85839	0.10647	0.984	K4	2.0908
ZFYVE27	ENSG00000155256	10	10:97743094-97743164	+	CE	0.91648	0.76817	0.14831	0.908	K6	3.2918
SHLD2	ENSG00000122376	3	10:87096934-87096989	+	CE	0.58662	0.87766	-0.29105	0.953	K3	1.8012
SVIL	ENSG00000197321	2	10:29735751-29735804	-	AF	0.44977	0.79851	-0.34874	0.951	K1	0.9852
IDI1	ENSG00000067064	7	10:1043999-1044171	-	CE	0.63937	0.81665	-0.17728	0.998	K3	1.4577
GFRA1	ENSG00000151892	16	10:116064401-116064544	-	TE	0.20674	0.68145	-0.47471	0.946	K2	1.8331
GFRA1	ENSG00000151892	18	10:116056933-116063763	-	TE	0.58241	0.20406	0.37834	0.95	K2	1.8331
FRMD4A	ENSG00000151474	16	10:13892245-13892296	-	AF	0.10597	0.43258	-0.32661	0.947	K2	1.5219
FRMD4A	ENSG00000151474	36	10:13707276-13707345	-	AD	0.12722	0.31654	-0.18933	0.987	K2	0.888
NDUFB8	ENSG00000166136	20	10:100523743-100523929	-	TE	0.11019	0.00079757	0.10939	0.972	K1	0.8698
NDUFB8	ENSG00000166136	21	10:100523740-100523742	-	TE	0.88994	0.99922	-0.10928	0.971	K1	0.8698
EPC1	ENSG00000120616	34	10:32268931-32269135	-	TE	0.42235	0.27254	0.14981	0.992	K2	0.9996
EPC1	ENSG00000120616	36	10:32267751-32268480	-	TE	0.57739	0.7284	-0.15101	0.993	K2	0.9996
HNRNPH3	ENSG00000096746	32	10:68342270-68342271	+	TE	0.004973	0.33666	-0.33169	1	K3	1.5867
HNRNPH3	ENSG00000096746	34	10:68342273-68342273	+	TE	0.15779	0.0015812	0.15621	0.971	K3	1.5867
ENO4	ENSG00000188316	4	10:116855623-116855751	+	CE	0.90382	0.48235	0.42147	0.979	K1	0.9968
ENO4	ENSG00000188316	5	10:116856492-116856682	+	CE	0.88623	0.47541	0.41082	0.965	K1	0.9968
BTRC	ENSG00000166167	7	10:101430345-101430452	+	CE	0.63422	0.52677	0.10745	0.922	K3	1.6936
DOCK1	ENSG00000150760	1	10:126905409-126905455	+	TS	0.59971	0.13592	0.4638	1	K1	0.9998
DOCK1	ENSG00000150760	2	10:126905456-126905563	+	TS	0.40078	0.86334	-0.46256	1	K1	0.9998
PCDH15	ENSG00000150275	72	10:53806501-53806985	-	TE	0.13857	0.7874	-0.64882	0.999	K3	1.0589
TSPAN14	ENSG00000108219	27	10:80518338-80519628	+	TE	0.14232	0.2457	-0.10338	0.903	K4	2.2408
TSPAN14	ENSG00000108219	28	10:80519629-80519635	+	TE	0.10933	0.00097132	0.10836	0.999	K4	2.2408
SLC35G1	ENSG00000176273	9	10:93898574-93898751	+	CE	0.26302	0.57249	-0.30948	0.939	K3	2.0409
SLC35G1	ENSG00000176273	10	10:93900752-93903824	+	AL	0.27669	0.70527	-0.42857	0.978	K3	2.0409
ZNF25	ENSG00000175395	10	10:37953063-37953195	-	TE	0.17849	0.012138	0.16636	0.965	K2	1.5592
ZNF25	ENSG00000175395	11	10:37950567-37953062	-	TE	0.46427	0.67354	-0.20927	0.985	K2	1.5592
ANK3	ENSG00000151150	12	10:60270131-60270229	-	CE	0.9868	0.86125	0.12556	0.999	K1	0.5436
ANK3	ENSG00000151150	43	10:60134359-60134373	-	AA	0.80801	0.59136	0.21665	0.981	K3	1.6629
ANK3	ENSG00000151150	73	10:60070284-60070463	-	TS	0.14711	0.37123	-0.22412	0.917	K2	0.9957
SGMS1-AS1	ENSG00000226200	10	10:50629577-50629972	+	TE	0.21898	0.015839	0.20314	0.941	K1	0.9994
SGMS1-AS1	ENSG00000226200	11	10:50629973-50641451	+	TE	0.7823	0.98544	-0.20314	0.947	K1	0.9994
ST8SIA6-AS1	ENSG00000204832	6	10:17407968-17408062	+	AA	0.71152	0.19651	0.51502	0.962	K3	2.5851
KCNMA1	ENSG00000156113	6	10:77637820-77637821	-	TS	0.36892	0.60073	-0.2318	0.975	K5	1.7231
KCNMA1	ENSG00000156113	8	10:77637807-77637808	-	TS	0.057319	0.16461	-0.10729	0.908	K5	1.7231
KCNMA1	ENSG00000156113	30	10:77636516-77636569	-	AA	0.27717	0.53714	-0.25997	0.91	K2	1.9106
ZNF33B	ENSG00000196693	18	10:42582691-42583123	-	TE	0.39219	0.017146	0.37504	0.991	K1	0.9974
ZNF33B	ENSG00000196693	19	10:42581594-42582690	-	TE	0.60947	0.98239	-0.37292	0.994	K1	0.9974
DNMBP	ENSG00000107554	6	10:99913953-99914082	-	AF	0.77608	0.88958	-0.1135	0.923	K2	1.0763
NUTM2A-AS1	ENSG00000223482	31	10:87332965-87333776	-	TE	0.36024	0.25021	0.11003	0.912	K2	0.9716
NUTM2A-AS1	ENSG00000223482	32	10:87331962-87332964	-	TE	0.64019	0.74754	-0.10735	0.919	K2	0.9716
NUTM2A-AS1	ENSG00000223482	59	10:87240257-87241181	-	TE	0.80357	0.47707	0.3265	0.996	K1	0.9984
NUTM2A-AS1	ENSG00000223482	60	10:87240176-87240256	-	TE	0.19673	0.51978	-0.32305	0.995	K1	0.9984
CACUL1	ENSG00000151893	1	10:118754971-118755249	-	TS	0.19073	0.0011585	0.18957	0.974	K2	1.1555
KIF20B	ENSG00000138182	4	10:89701681-89701717	+	AD	0.020994	0.1507	-0.1297	0.992	K1	0.5436
MTG1	ENSG00000148824	15	10:133399620-133399653	+	AD	0.17992	0.062773	0.11715	0.998	K5	2.2886
MTG1	ENSG00000148824	18	10:133401529-133401590	+	CE	0.73542	0.91427	-0.17885	0.946	K5	2.4594
EDRF1	ENSG00000107938	12	10:125729003-125729104	+	CE	0.76923	0.90941	-0.14018	0.954	K1	0.9377
FGFR2	ENSG00000066468	2	10:121598433-121598452	-	TS	0.4406	0.54642	-0.10582	0.975	K4	1.4579
FGFR2	ENSG00000066468	3	10:121598414-121598432	-	TS	0.4887	0.38455	0.10415	0.987	K4	1.4579
FGFR2	ENSG00000066468	42	10:121515117-121515122	-	AD	0.51844	0.63651	-0.11808	0.943	K5	3.465
ATP5F1C	ENSG00000165629	12	10:7798990-7799194	+	CE	0.99933	0.70576	0.29357	1	K4	0.9501
ATP5F1C	ENSG00000165629	14	10:7799772-7799915	+	CE	0.99042	0.69998	0.29044	1	K2	0.9283
ATP5F1C	ENSG00000165629	20	10:7802270-7802425	+	CE	0.99854	0.55218	0.44636	1	K3	1.0959
ATP5F1C	ENSG00000165629	21	10:7802758-7802854	+	CE	0.99849	0.55183	0.44666	1	K3	1.0959
ATP5F1C	ENSG00000165629	22	10:7806974-7807010	+	CE	0.91938	0.54024	0.37915	1	K3	1.0959
ANKRD26	ENSG00000107890	44	10:27004298-27005622	-	TE	0.83109	0.53114	0.29996	0.966	K1	0.997
ANKRD26	ENSG00000107890	45	10:27004116-27004297	-	TE	0.16908	0.46823	-0.29915	0.954	K1	0.997
ZNF487	ENSG00000243660	9	10:43454065-43454532	+	TE	0.43108	0.025031	0.40605	0.91	K1	0.991
ZNF487	ENSG00000243660	10	10:43454533-43454664	+	TE	0.5704	0.97779	-0.40739	0.916	K1	0.991
ADARB2	ENSG00000185736	21	10:1182845-1183042	-	TE	0.29988	0.074311	0.22557	0.91	K3	1.7334
P4HA1	ENSG00000122884	10	10:73044981-73045051	-	CE	0.053734	0.15577	-0.10204	1	K2	0.7613
P4HA1	ENSG00000122884	21	10:73007224-73008292	-	TE	0.99957	0.85828	0.14129	1	K1	0.5889
P4HA1	ENSG00000122884	22	10:73007217-73007223	-	TE	0.00041962	0.14238	-0.14196	1	K1	0.5889
CSGALNACT2	ENSG00000169826	5	10:43163866-43164044	+	CE	0.91718	0.77276	0.14442	0.95	K3	1.2874
ACADSB	ENSG00000196177	18	10:123054120-123058290	+	TE	0.49287	0.62315	-0.13028	0.939	K2	1.5442
CCNJ	ENSG00000107443	6	10:96057088-96057120	+	AA	0.7989	0.56443	0.23446	0.997	K1	0.9873
CCNJ	ENSG00000107443	7	10:96057121-96057123	+	AA	0.79465	0.56253	0.23212	0.994	K1	0.9873
OPTN	ENSG00000123240	7	10:13108138-13108289	+	CE	0.29013	0.1704	0.11973	0.973	K3	1.4167
PTPN20	ENSG00000204179	28	10:47000789-47000789	+	TE	0.35312	0.89156	-0.53844	1	K3	1.7441
PTPN20	ENSG00000204179	29	10:47000790-47002320	+	TE	0.42879	0.10675	0.32204	0.999	K3	1.7441
PTPN20	ENSG00000204179	31	10:47002323-47002488	+	TE	0.16385	0.057697	0.10615	0.92	K3	1.7441
MARCHF8	ENSG00000165406	17	10:45457511-45458543	-	TE	0.17738	0.025031	0.15235	1	K2	1.5269
MARCHF8	ENSG00000165406	18	10:45457506-45457510	-	TE	0.00086936	0.12548	-0.12461	1	K2	1.5269
MARCHF8	ENSG00000165406	19	10:45454593-45457505	-	TE	0.47986	0.029174	0.45068	1	K2	1.5269
MARCHF8	ENSG00000165406	20	10:45454585-45454592	-	TE	0.34246	0.82151	-0.47905	1	K2	1.5269
CFAP70	ENSG00000156042	44	10:73253766-73254055	-	TE	0.84983	0.087304	0.76253	1	K2	0
CFAP70	ENSG00000156042	45	10:73253762-73253765	-	TE	0.14441	0.9181	-0.77369	1	K2	0
BMS1P4	ENSG00000242338	6	10:73722389-73722577	-	CE	0.91989	0.64697	0.27292	0.941	K1	0.8762
MCU	ENSG00000156026	1	10:72692131-72692142	+	TS	0.50344	0.76571	-0.26227	0.99	K1	0.9866
MCU	ENSG00000156026	2	10:72692143-72692301	+	TS	0.49727	0.23105	0.26622	0.994	K1	0.9866
MARVELD1	ENSG00000155254	13	10:97717628-97718150	+	TE	0.86405	0.96593	-0.10188	0.934	K2	1.0136
PLAC9	ENSG00000189129	9	10:80145038-80145064	+	TE	0.1584	0.033829	0.12458	0.919	K2	1.2292
PTER	ENSG00000165983	11	10:16511257-16513737	+	TE	0.26026	0.002372	0.25789	1	K2	1.5839
PRKCQ	ENSG00000065675	20	10:6427148-6428362	-	TE	0.11663	0.99655	-0.87992	1	K1	0.8885
PRKCQ	ENSG00000065675	21	10:6427143-6427147	-	TE	0.88349	0.0036006	0.87989	1	K1	0.8885
ARMC4	ENSG00000169126	9	10:27985019-27985211	-	CE	0.92448	0.64547	0.27901	0.961	K1	0.9183
SLF2	ENSG00000119906	2	10:100912979-100912995	+	TS	0.85324	0.99518	-0.14194	0.95	K2	0.8785
SLF2	ENSG00000119906	3	10:100912996-100913250	+	TS	0.14607	0.0051928	0.14087	0.942	K2	0.8785
SLF2	ENSG00000119906	28	10:100961877-100965091	+	TE	0.40883	0.75732	-0.34848	1	K1	0.9998
SLF2	ENSG00000119906	29	10:100965092-100965134	+	TE	0.59127	0.2422	0.34907	1	K1	0.9998
NSMCE4A	ENSG00000107672	1	10:121975217-121975217	-	TS	0.0059743	0.15016	-0.14418	1	K2	1.3227
NSMCE4A	ENSG00000107672	2	10:121975195-121975216	-	TS	0.84748	0.62559	0.22188	0.983	K2	1.3227
NSMCE4A	ENSG00000107672	7	10:121974755-121974788	-	TS	0.53705	0.99067	-0.45362	0.91	K2	0.9389
MSS51	ENSG00000166343	10	10:73424429-73424772	-	TE	0.10772	0.41675	-0.30903	0.995	K1	0.9778
MSS51	ENSG00000166343	11	10:73423579-73424428	-	TE	0.89199	0.57901	0.31299	0.996	K1	0.9778
EEF1AKMT2	ENSG00000203791	14	10:124760146-124760317	-	TE	0.0095532	0.24748	-0.23793	1	K2	1.7067
EEF1AKMT2	ENSG00000203791	17	10:124756254-124757830	-	TE	0.30002	0.15761	0.14242	0.997	K2	1.7067
INSYN2A	ENSG00000188916	8	10:127136194-127138020	-	TE	0.39866	0.64014	-0.24148	0.913	K2	1.1854
COL17A1	ENSG00000065618	70	10:104033376-104033606	-	AA	0.33979	0.099338	0.24045	0.932	K1	0.9183
LINC00858	ENSG00000229404	20	10:84289746-84289880	+	CE	0.91066	0.68789	0.22277	0.932	K2	1.4317
LINC00858	ENSG00000229404	23	10:84291407-84292047	+	AA	0.88899	0.59734	0.29165	0.948	K2	1.2988
LINC00858	ENSG00000229404	24	10:84292048-84292137	+	CE	0.87575	0.59917	0.27658	0.933	K2	1.2988
SMNDC1	ENSG00000119953	2	10:110304907-110304920	-	TS	0.52683	0.79133	-0.26449	0.974	K2	1.5308
SMNDC1	ENSG00000119953	3	10:110304748-110304906	-	TS	0.3677	0.21087	0.15683	0.911	K2	1.5308
SUPV3L1	ENSG00000156502	2	10:69180250-69180280	+	TS	0.93512	0.78416	0.15095	0.97	K2	0.7476
SUPV3L1	ENSG00000156502	3	10:69180281-69180287	+	TS	0.065205	0.21546	-0.15026	0.976	K2	0.7476
LCOR	ENSG00000196233	18	10:96954953-96955834	+	CE	0.592	0.83033	-0.23833	0.961	K3	2.0035
LCOR	ENSG00000196233	19	10:96955835-96958411	+	RI	0.59051	0.78749	-0.19698	0.904	K3	2.0035
JMJD1C	ENSG00000171988	6	10:63268876-63269066	-	TS	0.086565	0.21376	-0.12719	0.978	K2	0.7466
JMJD1C	ENSG00000171988	7	10:63268663-63268875	-	TS	0.91367	0.78699	0.12668	0.981	K2	0.7466
RGS10	ENSG00000148908	13	10:119499828-119499924	-	TE	0.10455	0.0035152	0.10103	0.985	K2	1.4343
RGS10	ENSG00000148908	14	10:119499817-119499827	-	TE	0.058152	0.20313	-0.14498	0.97	K2	1.4343
CPEB3	ENSG00000107864	14	10:92048642-92052439	-	TE	0.51881	0.75739	-0.23857	0.969	K1	0.9834
CPEB3	ENSG00000107864	15	10:92046692-92048641	-	TE	0.48071	0.24384	0.23687	0.971	K1	0.9834
PRKG1	ENSG00000185532	3	10:51074487-51074509	+	TS	0.53007	0.031052	0.49902	0.942	K2	0.9976
PRKG1	ENSG00000185532	18	10:52062632-52062787	+	RI	0.060215	0.233	-0.17279	0.975	K2	1.2995
PRKG1	ENSG00000185532	36	10:52293802-52294176	+	TE	0.31897	0.42591	-0.10694	0.995	K2	0.9843
PRKG1	ENSG00000185532	37	10:52294177-52298350	+	TE	0.68077	0.57321	0.10756	0.997	K2	0.9843
XPNPEP1	ENSG00000108039	60	10:109877677-109877722	-	TE	0.84889	0.63625	0.21264	0.919	K2	0.9262
XPNPEP1	ENSG00000108039	61	10:109877554-109877676	-	TE	0.15117	0.37626	-0.22509	0.932	K2	0.9262
XPNPEP1	ENSG00000108039	76	10:109865054-109865312	-	TE	0.11981	0.011276	0.10853	1	K1	0.6866
XPNPEP1	ENSG00000108039	77	10:109864766-109865053	-	TE	0.8805	0.98885	-0.10835	1	K1	0.6866
SORBS1	ENSG00000095637	20	10:95414494-95414655	-	CE	0.93234	0.82601	0.10633	0.993	K2	0.7928
PSTK	ENSG00000179988	6	10:122981984-122982462	+	TS	0.090681	0.31402	-0.22333	0.957	K1	0.8745
PSTK	ENSG00000179988	7	10:122982463-122982732	+	TS	0.90969	0.68245	0.22724	0.957	K1	0.8745
AL157392.3	ENSG00000239665	62	10:13648620-13648625	+	AA	0.11432	0.61666	-0.50233	0.99	K1	0.9183
LARP4B	ENSG00000107929	2	10:931501-931624	-	TS	0.95307	0.83711	0.11597	0.993	K2	0.6113
LARP4B	ENSG00000107929	4	10:931428-931476	-	TS	0.047181	0.16284	-0.11566	0.985	K2	0.6113
SVIL-AS1	ENSG00000224597	12	10:29409659-29409683	+	AD	0.65194	0.88273	-0.23079	0.955	K1	0.971
SVIL-AS1	ENSG00000224597	16	10:29420491-29420524	+	TE	0.0091857	0.83855	-0.82937	1	K2	0.994
SVIL-AS1	ENSG00000224597	19	10:29420751-29422372	+	TE	0.62128	0.080211	0.54107	1	K2	0.994
GSTO1	ENSG00000148834	16	10:104267405-104267455	+	TE	0.32416	0.22292	0.10124	0.991	K2	1.4477
PARG	ENSG00000227345	30	10:49819145-49819333	-	TE	0.17093	0.27284	-0.10191	0.929	K2	1.6574
PARG	ENSG00000227345	31	10:49818992-49819144	-	TE	0.39099	0.26344	0.12755	0.942	K2	1.6574
TCTN3	ENSG00000119977	2	10:95693928-95693955	-	TS	0.69626	0.85184	-0.15558	0.934	K3	1.2125
TCTN3	ENSG00000119977	3	10:95693927-95693927	-	TS	0.033135	0.14722	-0.11408	0.953	K3	1.2125
TCTN3	ENSG00000119977	4	10:95693902-95693926	-	TS	0.22697	0.0046408	0.22232	1	K3	1.2125
TCTN3	ENSG00000119977	24	10:95663401-95663695	-	TE	0.35248	0.83374	-0.48125	1	K2	1.5358
TCTN3	ENSG00000119977	25	10:95663396-95663400	-	TE	0.53631	0.0014606	0.53485	1	K2	1.5358
ZNF248	ENSG00000198105	6	10:37857559-37857610	-	TS	0.4549	0.9859	-0.531	0.914	K3	0.9752
ZNF248	ENSG00000198105	7	10:37857552-37857558	-	TS	0.53273	0.013574	0.51916	0.925	K3	0.9752
ZNF248	ENSG00000198105	11	10:37856435-37856532	-	CE	0.87632	0.6813	0.19502	0.942	K4	2.8357
MRPL43	ENSG00000055950	26	10:100978729-100979011	-	TE	0.036643	0.59298	-0.55634	1	K1	0.9715
MRPL43	ENSG00000055950	27	10:100977821-100978728	-	TE	0.96299	0.40646	0.55654	1	K1	0.9715
RHOBTB1	ENSG00000072422	17	10:60872043-60872184	-	AD	0.14206	0.024143	0.11791	0.915	K2	0.8315
RHOBTB1	ENSG00000072422	21	10:60871326-60871443	-	RI	0.78855	0.96558	-0.17703	0.928	K1	0.9183
FAM160B1	ENSG00000151553	1	10:114821744-114821769	+	TS	0.0094408	0.98202	-0.97258	1	K2	0
FAM160B1	ENSG00000151553	2	10:114821770-114821779	+	TS	0.99023	0.017529	0.9727	1	K2	0
FAM241B	ENSG00000171224	4	10:69631480-69631547	+	CE	0.93031	0.7571	0.17321	0.995	K3	1.4818
FAM241B	ENSG00000171224	8	10:69632878-69633112	+	TE	0.23372	0.049777	0.18394	0.948	K2	1.3049
FAM241B	ENSG00000171224	9	10:69633113-69633596	+	TE	0.62995	0.94987	-0.31992	0.975	K2	1.3049
MYOF	ENSG00000138119	58	10:93323270-93323358	-	CE	0.94939	0.71915	0.23024	0.954	K2	1.3258
ARHGAP22	ENSG00000128805	7	10:48604953-48604955	-	TS	0.071016	0.38773	-0.31671	0.971	K2	0.9984
ARHGAP22	ENSG00000128805	8	10:48604763-48604952	-	TS	0.57947	0.12762	0.45185	0.97	K2	0.9984
ARHGAP22	ENSG00000128805	26	10:48455002-48455053	-	AD	0.8154	0.98106	-0.16566	0.96	K2	1.2603
ZNF37A	ENSG00000075407	5	10:38094931-38095224	+	CE	0.84378	0.61751	0.22626	0.961	K2	1.8186
ZNF37A	ENSG00000075407	9	10:38095630-38095633	+	AD	0.54309	0.83574	-0.29264	0.97	K1	1
ASAH2B	ENSG00000204147	7	10:50739984-50740002	+	AD	0.20008	0.073741	0.12634	0.942	K1	0.7642
DLG5	ENSG00000151208	28	10:77819466-77819894	-	RI	0.22524	0.056144	0.1691	1	K1	0.8487
WAC	ENSG00000095787	66	10:28619977-28619979	+	TE	0.11098	0.00052955	0.11045	0.995	K3	1.6979
ZNF503-AS1	ENSG00000226051	44	10:75360805-75360850	+	TE	0.099909	0.40622	-0.30631	0.952	K4	1.8742
TLL2	ENSG00000095587	6	10:96428631-96428748	-	CE	0.59731	0.89032	-0.293	0.904	K4	2.416
PDZD7	ENSG00000186862	11	10:101030062-101030177	-	TE	0.022452	0.26584	-0.24338	0.999	K2	0.806
PDZD7	ENSG00000186862	12	10:101030034-101030061	-	TE	0.97761	0.73344	0.24417	0.999	K2	0.806
CCSER2	ENSG00000107771	1	10:84328586-84328588	+	TS	0.09446	0.3999	-0.30544	0.953	K2	0.9661
CCSER2	ENSG00000107771	2	10:84328589-84328662	+	TS	0.90533	0.59769	0.30764	0.962	K2	0.9661
CCSER2	ENSG00000107771	25	10:84513697-84513702	+	TE	0.16488	0.3446	-0.17972	0.997	K3	1.7139
CCSER2	ENSG00000107771	27	10:84513871-84514405	+	TE	0.57678	0.45523	0.12155	1	K3	1.7139
PDCD11	ENSG00000148843	49	10:103446282-103446294	+	TE	0.61115	0.81775	-0.2066	0.914	K2	1.4983
PYROXD2	ENSG00000119943	2	10:98415059-98415158	-	TS	0.40063	0.61335	-0.21272	0.915	K2	0.9953
PYROXD2	ENSG00000119943	3	10:98415009-98415058	-	TS	0.59735	0.38345	0.2139	0.92	K2	0.9953
PYROXD2	ENSG00000119943	16	10:98392942-98393083	-	CE	0.88129	0.57546	0.30583	0.926	K1	0.9641
PDSS1	ENSG00000148459	18	10:26746333-26746541	+	TE	0.38839	0.63966	-0.25127	0.958	K2	1.5456
PDSS1	ENSG00000148459	19	10:26746542-26746782	+	TE	0.54525	0.26176	0.28349	0.971	K2	1.5456
NRG3	ENSG00000185737	4	10:81877897-81877960	+	TS	0.63767	0.14455	0.49312	0.982	K2	0.9135
NRG3	ENSG00000185737	5	10:81877961-81878020	+	TS	0.35226	0.86021	-0.50794	0.986	K2	0.9135
NRG3	ENSG00000185737	23	10:82985098-82985605	+	TE	0.30928	0.011125	0.29816	0.995	K2	1.8999
NRG3	ENSG00000185737	24	10:82985606-82986967	+	TE	0.090482	0.58304	-0.49256	0.998	K2	1.8999
COL13A1	ENSG00000197467	14	10:69802608-69802634	+	TS	0.063616	0.21186	-0.14824	0.963	K4	0.8964
ANXA11	ENSG00000122359	9	10:80176107-80176155	-	CE	0.44638	0.5473	-0.10092	0.959	K5	1.3923
SFXN4	ENSG00000183605	10	10:119161055-119161081	-	CE	0.86272	0.71311	0.14961	0.983	K2	0.8608
AC069544.1	ENSG00000284024	13	10:14846999-14847018	+	TE	0.37462	0.48459	-0.10998	0.974	K2	1.4891
CYP26A1	ENSG00000095596	15	10:93076963-93077082	+	TE	0.46854	0.058804	0.40974	0.928	K3	1.627
NT5C2	ENSG00000076685	9	10:103111745-103111805	-	CE	0.20441	0.072604	0.1318	0.994	K2	1.28
MAT1A	ENSG00000151224	4	10:80283916-80284038	-	CE	0.95212	0.80411	0.14801	0.93	K1	0.6193
SFMBT2	ENSG00000198879	16	10:7227855-7227937	-	CE	0.96969	0.86331	0.10638	0.946	K1	0.469
SFMBT2	ENSG00000198879	27	10:7163344-7163910	-	TE	0.050001	0.31074	-0.26074	0.991	K1	0.892
SFMBT2	ENSG00000198879	28	10:7158624-7163343	-	TE	0.94972	0.68891	0.26082	0.994	K1	0.892
RASGEF1A	ENSG00000198915	19	10:43196093-43196268	-	TE	0.45229	0.59308	-0.14079	0.918	K2	1.4857
RASGEF1A	ENSG00000198915	20	10:43194536-43196092	-	TE	0.41394	0.31231	0.10163	0.949	K2	1.4857
BMS1P1	ENSG00000204177	8	10:46795946-46795953	+	AD	0.593	0.87099	-0.27798	0.92	K2	1.2148
BMS1P1	ENSG00000204177	9	10:46796672-46796793	+	CE	0.59462	0.89716	-0.30253	0.932	K2	1.2148
BMS1P1	ENSG00000204177	11	10:46798029-46798168	+	CE	0.59351	0.89109	-0.29758	0.935	K2	1.2148
FAM171A1	ENSG00000148468	1	10:15371063-15371289	-	TS	0.83755	0.60765	0.2299	0.981	K1	0.9603
FAM171A1	ENSG00000148468	2	10:15370956-15371062	-	TS	0.16441	0.39268	-0.22826	0.968	K1	0.9603
MAPK8	ENSG00000107643	9	10:48325897-48325965	+	CE	0.15573	0.28053	-0.1248	0.959	K3	1.8962
MAPK8	ENSG00000107643	43	10:48434879-48434883	+	AA	0.6141	0.75086	-0.13677	0.945	K1	0.998
AL356056.2	ENSG00000231187	1	10:46598146-46598150	-	TS	0.047463	0.72838	-0.68091	1	K2	0.7489
AL356056.2	ENSG00000231187	2	10:46598065-46598145	-	TS	0.95271	0.26573	0.68698	1	K2	0.7489
ST8SIA6	ENSG00000148488	4	10:17390531-17390620	-	CE	0.62149	0.94688	-0.3254	0.983	K2	1.4337
INPP5A	ENSG00000068383	2	10:132537849-132538138	+	TS	0.020486	0.40653	-0.38605	1	K2	0.9731
INPP5A	ENSG00000068383	3	10:132538139-132538171	+	TS	0.9796	0.59159	0.38801	1	K2	0.9731
GSTO2	ENSG00000065621	18	10:104299128-104299411	+	TE	0.42384	0.96622	-0.54238	0.987	K3	1.7151
GSTO2	ENSG00000065621	19	10:104299412-104299414	+	TE	0.41915	0.0015055	0.41764	1	K3	1.7151
VSIR	ENSG00000107738	10	10:71750916-71751290	-	TE	0.70526	0.8745	-0.16924	0.931	K1	0.9347
VSIR	ENSG00000107738	11	10:71747556-71750915	-	TE	0.29379	0.1212	0.17259	0.943	K1	0.9347
CHUK	ENSG00000213341	26	10:100192459-100193297	-	AD	0.21069	0.082582	0.12811	0.973	K2	0.8171
CDH23	ENSG00000107736	53	10:71715202-71716872	+	TE	0.70275	0.42262	0.28013	0.908	K1	0.967
CDH23	ENSG00000107736	54	10:71716873-71717907	+	TE	0.29604	0.57329	-0.27725	0.922	K1	0.967
CDH23	ENSG00000107736	106	10:71814952-71815660	+	TE	0.11684	0.5255	-0.40866	0.98	K2	1.0191
KCNIP2	ENSG00000120049	12	10:101829075-101829199	-	CE	0.96942	0.66019	0.30923	0.989	K1	0.8631
KCNIP2	ENSG00000120049	28	10:101826973-101827185	-	TE	0.33877	0.011517	0.32726	0.991	K3	1.7052
KCNIP2	ENSG00000120049	30	10:101825975-101826452	-	TE	0.50576	0.77866	-0.27291	0.947	K3	1.7052
FAM53B-AS1	ENSG00000233334	1	10:124703625-124704043	+	TS	0.14376	0.62451	-0.48076	0.984	K2	0.9212
FAM53B-AS1	ENSG00000233334	3	10:124704184-124704331	+	TS	0.85645	0.38136	0.47509	0.972	K2	0.9212
RRP12	ENSG00000052749	61	10:97357106-97357196	-	TE	0.18143	0.0017927	0.17964	0.934	K2	1.1052
TIAL1	ENSG00000151923	15	10:119582558-119582608	-	AA	0.23224	0.46739	-0.23515	0.994	K1	0.9971
TIAL1	ENSG00000151923	24	10:119580471-119580538	-	CE	0.30221	0.12465	0.17756	0.989	K3	1.762
TIAL1	ENSG00000151923	36	10:119576906-119577079	-	RI	0.22917	0.10789	0.12127	0.954	K3	1.7247
TIAL1	ENSG00000151923	37	10:119576847-119576905	-	CE	0.32512	0.132	0.19312	0.983	K3	1.7247
TIAL1	ENSG00000151923	44	10:119575399-119575411	-	TE	0.11763	0.31445	-0.19682	1	K3	2.2149
PAOX	ENSG00000148832	17	10:133391655-133391663	+	TE	0.054532	0.56277	-0.50824	1	K2	1.5318
PAOX	ENSG00000148832	18	10:133391664-133391694	+	TE	0.055136	0.25326	-0.19813	0.968	K2	1.5318
PWWP2B	ENSG00000171813	4	10:132405987-132406289	+	AD	0.89933	0.61257	0.28676	0.995	K2	0.9597
ADGRA1	ENSG00000197177	21	10:133128329-133131428	+	TE	0.70351	0.18152	0.52199	0.962	K1	0.9779
ADGRA1	ENSG00000197177	22	10:133131429-133131675	+	TE	0.29507	0.82133	-0.52626	0.96	K1	0.9779
TM9SF3	ENSG00000077147	27	10:96518121-96522276	-	TE	0.8806	0.75463	0.12597	0.913	K2	0.8169
TM9SF3	ENSG00000077147	28	10:96518110-96518120	-	TE	0.11947	0.24535	-0.12588	0.909	K2	0.8169
ADAM8	ENSG00000151651	46	10:133262968-133263002	-	TE	0.03435	0.38508	-0.35073	1	K2	0.9702
MKX	ENSG00000150051	8	10:27741345-27741504	-	CE	0.90186	0.43938	0.46248	0.992	K1	0.9774
PRPF18	ENSG00000165630	2	10:13586965-13586967	+	TS	0.71034	0.92786	-0.21752	0.908	K2	0.9871
PPP3CB-AS1	ENSG00000221817	32	10:73507283-73507309	+	TE	0.40661	0.027599	0.37901	0.95	K3	0.9747
BBIP1	ENSG00000214413	4	10:110919168-110919176	-	TS	0.21388	0.033299	0.18058	0.953	K3	2
BBIP1	ENSG00000214413	5	10:110919162-110919167	-	TS	0.21413	0.032667	0.18146	0.954	K3	2
BBIP1	ENSG00000214413	6	10:110919158-110919161	-	TS	0.21467	0.033283	0.18138	0.935	K3	2
BBIP1	ENSG00000214413	7	10:110919121-110919157	-	TS	0.44774	0.96876	-0.52102	0.964	K3	2
BBIP1	ENSG00000214413	19	10:110901280-110901537	-	RI	0.1531	0.032048	0.12106	0.992	K4	1.7304
BBIP1	ENSG00000214413	20	10:110901123-110901279	-	AA	0.15195	0.036656	0.1153	0.989	K4	1.7304
BBIP1	ENSG00000214413	21	10:110901026-110901122	-	CE	0.18297	0.075544	0.10742	0.954	K4	1.7304
BBIP1	ENSG00000214413	22	10:110900527-110901025	-	RI	0.15428	0.050049	0.10423	0.958	K4	1.7304
KIN	ENSG00000151657	18	10:7755835-7756142	-	TE	0.97592	0.73722	0.2387	0.999	K1	0.8066
KIN	ENSG00000151657	19	10:7755814-7755834	-	TE	0.024903	0.26201	-0.23711	1	K1	0.8066
NCOA4	ENSG00000266412	6	10:46023330-46023455	-	AF	0.29026	0.19019	0.10007	0.937	K4	1.2369
NCOA4	ENSG00000266412	23	10:46005088-46005090	-	TE	0.35327	0.49512	-0.14185	0.981	K3	1.8048
PARD3	ENSG00000148498	26	10:34336199-34336243	-	CE	0.81771	0.94945	-0.13173	0.973	K3	1.9344
MYO3A	ENSG00000095777	7	10:25954874-25955008	+	CE	0.86884	0.97774	-0.1089	0.95	K1	0.7642
MASTL	ENSG00000120539	15	10:27186719-27186919	+	TE	0.13653	0.31668	-0.18016	0.948	K2	1.1126
TUBB8	ENSG00000261456	20	10:46892-46952	-	TE	0.41116	0.79853	-0.38737	0.927	K3	1.4539
HERC4	ENSG00000148634	36	10:67988663-67988835	-	CE	0.95622	0.75245	0.20377	1	K6	1.8925
HERC4	ENSG00000148634	51	10:67922489-67923139	-	TE	0.61916	0.011264	0.60789	1	K2	1.585
HERC4	ENSG00000148634	52	10:67922484-67922488	-	TE	0.086587	0.68271	-0.59612	0.994	K2	1.585
NET1	ENSG00000173848	4	10:5446609-5446610	+	TS	0.11418	0.61462	-0.50044	1	K1	0.9607
NET1	ENSG00000173848	5	10:5446611-5446858	+	TS	0.88537	0.38516	0.50021	0.999	K1	0.9607
VWA2	ENSG00000165816	6	10:114254915-114255048	+	CE	0.90347	0.66285	0.24062	0.962	K1	0.9183
C10orf88B	ENSG00000255624	7	10:122884717-122884852	+	CE	0.79781	0.281	0.51681	0.989	K2	1.0068
EXOC6	ENSG00000138190	32	10:93058223-93058524	+	TE	0.47355	0.31429	0.15926	0.949	K2	1.3509
EXOC6	ENSG00000138190	34	10:93058591-93059490	+	TE	0.22677	0.5903	-0.36353	0.908	K2	1.3509
DYDC2	ENSG00000133665	9	10:80357893-80358045	+	CE	0.40697	0.10681	0.30016	0.934	K1	0.9612
RUFY2	ENSG00000204130	44	10:68343406-68343518	-	TE	0.32596	0.20839	0.11757	0.953	K2	1.873
SLC18A2	ENSG00000165646	7	10:117254132-117254404	+	RI	0.15334	0.030993	0.12235	0.952	K1	0.6343
ENTPD1	ENSG00000138185	35	10:95866655-95866696	+	TE	0.12659	0.0013135	0.12527	0.986	K3	1.5601
ENTPD1	ENSG00000138185	38	10:95869696-95877266	+	TE	0.41976	0.54951	-0.12974	0.991	K3	1.5601
SEMA4G	ENSG00000095539	14	10:100973129-100973277	+	CE	0.93413	0.74734	0.18679	0.932	K1	0.712
SEMA4G	ENSG00000095539	29	10:100980983-100980997	+	AD	0.62779	0.878	-0.25021	0.909	K1	1
SEMA4G	ENSG00000095539	37	10:100984358-100984489	+	RI	0.6519	0.9233	-0.2714	0.935	K1	0.9774
SEMA4G	ENSG00000095539	41	10:100984838-100985258	+	TE	0.038054	0.18547	-0.14742	0.984	K3	0.7732
SEMA4G	ENSG00000095539	43	10:100985614-100985615	+	TE	0.64483	0.028462	0.61637	0.926	K3	0.7732
MCM10	ENSG00000065328	7	10:13172625-13172627	+	AA	0.14989	0.27342	-0.12353	0.974	K1	0.8418
SLC29A3	ENSG00000198246	7	10:71319285-71319310	+	TS	0.55445	0.94873	-0.39428	0.908	K3	1.5849
SLC29A3	ENSG00000198246	24	10:71363353-71363359	+	TE	0.25814	0.68752	-0.42938	1	K3	1.4755
SLC29A3	ENSG00000198246	25	10:71363360-71363385	+	TE	0.63392	0.30974	0.32418	0.975	K3	1.4755
ZWINT	ENSG00000122952	28	10:56357438-56357444	-	TE	0.019316	0.12327	-0.10395	0.988	K3	1.4998
HPSE2	ENSG00000172987	17	10:98459317-98459573	-	TE	0.11741	0.59879	-0.48138	0.978	K2	1.1954
ACBD5	ENSG00000107897	10	10:27240475-27240484	-	AA	0.62155	0.79399	-0.17244	0.902	K3	2.2457
ACBD5	ENSG00000107897	26	10:27197353-27197442	-	TE	0.34415	0.0022243	0.34193	0.913	K2	1.2567
ZNF37BP	ENSG00000234420	22	10:42513510-42519694	-	TE	0.65249	0.54534	0.10715	0.986	K2	1.1265
NFKB2	ENSG00000077150	43	10:102402252-102402254	+	AA	0.12198	0.24125	-0.11928	0.902	K1	0.7733
MAP3K8	ENSG00000107968	2	10:30434141-30434183	+	TS	0.25643	0.75695	-0.50051	0.981	K2	1.5525
MAP3K8	ENSG00000107968	3	10:30434184-30434243	+	TS	0.40989	0.058456	0.35143	0.986	K2	1.5525
MAP3K8	ENSG00000107968	6	10:30437176-30437406	+	CE	0.28008	0.45774	-0.17766	0.901	K3	2.5181
AL391684.1	ENSG00000224934	3	10:99430936-99431137	+	TS	0.39485	0.038678	0.35617	0.936	K3	0.9965
AL391684.1	ENSG00000224934	4	10:99431138-99431190	+	TS	0.1266	0.6051	-0.4785	0.965	K3	0.9965
AL391684.1	ENSG00000224934	11	10:99433632-99433739	+	RI	0.5977	0.81246	-0.21476	0.941	K3	2.1002
KIFBP	ENSG00000198954	30	10:69015541-69016902	+	TE	0.87069	0.72028	0.15041	0.955	K4	0.8757
KIFBP	ENSG00000198954	31	10:69016903-69016914	+	TE	0.12797	0.27748	-0.14951	0.95	K4	0.8757
ATE1	ENSG00000107669	13	10:121899866-121899994	-	CE	0.7091	0.52955	0.17956	0.971	K6	2.7959
ATE1	ENSG00000107669	14	10:121898841-121898969	-	CE	0.37983	0.50092	-0.12109	0.945	K6	2.7959
ATE1	ENSG00000107669	15	10:121870006-121870038	-	CE	0.85583	0.9918	-0.13597	0.983	K6	2.7959
ATE1	ENSG00000107669	23	10:121740424-121743194	-	TE	0.32408	0.73059	-0.40651	0.952	K2	1.4161
ATE1	ENSG00000107669	24	10:121740421-121740423	-	TE	0.50072	0.18534	0.31538	0.945	K2	1.4161
CAMK2G	ENSG00000148660	27	10:73825321-73825347	-	CE	0.55201	0.72194	-0.16993	0.932	K3	1.6489
CAMK2G	ENSG00000148660	28	10:73825279-73825320	-	AD	0.42494	0.57906	-0.15412	0.928	K3	1.6489
LHPP	ENSG00000107902	1	10:124461823-124461833	+	TS	0.11475	0.87644	-0.76169	0.998	K2	0.8843
LHPP	ENSG00000107902	2	10:124461834-124461842	+	TS	0.77528	0.13052	0.64476	0.999	K2	0.8843
LHPP	ENSG00000107902	12	10:124517180-124517271	+	CE	0.8447	0.98425	-0.13955	0.998	K4	1.8571
ZMYND11	ENSG00000015171	22	10:240056-240058	+	AA	0.86059	0.98955	-0.12896	0.998	K3	1.3039
ZMYND11	ENSG00000015171	37	10:253257-254626	+	TE	0.26533	0.38909	-0.12376	0.911	K3	1.3628
TACC2	ENSG00000138162	21	10:122088592-122088738	+	AD	0.28208	0.66507	-0.38299	0.936	K3	1.8859
TACC2	ENSG00000138162	31	10:122163774-122163843	+	TS	0.030627	0.15112	-0.12049	0.979	K2	1.3998
TACC2	ENSG00000138162	52	10:122216829-122216921	+	AD	0.20734	0.047043	0.1603	0.934	K1	0.8367
TACC2	ENSG00000138162	77	10:122254338-122254345	+	TE	0.035187	0.96015	-0.92496	1	K4	0.9974
TACC2	ENSG00000138162	78	10:122254346-122254348	+	TE	0.59452	0.040827	0.55369	1	K4	0.9974
TACC2	ENSG00000138162	82	10:122254539-122254540	+	TE	0.29737	0.041148	0.25622	0.917	K4	0.9974
PPRC1	ENSG00000148840	14	10:102146672-102147392	+	CE	0.93465	0.82978	0.10488	0.989	K5	1.8125
PPRC1	ENSG00000148840	24	10:102150181-102150331	+	TE	0.14567	0.0047468	0.14093	0.961	K2	0.9055
DPYSL4	ENSG00000151640	19	10:132202646-132202825	+	CE	0.92314	0.77304	0.1501	0.995	K1	0.7683
NDST2	ENSG00000166507	9	10:73807525-73808388	-	TS	0.45395	0.040044	0.4139	1	K1	1
NDST2	ENSG00000166507	10	10:73807384-73807524	-	TS	0.54662	0.95894	-0.41233	1	K1	1
PLEKHA1	ENSG00000107679	25	10:122428276-122428316	+	CE	0.28512	0.10763	0.17749	1	K2	1.2642
WDR11	ENSG00000120008	66	10:120908556-120909182	+	TE	0.3945	0.19235	0.20215	0.996	K3	1.7827
WDR11	ENSG00000120008	69	10:120909521-120909523	+	TE	0.15502	0.0055363	0.14948	0.934	K3	1.7827
CTBP2	ENSG00000175029	7	10:125159958-125160145	-	TS	0.038626	0.84303	-0.8044	1	K1	0.5528
CTBP2	ENSG00000175029	8	10:125159857-125159957	-	TS	0.9613	0.15935	0.80195	1	K1	0.5528
ZSWIM8	ENSG00000214655	31	10:73794331-73794540	+	RI	0.21825	0.038042	0.18021	0.987	K2	1.5091
ZSWIM8	ENSG00000214655	64	10:73800760-73800779	+	RI	0.23892	0.04131	0.19761	0.977	K2	1.3255
MINPP1	ENSG00000107789	1	10:87504875-87504892	+	TS	0.62418	0.78365	-0.15947	0.945	K1	0.9976
MINPP1	ENSG00000107789	2	10:87504893-87505552	+	TS	0.37642	0.21557	0.16085	0.966	K1	0.9976
CYP2C8	ENSG00000138115	21	10:95036984-95037181	-	TE	0.50681	0.14036	0.36645	0.971	K3	1.2184
CYP2C8	ENSG00000138115	22	10:95036802-95036983	-	TE	0.45515	0.85649	-0.40134	0.975	K3	1.2184
CDHR1	ENSG00000148600	10	10:84202980-84203123	+	CE	0.91458	0.66357	0.25101	0.954	K1	0.8905
BMPR1A	ENSG00000107779	1	10:86756601-86756649	+	TS	0.53832	0.20946	0.32886	0.994	K1	0.9982
BMPR1A	ENSG00000107779	2	10:86756650-86756919	+	TS	0.46167	0.79171	-0.33003	0.989	K1	0.9982
BMPR1A	ENSG00000107779	6	10:86843406-86843510	+	CE	0.09387	0.2362	-0.14233	0.999	K3	1.2855
WASHC2A	ENSG00000099290	47	10:50133503-50133506	+	TE	0.091572	0.50565	-0.41407	0.984	K2	1
WASHC2A	ENSG00000099290	48	10:50133507-50133509	+	TE	0.91132	0.50436	0.40695	0.978	K2	1
COMTD1	ENSG00000165644	8	10:75235616-75235619	-	AD	0.8715	0.7527	0.1188	0.997	K5	2.223
SLK	ENSG00000065613	1	10:103967140-103967200	+	TS	0.37967	0.7035	-0.32383	0.965	K1	1
SLK	ENSG00000065613	2	10:103967201-103967895	+	TS	0.62022	0.29638	0.32384	0.961	K1	1
ASCC1	ENSG00000138303	56	10:72096552-72096832	-	TE	0.41623	0.013225	0.403	0.946	K4	2.3138
ASCC1	ENSG00000138303	57	10:72096545-72096551	-	TE	0.17659	0.64542	-0.46883	0.949	K4	2.3138
ANAPC16	ENSG00000166295	4	10:72216073-72216138	+	AD	0.28635	0.46889	-0.18254	0.999	K4	2.2914
ANAPC16	ENSG00000166295	5	10:72220054-72220379	+	CE	0.22377	0.11491	0.10886	0.996	K4	2.2914
DCLRE1C	ENSG00000152457	4	10:14954059-14954072	-	TS	0.22676	0.015092	0.21167	0.982	K4	2.2875
DCLRE1C	ENSG00000152457	8	10:14954019-14954019	-	TS	0.08834	0.23655	-0.14821	0.927	K4	2.2875
DCLRE1C	ENSG00000152457	17	10:14936538-14936593	-	CE	0.85866	0.22564	0.63302	1	K3	1.5625
DCLRE1C	ENSG00000152457	29	10:14926843-14926897	-	CE	0.56747	0.95111	-0.38364	0.993	K3	1.9797
DCLRE1C	ENSG00000152457	38	10:14908188-14908741	-	TE	0.0015553	0.30961	-0.30806	1	K3	1.5553
DCLRE1C	ENSG00000152457	40	10:14908166-14908170	-	TE	0.36694	0.0012955	0.36565	1	K3	1.5553
PPP2R2D	ENSG00000175470	16	10:131943968-131943997	+	CE	0.82657	0.9714	-0.14484	1	K5	1.6796
MXI1	ENSG00000119950	96	10:110287342-110287365	+	TE	0.16413	0.27823	-0.11411	0.992	K5	1.1899
CAMK1D	ENSG00000183049	16	10:12828769-12829736	+	TE	0.1863	0.41916	-0.23286	0.958	K1	0.9807
CAMK1D	ENSG00000183049	17	10:12829737-12835545	+	TE	0.81388	0.58121	0.23267	0.953	K1	0.9807
FGF8	ENSG00000107831	3	10:101776071-101776097	-	TS	0.56532	0.92119	-0.35587	0.908	K3	1.1736
LDB1	ENSG00000198728	16	10:102107560-102108323	-	TE	0.32996	0.47597	-0.14601	1	K1	0.9983
LDB1	ENSG00000198728	17	10:102106489-102107559	-	TE	0.67006	0.52443	0.14562	1	K1	0.9983
ARHGAP12	ENSG00000165322	1	10:31928832-31928876	-	TS	0.19569	0.022069	0.17362	0.953	K2	1.4288
ARHGAP12	ENSG00000165322	3	10:31928683-31928814	-	TS	0.13559	0.2443	-0.10871	0.914	K2	1.4288
PGAM1	ENSG00000171314	1	10:97426191-97426292	+	TS	0.022715	0.26902	-0.2463	1	K1	0.8405
PGAM1	ENSG00000171314	2	10:97426293-97426446	+	TS	0.97727	0.73106	0.24621	0.999	K1	0.8405
ZNF33A	ENSG00000189180	8	10:38012298-38012350	+	CE	0.86603	0.9808	-0.11477	0.999	K3	1.184
DDX50	ENSG00000107625	27	10:68936936-68936963	+	CE	0.96464	0.84386	0.12078	0.974	K4	0.9258
DDX50	ENSG00000107625	28	10:68936964-68936967	+	RI	0.96423	0.84305	0.12119	0.976	K4	0.9258
[truncated: 14,906 more rows]
