# Supplementary material for: Variant U1 snRNAs contribute to cell cycle and differentiation control of human iPS cells
Source: Nat Commun. 2026 May 13;17:4334. doi: 10.1038/s41467-026-73121-0 (PMC13172311; doi:10.1038/s41467-026-73121-0)
Supplement: Supplementary file 9 — Source Data [file 41467_2026_73121_MOESM9_ESM.xlsx]

## Sheet: Fig1c
Figure 1c
		RT-qPCR
	target	mean rel to ctrl	SD from 2 replicates
	vU1.6	1	0.0121	wt
		0.88	0.0197	vU1.8-KO
	vU1.8	1	0.0212	wt
		0.056	0.0439	vU1.8-KO

## Sheet: Fig1g
Figure 1g
		Cell cycle distribution
			wt	vU1.3/.4-KO	vU1.8-KO
		G1	37.45	41.24	32.98	% cells
		S	17.62	13.24	13.86
		G2	44.93	45.52	53.16

## Sheet: Fig1j
Figure 1j
		RT-qPCR
		mean rel to D0	SD from 2 replicates		mean rel to D0	SD from 2 replicates
	SOX2	1	0.155159	SNAI1	1	0.122305	DAY 0	WT
		0.431374	0.103008		1.98788	0.225236	DAY 1
		0.509997	0.117304		1.1519	0.106966	DAY 2
		0.981637	0.251993		1.58079	0.33392	DAY 0	vU1.8-KO
		0.535185	0.0990313		1.97807	0.268268	DAY 1
		1.49786	0.48425		4.1874	0.543474	DAY 2
	NANOG	1	0.0282915	OTX2	1	0.231547	DAY 0	WT
		1.15017	0.132159		1.14921	0.42836	DAY 1
		0.787795	0.0660264		3.16944	1.43935	DAY 2
		1.23212	0.106466		2.11575	0.937849	DAY 0	vU1.8-KO
		1.31986	0.103117		1.06604	0.349704	DAY 1
		1.80079	0.393448		7.11249	3.25717	DAY 2

## Sheet: Fig1l
Figure 1l
		DOWNREGULATED									UPREGULATED
		entry	D0	D3	D8	D15	D28	D40			entry	D0	D3	D8	D15	D28	D40
		1	-0.0215799	0.00121825	-0.491312	-0.527853	-1.1747	-0.699355			1	0.508458	-0.910976	-0.842269	0.486813	0.301018	-0.407998
		2	0.359364	-0.481848	-0.0719431	-0.361986	0.117124	-0.148357			2	1.30344	-0.0958837	-0.0732011	0.244414	0.00462818	-0.301289
		3	-0.48474	0.367022	-0.40236	0.207407	-0.17366	-0.0680491			3	2.93056	-0.834396	-0.692241	-1.66403	-0.555188	-0.260099
		4	-0.256268	-0.127249	0.149611	0.727987	-0.899202	-1.25752			4	-0.209334	-0.0907004	0.353542	0.275012	0.746627	1.10694
		5	-0.0797728	-0.086769	-0.451081	-0.330625	-0.620388	-0.321107			5	0.364732	-0.0511708	0.424161	-0.46235	-0.00620242	-0.0209399
		6	-0.145111	0.00664394	-0.444219	-0.879676	-0.782183	-1.37485			6	0.962303	0.0992305	-0.281904	-0.298376	0.624163	0.626395
		7	-0.628344	0.139668	-0.991773	-0.0959904	1.8234	1.75144			7	0.414619	0.0518905	1.13268	0.23777	0.895483	0.402433
		8	0.225841	0.624973	1.17896	0.864554	0.804266	0.942511			8	0.412311	-0.136033	-0.838758	-0.226344	0.655196	0.51856
		9	-0.202627	0.344517	0.184321	0.513543	0.486782	0.343373			9	0.385412	-0.0865487	-0.592757	-0.11382	1.12549	1.10576
		10	-0.470097	-0.452262	-0.985724	-0.954917	-2.47914	-2.31319			10	-0.119743	0.348042	-0.222001	-0.755751	-0.568199	-0.0303126
		11	-0.650123	-0.429498	-1.19403	-0.675999	-2.91838	-2.52295			11	1.58921	0.69249	0.258539	1.06242	2.00176	2.42946
		12	0.149985	-0.724616	-1.73268	-1.71462	-0.948422	-0.922509			12	1.42318	-0.0169542	0.677237	1.07885	1.6576	2.37601
		13	-0.444625	-0.644737	-0.749717	-0.954914	-1.42362	-0.918043			13	0.188324	0.505023	-0.784923	-1.04495	1.80466	1.67157
		14	-0.497623	-0.242701	-0.0117104	0.261408	0.657284	0.747666			14	0.512481	-0.0550729	-0.550911	-0.471198	-0.987313	-1.06411
		15	-0.0621036	-0.0623753	-0.294309	-0.274289	-0.287682	0.0208608			15	1.23953	0.148284	-0.857947	-0.142965	-0.723469	-0.18222
		16	-0.844585	0.10338	-0.378046	-0.176575	-0.495669	-0.272372			16	-0.437429	-0.357462	-1.06015	-0.341143	-1.06286	-1.45212
		17	-0.284354	0.179658	-0.0524672	-0.278278	-0.232179	-0.160172			17	-0.271389	-0.591357	0.450342	-1.20029	-0.688581	-0.772951
		18	-0.0971034	0.432869	-0.181162	-0.18049	-0.202906	-0.333041			18	2.94469	0.957847	0.886304	3.55624	1.97702	0.888489
		19	-0.10229	0.507168	0.128572	-0.13913	0.247181	0.646735			19	0.546163	-0.223591	-0.157392	0.544125	-0.0795244	0.466123
		20	0.0641734	0.034066	-2.93784	-1.12387	-3.25981	-2.99943			20	0.581877	0.192094	0.441879	-0.805209	-2.46757	-2.31949
		21	-0.578901	0.537972	0.133543	-0.00867398	-0.586293	-0.623596			21	-0.0854395	-0.555228	-1.17821	-1.17333	-0.766696	-0.745614
		22	-1.12197	-1.2061	-1.7379	-1.8673	-1.3804	-1.35365			22	0.226464	0.0967763	0.131409	-0.0909543	0.776097	1.15177
		23	0.0690011	0.16021	-0.0221409	-0.18025	-0.512316	-0.605016			23	0.0246113	0.0478977	-0.244718	0.426792	-0.0345005	-0.445331
		24	-0.210349	0.0687223	-0.228669	-0.101768	-0.852592	-0.470132			24	0.346753	-0.1309	0.445182	0.748297	0.553833	0.568083
		25	-0.0718084	0.328793	0.148261	0.408167	0.215662	0.0572897			25	0.500833	0.198203	0.964463	0.64071	-0.161032	-0.236916
		26	-0.41885	-0.306132	-1.34539	-1.47802	-1.9522	-1.94761			26	0.0315156	-0.860723	-1.29294	-1.08905	-1.52536	-1.61947
		27	-0.330287	-0.373649	-0.324138	-1.26695	-1.09572	-0.695603			27	2.85647	0.68733	-1.08292	-0.547106	3.50278	3.77624
		28	-0.21334	-0.536047	-0.626081	-0.551424	-0.766029	-0.64702			28	0.818892	0.0382408	0.350015	0.0747819	0.220772	-0.110394
		29	0.112237	-0.828123	-0.750827	-1.14681	-1.43525	-0.980951			29	0.0319827	0.232759	-0.393076	1.06757	0.0854395	0.0725015
		30	-0.430255	-0.161393	-0.174479	0.101183	0.0826505	-0.220084			30	0.864827	-1.20424	-0.454464	1.97203	-0.0673607	1.24862
		31	0.278553	0.196049	-0.822044	-1.16509	-0.542996	-0.601822			31	3.62002	-0.00319942	0.607442	1.34935	1.94466	1.82299
		32	-0.0811951	0.603796	0.20568	0.300491	-0.0416192	0.0245009			32	-0.0334311	0.221679	-0.115924	0.0994522	0.157567	0.382128
		33	-0.391976	-0.395328	-1.0937	-0.587027	-2.10904	-2.09815			33	0.46812	-0.371821	-0.192201	-0.824581	-0.665434	0.100316
		34	-0.332791	0.106512	-0.296369	-0.443448	-1.76957	-1.59498			34	0.132105	1.93974	2.26584	1.72728	-0.433426	-0.446138
		35	-0.0356313	0.350963	0.24387	0.147845	0.0566997	0.829295			35	-0.0737851	0.0121486	-0.546587	-0.998991	0.582099	0.444816
		36	0.0502464	-0.225991	-0.281523	-0.444999	-1.21017	-1.03605			36	0.274217	-0.308631	-0.936262	-0.950387	-1.22431	-1.74779
		37	-1.11396	-1.16788	-0.95735	-1.41076	-2.23693	-2.35341			37	-0.303325	0.159851	1.37212	0.61451	0.359885	0.301295
		38	-0.230786	-0.140175	-0.563186	-0.494213	-0.839133	-1.21575			38	0.683421	-0.267036	-0.489858	-0.914193	0.129413	0.587726
		39	-0.102594	-0.21806	-0.280615	-0.940505	-0.903585	-0.850164			39	0.105131	0.359555	0.677091	1.52442	4.21468	3.57139
		40	-0.681876	-0.869809	-1.72573	-1.80602	-1.89683	-1.86403			40	-0.668904	-0.631582	-1.39295	-0.705094	0.128036	0.299154
		41	-1.18842	-1.25601	-0.728225	-0.191996	-1.38459	-1.45028			41	2.55666	0.840944	0.49456	0.589933	3.37575	3.49147
		42	-0.332219	-0.41927	-0.582181	-0.708998	-1.20207	-1.30638			42	-0.44941	0.78837	0.965821	2.04828	0.7623	0.587805
		43	-0.481651	-0.21171	1.0068	0.638592	1.57465	2.18247			43	0.45776	0.42919	1.65843	1.13249	0.520739	-0.171561
		44	-0.535688	-0.289724	-1.33178	-1.52456	-1.90042	-1.83346			44	1.74116	1.34771	1.12233	1.26804	1.52816	1.35691
		45	-0.227322	-0.0780123	-0.280771	-0.127373	-0.0082629	-0.242864			45	-0.174112	0.236507	-0.17575	0.580334	-0.497365	-0.531587
		46	-0.618859	0.047317	-0.675912	-0.461332	-1.19884	-0.641557			46	0.861021	-0.806672	-1.49877	-2.36995	0.705941	0.582722
		47	-0.55744	-1.13916	0.28872	-1.45556	-2.19277	-2.36674			47	-0.183853	0.214593	1.80454	0.679306	0.196735	0.662237
		48	0.0395841	-0.0771014	-0.188008	-0.543613	-0.789092	-0.456931			48	2.12336	-0.400478	0.404055	0.426894	0.736994	0.746247
		49	-0.203507	-0.112271	-0.116293	-0.420387	-0.802051	0.0303586			49	0.698672	0.325229	0.914907	0.410623	-0.0803561	-0.190618
		50	0.116376	0.179964	-0.0312717	-0.0403446	-0.989883	-0.127259			50	0.478457	0.57615	0.685982	0.775454	0.0926268	-0.223381
		51	-0.35151	-0.180692	-0.961633	-1.03102	-1.68732	-1.47113			51	-0.00484463	0.00630297	0.37855	0.627947	0.925827	1.31406
		52	-0.284248	0.325745	0.92561	0.348131	0.98633	2.41361			52	1.09475	0.270481	-0.204721	0.24124	0.0939964	-0.327315
		53	-1.41195	0.241027	-1.6984	-2.39999	-1.78742	-1.1359			53	-1.04655	-1.04642	-1.15361	-1.77199	-1.18553	-1.58942
		54	-0.471604	-0.133325	-0.45535	-0.517987	-0.7336	-0.821245			54	-0.0515886	-0.803854	-1.89333	-0.539029	-2.97742	-3.03461
		55	-0.389443	-0.332587	-1.24953	-1.235	-1.16099	-0.435145			55	0.00606561	0.310638	-1.23961	-1.99815	-1.82116	-1.12487
		56	-0.411395	-0.108256	-0.566856	-0.429928	-0.717066	-0.645175			56	0.321205	0.167189	-0.177383	0.421841	1.37698	1.06294
		57	-0.612135	-1.13007	-3.11886	-2.13881	-3.52681	-2.51245			57	0.477002	0.867221	0.688122	0.765086	-1.28037	-1.40339
		58	-0.747601	-0.939624	-2.08845	-0.794143	-0.358777	0.773691			58	0.00185699	0.601204	1.04447	1.07103	1.18349	1.6426
		59	0.0057044	-0.496163	-0.691272	-0.600188	-1.54426	-1.09134			59	0.811406	0.312931	-0.528222	-0.75193	-1.57618	-1.2759
		60	-0.0597915	0.264952	-0.10491	-0.390156	-0.259717	-0.274734			60	-0.122925	-0.0312196	0.24785	0.580936	1.02912	1.04118
		61	-0.284393	-0.0729598	-0.566245	-0.692588	-1.0359	-0.665414			61	0.064159	0.67137	-1.0389	-0.910366	-2.42766	-2.59272
		62	-0.521328	0.504022	-0.584563	-0.450061	-1.02712	-1.11345			62	0.596385	0.0186824	-0.188978	0.372302	1.54096	1.66178
		63	-0.380327	-0.39447	-0.584204	0.0765453	2.31875	1.8049			63	1.51885	-1.12794	-0.931649	-0.988681	-1.85042	-1.95879
		64	0.0393402	0.0916046	-0.0534774	0.119226	0.109673	-0.0853232			64	-0.564223	0.335246	-0.591794	-0.243803	0.813669	0.973876
		65	-0.533216	-0.213367	0.157394	-0.152402	-0.239224	-0.375441			65	0.0161888	0.0652392	0.89529	0.371938	1.09273	0.893383
		66	-0.733517	-0.569132	-2.24714	-1.32022	-2.17927	-1.31899			66	0.63818	1.62493	-1.36133	0.166672	-0.743721	-0.865507
		67	-0.387119	-0.64842	-0.714612	-1.02269	-1.19845	-1.26745			67	0.306273	-0.594291	-0.31868	-0.64238	-0.443963	-1.03046
		68	-0.192555	-1.14656	-1.62984	-1.09774	-0.875024	-0.829656			68	-0.0190086	0.551956	0.0436641	1.06461	-0.615479	-0.272018
		69	-0.0516069	-0.293142	-0.176126	-0.734961	0.220458	-0.0467094			69	0.28146	-0.0197523	-0.842779	-0.7447	1.01248	0.797759
		70	0.141603	-0.108634	0.614615	1.0659	-0.536378	-0.608873			70	0.0835857	0.447825	0.196897	-0.671937	-0.374509	-0.248749
		71	-0.586107	-0.724789	-0.358919	-0.00860814	2.53247	2.6748			71	0.87888	0.0586824	0.231844	1.13099	2.1084	1.28849
		72	-0.266609	0.565523	0.527866	0.131758	-0.783609	-0.369725			72	0.51121	-0.811965	-1.05898	-0.68255	-0.740743	-0.603724
		73	-0.10996	0.411846	-0.832197	-0.160315	1.9658	2.52326			73	0.281112	-0.696791	-1.75358	-2.16156	-2.10981	-1.92137
		74	-0.402484	-0.975099	-0.910713	-0.389184	-0.476834	-0.303724			74	-0.197274	-0.345375	-1.22075	0.701794	-0.510858	-0.454151
		75	-0.18642	-0.40866	-0.0760672	-0.257194	-0.129809	-0.216996			75	0.0554128	-0.543695	-1.08877	-0.00824388	-1.28324	-0.853169
		76	-0.389925	0.195237	-0.457241	-0.481052	-1.52526	-1.70508			76	0.0808154	0.161509	0.028449	-0.108341	-0.181219	0.367787
		77	-0.715921	-0.464816	-0.803354	-0.633603	-3.22583	-3.0467			77	2.67189	2.02893	0.570227	0.387484	-1.039	-1.23873
		78	-0.824467	-0.962409	-0.462085	-0.567105	0.403117	-0.232586			78	0.934872	0.0244621	-0.281492	-0.139454	-0.451919	-0.300906
		79	-1.0553	-1.0764	-4.87215	-3.77458	-4.50745	-4.62926			79	0.422476	0.252939	-0.312091	-0.440673	0.097717	0.851055
		80	-1.30386	2.39417	0.361622	-0.386398	-1.58568	-1.66935			80	0.246502	-0.353934	0.323621	-0.225656	-0.860878	-0.892115
		81	0.0254279	-0.224655	-0.423881	-0.492655	-0.663216	-0.921405			81	0.213158	0.48668	0.949303	0.288085	0.605524	-0.31489
		82	-0.430832	-0.608203	-0.899211	-1.29213	-1.256	-1.09909			82	0.653843	-0.167025	-0.0405097	-0.475793	0.301794	0.0889447
		83	-2.47898	2.00875	4.11524	1.64401	1.53976	2.60374			83	-0.0429032	0.380032	0.498012	0.976232	0.840314	1.06309
		84	-0.488392	-0.438415	-1.09761	-1.05345	-1.88832	-1.49359			84	0.51123	-2.08817	-2.91507	-2.03192	-2.60645	-2.29792
		85	-0.117379	-0.583542	0.712244	-1.2485	-1.28416	-0.663848			85	1.55015	-0.426315	-1.86629	-2.67736	-2.82013	-2.75669
		86	-0.418579	-0.483104	0.208114	0.542547	0.0652039	0.676406			86	-0.165299	-0.405808	0.656417	0.717727	1.62364	1.34366
		87	0.177398	-0.183668	-0.565846	-0.740944	-0.936963	-0.919523			87	0.286817	-0.0717499	-0.953352	0.629342	1.73114	1.2804
		88	-0.0271779	-0.329954	-0.752567	0.975895	0.978399	1.38822			88	0.123852	-0.114066	-0.913689	-0.21209	-1.54424	-2.42347
		89	-0.271017	-0.468056	-0.632562	-0.678788	-1.00471	-1.2664			89	0.711681	0.300017	0.344585	0.434935	0.320852	0.23686
		90	0.302655	-0.147613	-0.136137	-0.444783	-0.280866	-0.567722			90	0.696677	0.38288	0.975408	1.01059	2.11431	1.57784
		91	-0.23224	-0.248369	-0.662995	-0.357171	-0.557038	-0.0313807			91	0.00682903	-0.302924	0.186011	-0.103618	0.244716	0.458198
		92	-0.525945	-0.257705	1.01534	-0.536204	-0.480565	-0.0646149			92	2.44248	0.0886117	-1.02762	-0.405249	-3.2299	-1.63949
		93	-0.520214	0.42587	0.193822	0.287383	1.04024	1.39595			93	0.223023	-0.0882982	-1.04224	-0.270288	-0.342621	-0.196552
		94	-0.155661	0.0504474	0.112968	0.0275791	-0.176718	-0.284705			94	0.660916	-0.37294	0.541285	0.640675	1.50003	0.993464
		95	-0.217962	-0.630357	-0.936858	-1.00134	-1.88613	-1.33137			95	0.554926	0.439618	0.574742	0.808061	1.29589	0.807893
		96	-0.693242	-0.192212	-0.292953	-0.836668	-1.22497	-1.09104			96	0.858414	-0.15188	-0.496914	-1.10106	-2.91376	-2.5739
		97	0.0670285	-0.278476	-0.209874	0.0555255	1.0519	1.14659			97	0.62899	-0.0516894	0.253826	-0.115883	-0.911493	-1.01518
		98	-0.423572	-0.543445	-1.28676	-0.963659	-1.80307	-1.6139			98	1.47429	-0.508662	-0.783508	0.422164	2.03439	1.88784
		99	0.06385	-0.86661	-0.0764825	-0.865459	-1.16136	-1.39698			99	0.468565	0.956437	-0.372152	-1.17315	2.32312	2.15024
		100	-0.282579	0.144147	0.0688669	0.248111	0.489752	0.731291			100	-0.367894	3.13221	1.13726	1.01686	-1.07527	-1.06324
		101	-0.928153	-0.165999	-0.330629	-0.526134	-0.134159	-0.18058			101	0.223078	0.491808	-0.498647	0.412781	-0.606435	-1.62106
		102	-0.555802	-0.985359	-1.06167	-0.444922	-0.726569	-0.734375			102	1.09938	0.525506	-0.297266	0.76563	-1.80506	-1.55914
		103	0.0361338	0.0982365	-0.637444	-0.381736	-1.42546	-1.02397			103	0.659099	0.531466	0.309877	0.267028	-1.35153	-2.012
		104	0.0176843	-0.327124	-0.743717	-0.959143	-1.07067	-0.870943			104	1.11804	-0.322984	0.406366	0.853102	-1.13342	-1.73808
		105	-0.171684	-0.431201	-1.07467	-0.833698	-1.12421	-0.70261			105	0.060998	-0.853199	1.52902	0.641133	-0.621664	-1.04619
		106	-0.116687	0.796726	1.03887	1.63921	0.960313	0.56015			106	1.05536	1.33687	1.60663	1.9651	1.19045	0.704518
		107	-0.146388	-0.0319225	-0.459028	-0.741594	-1.19238	-1.01235			107	1.25542	-0.304065	-1.03568	-1.74022	-3.80538	-1.93179
		108	-0.332176	0.329749	-0.153438	-0.0622805	-0.319149	0.0603705			108	1.79367	0.316389	-0.911419	-3.10021	-0.381311	-1.24804
		109	0.393213	0.505122	0.96718	1.00936	1.08524	1.22989			109	1.25111	0.443982	-0.292704	-0.708965	1.62612	1.52458
		110	0.0605414	-0.0399747	-0.377274	-0.267189	-0.886229	-0.673402			110	0.502233	-0.509255	-1.19198	-1.00315	-1.51536	-1.79993
		111	-0.392516	-0.209089	-0.718434	-0.679282	-1.12816	-0.739889			111	0.406551	-0.345106	0.309235	0.366248	0.723678	0.749738
		112	-0.257264	0.303685	0.173968	-0.146538	-1.02665	-1.56735			112	0.521547	0.824918	0.960877	1.10454	0.540992	0.646917
		113	-0.369539	-0.171385	-0.648105	-0.201742	-0.708487	-0.675875			113	-0.399484	-0.102055	-0.5261	-0.462329	-0.879656	-0.72994
		114	0.06314	-0.162194	-0.292804	0.3705	0.684574	0.663977			114	0.766001	0.860921	-0.820966	-0.510086	-2.42888	-2.90205
		115	-0.542245	-0.182022	-0.667184	-0.265575	-1.29519	-1.16345			115	0.263423	1.27335	0.769721	1.95684	0.873314	1.00964
		116	-0.301186	0.0629924	-0.611935	-0.329547	-1.18199	-1.36139			116	0.0941349	-0.735694	1.96449	1.02714	-1.53346	-1.49395
		117	-0.313985	-0.0697998	-0.738202	-0.887527	-1.34095	-1.14468			117	0.00538346	0.43778	1.17671	1.21181	0.547311	0.751254
		118	-0.201411	-0.657823	-0.508414	-0.446654	-0.716384	-0.493983			118	5.72701	0.444513	0.946128	1.30473	2.76131	1.84789
		119	-0.492734	0.479371	-1.9122	-1.36963	-4.66606	-3.6095			119	1.42408	0.588086	-0.0212241	1.66793	3.76151	2.879
		120	-0.464596	0.0401289	-0.328542	-0.19308	-0.360926	-0.174517			120	-0.0830683	-0.562673	-1.61196	-1.36495	-1.9097	-1.27051
		121	-0.219234	-0.066278	-0.385841	-0.195	-0.694115	-0.628043			121	0.101007	-0.172889	-0.453964	-0.930538	-1.68901	-1.85286
		122	-0.908983	-0.809389	-0.0481251	-0.839079	-0.762875	-0.625997			122	0.0252928	-0.243659	-0.297841	-0.749045	-1.41964	-1.55536
		123	0.173377	-0.216614	0.0864782	-0.100994	0.398803	0.722639			123	-0.348709	-0.928683	-1.03911	-0.774907	-1.04161	-0.617723
		124	-0.430215	-0.0455482	0.196901	0.116363	-0.353151	-0.947316			124	1.52317	0.401093	-0.638591	-0.19095	-0.582313	-0.628311
		125	-0.578721	-1.01001	-1.50362	-2.24311	-2.64276	-2.89036			125	-0.374108	-0.341291	-0.4571	-0.117677	-0.420557	-0.201066
		126	-0.561173	-0.869125	-0.95686	-0.822165	-2.4779	-2.55099			126	-0.221324	-0.657687	-0.576405	-0.896946	-2.37702	-1.23053
		127	-0.502903	-0.326547	-1.37988	-0.98434	-2.31972	-2.02678			127	2.02274	0.374677	-0.391938	-0.403205	-0.0458722	-0.359869
		128	-0.40088	-0.369202	-1.04303	-1.21282	-1.67208	-1.91993			128	0.227285	0.284369	-0.406289	0.0773633	-0.0710973	-0.150065
		129	-0.186539	-0.151265	-0.636319	-1.00369	-2.02604	-2.27892			129	0.12901	1.37636	2.71217	2.89128	1.05589	2.31109
		130	-0.648897	-0.511829	0.0801364	-0.548406	-1.68633	-1.10933			130	0.343318	0.536058	0.968927	1.16947	0.868809	0.952335
		131	1.37785	0.500376	-0.260498	-1.32594	-1.74042	-1.96279			131	-0.111005	-0.469804	-2.21045	-2.30557	0.293171	0.052766
		132	-0.399363	-0.313278	-1.70847	-1.57308	-5.08823	-5.37803			132	1.41772	-0.208501	-1.29115	-0.349285	0.86312	-0.120945
		133	-0.694937	-1.00088	-1.30627	-1.27584	-1.19343	-1.70334			133	-0.563714	0.0442368	0.0606094	1.00955	1.81065	1.70928
		134	-0.846056	-0.65908	-1.72003	-1.28612	-1.89966	-2.00104			134	0.832308	0.340706	-0.0237859	0.304947	0.687825	0.994967
		135	-0.0955884	-0.0400394	-0.675624	-0.494314	-1.53597	-1.28123			135	0.0547081	-0.0763061	-0.234441	-0.60816	0.829344	0.475175
		136	-0.711667	-0.933312	-1.92114	-0.865568	0.117138	0.512854			136	0.325741	-0.910697	-1.3478	-1.28606	0.358432	0.370711
		137	-0.447928	-0.0683152	-0.892853	-0.388328	-2.17177	-1.52479			137	-0.0843436	0.184631	0.425291	0.246825	2.42277	3.10236
		138	-0.0464869	-0.107848	-1.27759	-1.27833	-2.23298	-2.03094			138	0.670413	0.63624	0.319346	0.437461	-0.300827	-0.448101
		139	-0.419784	-0.264357	-0.19725	-0.352755	-0.0956891	-0.536134			139	0.0672572	-1.05589	-1.90714	-1.21592	-1.96084	-2.18389
		140	-0.146384	0.0483066	-0.997643	-0.705032	-0.949356	-1.1707			140	0.0119223	-0.416139	-2.55917	-0.103433	0.564111	0.376424
		141	-0.710296	-0.990513	-1.97129	-1.72012	-2.8119	-2.31196			141	0.171471	-0.673632	-0.87532	-0.606224	-0.268017	0.0426372
		142	-0.31503	-0.663014	-1.16886	-0.59507	-1.91022	-1.72183			142	0.789738	-0.369098	-0.497559	0.0231519	3.54884	3.51568
		143	0.16337	1.20921	0.0704586	0.843405	0.707296	0.67467			143	2.52603	0.120523	-0.691126	-0.558873	1.16774	0.468672
		144	-0.836455	-0.397975	-1.38928	-1.04077	-3.04082	-3.29754			144	0.231705	0.992062	0.56193	0.76359	1.38549	0.918303
		145	-0.373519	-0.553031	-1.24084	-1.20295	-1.23974	-1.55659			145	-0.434046	-0.864741	-2.1197	-1.16055	2.81178	2.83562
		146	-0.0600772	-0.164924	-0.443835	-0.867048	-1.06209	-0.86718			146	-0.192528	-0.505242	-0.443712	-2.17583	-2.43456	-2.70271
		147	0.2794	0.032661	-0.353101	-0.609935	-2.49194	-2.2413			147	0.33841	0.206295	-0.151961	0.17923	0.0532699	-0.0497422
		148	-0.333564	-0.250775	0.426555	0.135641	-2.2475	-1.8908			148	0.622558	0.0935808	0.354677	-0.265509	2.02654	2.37044
		149	-0.789662	-1.04789	-1.40005	0.415326	-0.949074	-1.41505			149	0.462999	-0.417343	-1.77447	-0.393704	-2.27477	-2.17011
		150	-0.203533	-1.00983	-0.589792	-1.22068	-1.03618	-0.562834			150	0.523243	0.707841	1.11765	1.30067	1.80711	1.67609
		151	0.0945185	-0.0822688	0.0858927	-0.218402	-1.2065	-0.247366			151	0.726552	-0.635238	-0.775258	-0.943814	-0.570959	-0.473971
		152	-0.470935	-0.767934	-1.62801	-0.245543	2.28016	1.9622			152	0.412404	0.615708	1.01787	1.16354	3.13599	2.4819
		153	-0.27142	-0.148129	-0.594526	-0.531074	-1.21332	-1.3642			153	-0.18602	1.22676	1.22113	2.10968	-0.240901	-0.30309
		154	-0.297384	-0.485946	-0.971544	-1.11449	-1.35921	-1.07714			154	0.440068	-0.0191224	0.0533661	0.319473	-0.19252	0.0799712
		155	0.0784987	-0.114783	-0.783643	-1.02235	-0.530143	-0.349155			155	-0.687467	0.642121	0.387558	2.62726	2.78066	2.22299
		156	-0.221623	0.0766107	0.415914	0.20757	-0.483263	-0.4967			156	0.822559	0.41473	-0.125379	0.275248	2.11403	1.99806
		157	1.06186	0.218693	0.276788	0.520646	0.427542	1.04434			157	0.188866	0.38296	0.209973	0.646778	0.302411	0.158798
		158	-0.443006	-0.192263	-0.370456	-0.32008	-0.777457	-0.100306			158	-0.39312	0.0755609	-0.69548	-0.659919	-0.849449	-1.37642
		159	0.0298056	-0.106552	-1.27761	-0.851927	-2.76322	-2.49198			159	0.0565701	-0.162115	-0.437529	-0.030935	0.466499	0.292534
		160	0.247903	0.171573	0.0107884	0.102836	0.0938676	0.376602			160	0.740003	0.672455	0.796231	1.50874	2.4948	2.27883
		161	-0.236449	1.29829	0.131415	2.51238	-0.189837	-0.52275			161	0.440089	0.685856	0.682843	1.10842	0.165646	0.235493
		162	-0.162683	0.34935	0.594883	0.0290995	-0.865756	-1.10846			162	0.376115	0.278433	-0.674441	-1.44331	-0.387006	-0.915241
		163	-0.120916	-0.218359	-0.458298	-0.350883	-0.342989	-0.548506			163	0.550527	0.65277	-0.11217	0.789834	1.59698	1.63512
		164	-0.150164	-0.287038	-1.03355	-1.12321	-1.35864	-1.19844			164	0.00304112	0.558398	0.279805	0.67872	1.40358	1.43957
		165	-0.331138	-0.417163	-0.427268	-1.39451	-1.65593	-1.60532			165	0.117435	0.823827	0.0661388	0.589335	1.67588	1.89835
		166	-0.0347718	0.0681136	-0.501173	0.189388	-1.02366	-0.975595			166	1.92854	0.469284	1.43659	2.57573	2.50011	2.13839
		167	-0.463277	-0.0743652	-0.691924	-0.134632	-0.150617	-0.160052			167	0.594391	2.82542	2.93275	3.35377	3.70458	3.10166
		168	-0.0920095	-0.201033	0.0837792	0.258224	0.532529	0.306621			168	1.04624	0.17865	0.230165	0.0961932	0.761737	0.170992
		169	-0.140375	0.66118	0.431596	0.135489	-0.687524	-0.541939			169	0.180529	0.467123	-0.0297974	0.0246533	-0.379367	-0.205039
		170	-0.753505	-0.396247	-1.20092	-0.988006	-1.388	-0.628216			170	0.626527	0.106744	1.15867	0.45886	-0.971553	-0.599205
		171	-0.834455	-0.280699	-1.35896	-1.42539	-2.33245	-2.28441			171	0.609533	-0.147776	-0.32822	0.198782	-0.164105	-0.0892715
		172	-0.164761	0.233402	0.0443434	-0.512868	-0.231617	0.0498752			172	0.478393	-0.245096	-0.38863	-0.393987	-0.0767343	0.366454
		173	-0.123229	0.256445	-0.389842	-0.205197	-0.798426	-0.271022			173	0.196169	-0.43123	-1.00972	-0.843266	-1.02552	-1.1091
		174	1.0786	-1.40071	-1.65224	-1.15882	-2.18741	-2.21301			174	0.181182	0.36581	0.546471	0.183779	-0.147296	-0.28536
		175	-0.293373	-0.567111	-0.191257	-0.582988	-1.27456	-0.893521			175	2.32493	-0.261706	-1.63211	0.606463	2.48316	1.9927
		176	1.10328	-0.886177	-1.6872	-1.90966	-1.70215	-1.47523			176	-0.319691	-1.00765	-3.11819	-2.83038	-3.12398	-3.31736
		177	1.4445	-0.515896	-2.95572	-3.35447	-3.39499	-3.30769			177	-0.186137	0.105116	-0.329401	0.133283	-0.938252	-0.921235
		178	-0.23688	-0.111025	0.00844306	-0.510855	-1.69031	-1.56172			178	0.991263	1.02176	-0.400514	-0.501464	0.504338	0.823161
		179	-0.293557	0.00770848	-0.801453	-0.93258	-1.73706	-1.66214			179	-0.267438	-0.592149	-0.455101	-0.0811875	0.719208	1.0498
		180	-0.307593	-0.291722	-1.32583	-0.744253	-1.17619	-0.669404			180	-0.173067	0.299003	0.956177	1.30147	1.57072	1.61528
		181	-0.196181	-0.0590934	-0.118272	-0.327827	-0.500501	-0.0452724			181	2.29372	-0.00966494	2.29288	2.01459	2.5407	1.65311
		182	-0.11509	-0.882988	-0.567095	-0.589807	-1.89548	-1.97607			182	0.242792	0.582872	2.45222	1.35409	3.30358	2.49231
		183	-0.158673	-0.231146	-0.958988	-0.792284	-1.43747	-1.16641			183	4.10567	4.53808	5.46866	5.47026	4.68719	4.61218
		184	-0.180513	-0.772058	-0.961867	-1.39668	-2.27854	-2.49534			184	0.761802	0.608315	-0.496423	0.512248	0.356771	0.395678
		185	-0.289987	-0.224864	-0.69827	-0.560191	-0.816388	-0.607868			185	2.87311	-0.219161	-0.850153	-0.0643731	0.0185746	-1.17294
		186	-0.0697991	-0.735303	-0.693364	-1.24263	-0.404169	-0.238746			186	3.63215	1.13422	1.49357	2.00406	2.98892	2.03639
		187	-0.271214	0.432016	-0.106423	0.136671	0.0222743	-0.170158			187	2.47427	0.445265	-0.614947	-0.673625	0.0762302	1.86623
		188	0.0942812	0.533986	0.829511	1.3304	0.784542	0.205013			188	1.31888	0.393454	1.48933	1.15933	-1.63047	-2.04566
		189	-0.326342	0.150248	0.127545	-0.16203	-0.0686883	-0.25779			189	3.53972	0.0679806	0.203798	1.10169	0.963782	-0.36638
		190	-0.66778	-0.579963	-0.907476	-0.917876	-1.0133	-1.38909			190	-0.232369	0.425419	0.584867	0.965383	0.920049	1.33494
		191	-0.246387	-0.140988	-0.51747	-0.619105	-1.41901	-1.05944			191	0.969329	0.348232	0.217982	0.379856	0.93107	0.655191
		192	-0.191529	-0.181381	-0.0361962	0.318312	0.104765	-0.18573			192	-0.131106	-0.879064	2.15297	1.33908	-0.953656	1.36214
		193	-0.861897	-1.69589	-1.35592	-1.46724	-1.27867	-1.36039			193	2.99558	0.623138	2.07069	0.984818	0.197996	-1.44613
		194	0.258137	-0.425346	-1.14208	-1.4141	-1.73576	-1.89081			194	2.01124	0.36856	1.27344	1.8872	1.76833	0.944098
		195	-0.44069	-0.344701	-0.844541	-0.962419	-1.74387	-1.73786			195	-0.217896	-0.34401	-1.08889	-0.414973	-0.160101	0.186619
		196	-0.224969	-0.610356	-1.93363	-2.00035	-2.88937	-2.90034			196	0.00276035	2.29037	0.459817	1.2624	0.862636	0.392809
		197	0.28205	-0.0914778	-0.518764	-0.508851	-1.16463	-0.536246			197	0.039916	0.376407	0.211639	0.177748	0.077778	-0.377773
		198	-0.326906	-0.426187	-0.507976	-0.731465	-0.336011	-0.30185			198	0.606981	0.216514	1.12931	0.8918	-0.383583	-0.318572
		199	-0.40664	-0.226911	-0.805974	-1.22055	-1.2473	-1.59152			199	0.357781	0.307705	-0.336168	-0.253645	-0.474747	-0.464649
		200	-0.770075	-0.31217	-1.03553	-0.227701	-2.23085	-2.21151			200	0.513803	-0.632102	0.0259949	0.179025	-2.67951	-1.77452
		201	-0.105623	-1.56202	-2.5025	-2.82021	-4.69616	-4.59589			201	-0.904144	-1.24623	-1.62543	-1.84231	-0.517674	-0.193348
		202	0.150158	0.339774	0.383422	0.945218	1.01511	0.936157			202	0.274239	-0.62661	-0.985578	-1.86172	-2.21699	-2.46957
		203	-0.684355	-0.516567	-0.542702	-0.467856	-1.32533	-0.805231			203	0.764157	-0.0488939	-0.867386	-0.898608	-1.36408	-1.37384
		204	-0.704235	-0.201098	-1.49665	-1.67651	-1.86539	-1.97304			204	3.16526	-0.946346	-0.772964	0.526306	-0.674006	-2.59554
		205	-0.819813	-0.828451	-1.22206	-0.866488	-0.708657	-0.316622			205	0.0229263	0.743996	0.0785289	0.681606	0.871996	0.460136
		206	-0.507844	-0.577814	-1.42196	-1.01537	-0.854912	-0.103549			206	0.490343	-0.725452	-0.72297	-0.812486	-0.124815	0.210972
		207	0.0343474	0.149608	-0.196368	-0.143261	-0.789334	-0.859353			207	0.938698	0.732028	0.542463	0.865801	0.974692	0.932318
		208	-0.971898	-0.520238	-1.15715	-0.835142	-1.26577	-0.623487			208	0.0804146	0.39102	0.123476	-0.573789	-0.776834	-1.20719
		209	-0.106544	0.16746	0.30157	-0.0217362	-0.144493	0.30995			209	0.357409	0.451439	0.786797	0.537266	0.760753	0.391513
		210	-0.742446	-0.846429	-0.912629	-0.406453	-0.0754441	0.0943978			210	0.633161	-0.338462	-0.627415	-1.78851	0.131122	-0.100253
		211	-0.185061	0.447368	0.319649	0.257248	0.154521	0.225445			211	1.27398	1.20345	0.305821	2.22026	-0.70876	-1.11753
		212	-0.466102	0.0142329	-1.66113	-1.26775	-2.20268	-2.69677			212	2.49647	0.0254913	0.554707	1.03309	2.32977	1.49634
		213	-0.783346	-0.669447	-1.40929	-0.717835	-0.253936	-0.346583			213	1.05134	0.950502	0.955632	0.743552	-0.315756	-0.579495
		214	-0.382874	0.174949	0.624225	1.28523	1.9556	1.81218			214	0.509537	0.449254	0.299914	0.164358	0.229328	-0.0105539
		215	-0.138228	-0.10563	-0.400951	-0.54281	-0.927784	-0.706037			215	-0.177456	-0.133681	1.0137	-0.809643	-1.21885	-1.26232
		216	0.115507	0.0678866	0.152976	-0.663222	-0.302638	-0.396783			216	0.684645	0.311422	0.526211	0.686573	0.610477	0.296034
		217	-0.306531	-0.988863	-0.93698	-0.74124	-0.250593	0.0572329			217	0.278099	0.349715	-1.75764	-1.53887	0.512538	1.03966
		218	-0.394012	0.00261309	-0.470652	-0.465177	-0.0877987	0.0667856			218	0.498196	-0.55924	-0.112252	-0.463816	-0.439538	-0.259203
		219	0.0717303	-0.0155805	0.641435	0.841108	-0.239943	0.175267			219	0.418433	0.388874	-0.0191813	0.0704414	-0.0633348	-0.0303854
		220	-0.245632	0.169284	-0.168848	-0.184947	-0.533011	-0.55119			220	-0.768993	-0.728289	-1.03051	-0.963365	-1.10657	-1.06708
		221	-0.416803	-0.571042	-0.420958	-0.661752	-0.796475	-0.549904			221	2.69844	-0.251518	0.553361	1.68357	1.01806	0.162645
		222	-0.867199	-0.652067	-1.20954	-1.37492	-1.48745	-1.21554			222	0.634423	0.0281223	-0.358282	-0.278719	-0.309295	-0.212069
		223	-1.22368	-0.616029	0.710704	0.706366	-0.689806	-0.0661163			223	0.423594	0.256328	-0.727541	0.0185636	0.25997	0.161441
		224	-0.299862	-0.307801	-0.355093	-0.501609	-0.952819	-1.40595			224	0.159282	-0.195265	-0.137544	-0.416319	-0.482218	-0.0782299
		225	-0.887437	-0.68088	-0.95343	-1.12798	-2.49544	-2.78089			225	-0.11284	-0.00731373	0.242545	0.488347	-0.537685	-0.460425
		226	-0.223697	-0.0029917	0.506141	-0.0123604	-0.527674	-0.505482			226	0.840772	-0.778212	-0.582338	-0.717562	-0.139105	-0.854668
		227	-0.431355	-0.756914	-1.01691	-1.59245	-2.57595	-1.97694			227	-0.59216	-1.91836	-2.50821	-1.67977	-2.53293	-2.49886
		228	-0.0386142	-0.0304121	-0.106525	-0.32364	-0.52314	-0.161781			228	-0.250923	0.419845	-1.32848	-0.386012	-1.46477	-1.29892
		229	-0.589614	-0.028829	-1.32687	-0.981872	-3.5477	-3.27457			229	-0.0576719	0.0387865	-1.29698	-0.523794	-0.840033	-0.514808
		230	-0.564811	-0.429435	-0.837261	-1.00735	-1.67514	-1.87588			230	0.0981459	-0.137459	-0.552203	0.00383581	-0.708535	-0.958707
		231	-0.713135	-0.834575	-2.21948	-0.441328	-0.396574	0.43373			231	0.127514	-0.521054	-1.37218	-0.287432	-0.257069	-0.601737
		232	-0.542922	-0.554899	-1.50504	-1.46132	-1.81661	-1.27446			232	0.101408	0.0795662	-0.827501	0.116368	-0.665028	-1.02301
		233	-0.12383	0.0243937	-0.466994	-0.611349	-1.02743	-0.901309			233	-0.0955235	-0.575809	-1.05843	-1.04843	0.618416	0.77434
		234	-1.31737	-1.40462	-2.54604	-2.63022	-2.59949	-2.36821			234	-0.99583	-2.05645	-1.93411	-1.1287	-1.61919	-1.32357
		235	-0.293451	-1.13313	-2.2781	-2.87236	-3.74063	-3.21453			235	-0.156223	-0.160131	-0.114393	-1.04769	-2.33118	-2.60808
		236	-0.0450352	-0.073058	-0.297689	-0.5244	-0.648305	-0.537376			236	-0.241434	-0.79158	-0.481405	-0.685235	-0.627511	-0.453852
		237	-0.667505	-0.354939	-1.64152	-1.77937	-2.47916	-2.18034			237	0.518757	0.0655355	0.925779	0.795085	0.750806	0.901755
		238	-0.562661	-0.295797	-0.720865	-0.939569	-1.12294	-0.698812			238	0.0077654	-1.39489	-1.86139	-1.67979	-1.9313	-1.9007
		239	-0.485423	-0.507204	-1.20108	-1.00628	-1.90906	-1.17565			239	-2.00934	-1.57704	-2.28063	-1.4863	-1.44202	-1.51127
		240	-0.285004	-0.242668	-0.731626	-0.711922	-0.768696	-0.685129			240	0.363192	-0.619996	-1.0625	-0.767354	0.489286	0.407382
		241	0.156645	0.0340028	0.348282	0.356588	0.774561	1.14263			241	0.286988	-0.199329	0.00749938	0.0354098	0.164238	-0.304156
		242	-0.217435	-0.169689	0.215592	-0.0814849	0.284083	0.15978			242	1.31532	-0.0784668	-0.237021	0.467248	0.476792	0.634821
		243	-0.00317656	-0.133952	-0.294418	-0.327018	-0.688253	-0.163722			243	1.02397	-2.15994	-4.1498	-4.36977	-4.4662	-4.51458
		244	-1.48642	-1.42478	-2.03777	-1.03957	-1.80724	0.00623844			244	0.220982	0.373167	-0.286103	0.435522	-0.035376	0.391391
		245	-0.378434	-0.156961	0.302242	-0.449887	-1.79722	-1.88498			245	-0.658416	-1.10124	-1.32689	-1.07197	-1.21936	-0.633943
		246	0.0168145	-0.0921656	-0.250011	-0.365617	-0.805347	-0.840437			246	0.111009	0.908584	0.789456	0.959326	1.39202	0.997194
		247	-1.78043	-0.460079	-0.511374	-0.613212	-0.321457	-0.957361			247	0.295384	0.329909	0.411717	0.603653	0.606701	0.729777
		248	0.151896	-0.349662	-0.724726	-0.783754	-1.07511	-1.18855			248	0.151254	-0.723004	-0.416417	-0.585997	-0.411097	-0.438184
		249	-0.418788	-0.105223	-0.640654	-0.797747	-1.81771	-1.71308			249	-0.38318	-0.319899	-0.573731	-0.76805	-0.268589	-0.614668
		250	-0.194889	-0.291197	-1.24868	-1.02864	-1.58058	-1.08927			250	0.120944	0.0819998	-1.0019	-0.327195	-1.83262	-1.84319
		251	-0.358396	-0.256311	-0.479284	-0.645966	-0.758296	-0.6432			251	0.158906	0.196822	-0.343027	0.108813	0.0609589	-0.559592
		252	-0.838888	-0.619935	-1.36007	-1.6388	-2.25571	-1.89214			252	1.51989	0.213046	-0.028108	0.610005	1.11894	0.884191
		253	0.256933	-0.640708	-0.857686	-0.811668	-1.65816	-1.57874			253	-0.0574636	0.184987	0.272569	0.3279	0.417226	0.881492
		254	-0.046528	0.0458119	-0.34062	-0.560541	-1.9312	-2.12707			254	-0.146364	-0.70271	-1.11244	-0.991003	-1.23572	-1.05377
		255	-0.533726	-0.335087	-1.20514	-0.880021	-2.22537	-2.15084			255	0.285343	1.30864	0.090518	0.791471	0.847174	0.295167
		256	0.137233	-0.11175	-0.683067	-0.801097	-0.666045	-0.935017			256	-0.383405	0.0639691	-0.852153	1.16559	2.14435	2.2132
		257	-0.0428302	0.498073	1.2109	-0.00683184	-2.00374	-2.56349			257	0.913331	0.303346	0.322867	0.111609	-1.00303	-0.88212
		258	-0.111368	-0.32739	-0.881513	-0.816515	-0.977087	-1.43275			258	0.686003	-0.00116705	-0.936069	-1.54427	-1.07277	-1.09536
		259	-0.453759	-0.284549	-0.354837	-0.644305	-1.97172	-1.76732			259	-0.217041	-0.898072	-0.93652	-0.725863	3.8351	3.43527
		260	-0.483993	-0.293008	-0.769494	-0.59596	-1.25266	-0.921707			260	-0.151535	-0.100781	1.10016	0.526969	1.44766	1.15341
		261	-0.306421	-0.272204	-0.484213	-0.974255	-1.01306	-0.843392			261	0.551532	0.60096	1.20914	1.28229	-1.65788	-1.48249
		262	-0.302728	-1.13543	-0.784582	-0.720537	-0.708201	-0.313949			262	-0.00231754	-0.08812	-0.154645	-0.354113	-1.07196	-1.35086
		263	0.933985	2.18267	2.47946	2.99912	1.00586	0.583142			263	0.264943	0.0302553	0.297917	0.511122	0.520813	0.461145
		264	-0.129444	-0.143102	-0.450725	-0.366888	-1.19014	-0.929726			264	-1.38996	-1.60382	-0.0480043	0.43675	-1.2875	-1.16696
		265	-0.596518	-0.322171	-0.982003	-0.745025	-1.88381	-2.18466			265	0.395323	-0.00511398	-0.44458	0.317239	0.924545	0.851871
		266	-0.70494	-0.200999	-1.03311	-1.26347	-1.8978	-1.15986			266	-1.17757	-0.276122	-0.881642	0.589005	1.02175	-0.424338
		267	-0.140953	-0.116927	-0.903234	-0.511249	-1.20717	-1.22063			267	0.603158	0.238164	-0.641019	-0.393097	0.310906	-0.173651
		268	0.0130922	0.00968917	0.339538	0.290469	-0.235642	-0.207512			268	1.01812	0.182821	0.134823	0.505972	-0.545251	1.00518
		269	-0.710395	-1.40608	-3.30687	-2.74009	-2.50789	-2.2807			269	0.418793	0.441906	0.598347	0.903679	1.41022	1.14567
		270	-0.33151	-0.298405	-1.22325	-1.55721	-1.55934	-1.49916			270	-0.308041	-0.135785	-0.37697	-0.556726	-1.41827	-1.69345
		271	-0.205886	0.237734	-0.125072	-0.261376	-0.253807	0.209864			271	0.469194	1.08412	1.05638	1.13419	2.76011	2.46063
		272	-1.83841	-1.86183	-1.78307	-2.17791	-1.90164	-1.91946			272	0.330931	-0.412438	-0.687642	-0.149285	0.735157	0.0310402
		273	-0.302926	-0.123903	-1.09693	-1.309	-2.17365	-2.35127			273	1.14171	2.72106	-1.87745	-1.66751	-1.85699	-1.7826
		274	-0.205901	-0.100661	0.0246734	-0.0863557	0.387229	0.890636			274	0.284611	0.412521	0.646192	0.200568	0.390947	0.641808
		275	0.263733	0.00191077	-0.390042	-0.403029	-0.651831	-0.332072			275	0.14122	-0.336285	-0.98476	-0.376003	-0.0872389	-0.541465
		276	-0.434473	-0.351413	-0.264499	-0.558764	-1.22846	-1.03412			276	0.0974542	-0.0943251	-0.747328	-0.66389	-0.240421	-0.419983
		277	-0.429363	-0.693655	-1.15513	-0.839204	-1.11474	-0.563229			277	-0.7381	-0.530582	-0.291645	-0.0864861	-1.48209	-1.60153
		278	0.177023	0.169901	0.415375	0.381718	-0.0482605	-0.466733			278	0.906543	-0.26455	-1.32416	-1.41947	-2.05958	-1.50043
		279	-0.30639	-0.0777965	-0.252412	-0.440183	-1.18912	-1.35597			279	0.477452	0.211579	-0.481987	0.782698	2.69726	2.39685
		280	-0.213543	-0.258134	0.260515	0.365747	-0.551981	-0.670927			280	0.723824	-0.428626	-0.376988	-3.05313	-3.5671	-3.65555
		281	-0.516662	-0.470926	-0.934596	-1.06625	-1.57341	-1.07203			281	1.24252	0.103353	0.563878	0.296709	-0.673409	-0.979555
		282	-0.507941	-0.361568	0.336829	-0.917583	-0.224188	0.00771963			282	0.118427	-0.559171	0.100439	-0.233976	-0.794576	-1.07914
		283	-0.0885302	0.131683	0.215674	0.281161	0.262636	0.712326			283	0.0390786	0.111747	-0.15579	0.155254	-0.0102876	-0.0156526
		284	-0.630355	-0.763891	-0.653716	-0.622199	-0.930558	-0.723999			284	-0.377676	-1.66042	-0.547407	-1.11636	-1.58968	-1.33206
		285	-0.149205	0.30778	-0.232437	0.200415	-1.33475	-1.38542			285	0.842617	0.962898	1.24562	1.41573	0.921278	1.04879
		286	-0.492694	-0.545074	-0.016847	-0.388883	-0.701715	-0.511543			286	0.480244	0.701436	1.8911	1.30769	1.58266	1.00028
		287	-0.441564	-0.337187	-0.0124069	0.236439	-0.733206	-0.83363			287	4.32168	-0.313771	-0.965285	0.662751	0.46978	0.624384
		288	0.11985	-0.472541	-0.290827	-0.329033	-0.504236	-0.450508			288	2.8581	0.244947	-0.224247	0.803672	0.576449	-0.457681
		289	-0.446075	-0.248051	-0.385951	-0.52382	-2.36697	-2.667			289	-0.357075	1.14967	0.112723	2.23428	0.815246	0.231999
		290	-0.35782	-0.349585	0.0473683	-0.202142	0.548807	0.533012			290	-0.342149	0.114316	-0.269434	0.35494	0.255709	0.187124
		291	-2.08618	-2.69591	-3.42035	-4.04258	-4.47173	-3.69618			291	0.301966	0.477478	0.280935	0.574833	1.32461	1.02384
		292	-0.869174	-0.768939	-0.42797	-0.581823	0.646872	0.487453			292	0.413513	-0.513254	-2.26074	-0.62653	-0.902604	-1.11449
		293	-0.268616	0.329346	0.821994	0.172019	0.485481	0.410984			293	0.389881	0.34905	0.724475	0.490279	0.410409	0.33306
		294	-0.117082	0.0248423	-0.162283	0.413769	0.396753	0.719851			294	0.693162	-0.144815	0.0142844	-0.0869762	-0.191191	0.235993
		295	-0.124843	0.386409	-0.0898052	-0.0138276	-1.32339	-1.66864			295	0.0129843	-0.298376	-0.125826	-1.51199	-1.54527	-1.61108
		296	-0.0812948	0.19639	0.431176	-0.322761	-0.838874	-0.156579			296	0.0130753	-0.989256	-0.0598715	-0.989244	-0.347379	-0.139549
		297	-0.507566	-0.293839	-1.41497	-1.44827	-2.24785	-2.74762			297	0.485285	-1.10183	-1.11639	-1.02994	-0.62909	-0.588859
		298	-0.623954	-0.702775	-1.47514	-1.53216	-1.63164	-1.07781			298	0.295211	-0.824206	-1.36028	-1.54248	-0.223748	-0.157266
		299	-0.116498	-0.459941	-0.0611897	-0.0694924	0.842257	0.836249			299	3.17513	0.792536	0.987705	0.979608	1.81088	1.27475
		300	-0.717218	-0.950387	-2.97451	-1.59471	-1.69085	-1.09751			300	0.787574	-0.384318	0.663287	-0.433165	-0.764908	-0.371352
		301	-0.385229	-0.885959	-1.30646	-0.94772	-1.59065	-1.50829			301	0.157291	0.315677	1.27161	1.25904	2.32858	2.52016
		302	-0.375416	-0.15265	-0.434555	-0.77138	-1.60055	-1.51705			302	-0.505666	-0.101052	-0.84617	0.144756	1.7126	1.51812
		303	0.00460615	0.429727	0.965617	0.861486	1.66062	1.38557			303	0.00351987	0.272362	0.552664	0.078416	-0.134157	-0.12611
		304	-0.341468	-0.15082	-0.0765307	-0.553368	-0.828232	-0.883731			304	2.27712	-2.50217	-2.96234	0.361097	-3.13379	-2.80852
		305	-0.934806	0.0170793	-0.738357	-0.18886	-0.806367	-0.199138			305	0.155762	-0.818435	-0.346519	-0.237421	-0.742724	-1.12385
		306	-0.591938	-0.398167	-1.22774	-1.25652	-1.91572	-1.83782			306	-0.0625468	0.772648	0.479503	0.496123	0.609308	0.981788
		307	0.0399578	-0.638309	-0.969301	-0.545296	-0.432599	-0.596574			307	0.42782	0.196479	1.2712	1.36967	1.66234	1.38655
		308	-0.246316	-0.674343	-0.573112	-0.588241	-1.06068	-0.602451			308	0.23716	0.16918	0.404874	0.104088	1.33051	1.52908
		309	-0.605707	0.135995	-0.754291	-0.878899	-1.75028	-1.61459			309	-0.00994179	0.653357	0.720201	1.21627	2.72604	2.6046
		310	0.0301861	-1.24682	-1.80301	-3.31911	-2.67854	-1.83733			310	0.182842	0.444943	0.427902	0.777753	0.552739	0.478522
		311	-0.117122	0.0166055	-0.384733	-0.335155	-0.85279	-0.651515			311	-0.00155105	-0.0885979	-1.15352	-0.847694	-1.9986	-2.13355
		312	-0.895232	-0.38208	0.28388	0.249437	-1.52277	-0.988849			312	0.953538	-0.0628273	-2.28823	-2.33029	-3.12599	-2.79422
		313	-0.028009	0.22378	0.946001	0.129033	0.549944	0.441256			313	0.660002	0.74691	1.31395	1.54586	1.80171	1.48445
		314	0.0984098	-0.102229	-0.360733	-0.160782	0.271894	-0.156703			314	0.285372	-0.18536	0.186312	0.753677	1.02425	1.11157
		315	-0.535449	-0.240504	-0.52237	-0.608406	-2.66965	-1.73538			315	-0.242735	-0.39846	0.178888	-1.66468	-2.51874	-2.13912
		316	0.138955	-0.503497	-0.844198	-0.764071	-2.0407	-1.80624			316	0.185124	-0.189225	0.392556	0.635052	1.15329	1.14667
		317	0.185693	0.769472	0.890975	0.881395	0.746165	0.51903			317	0.36349	0.0664635	0.458057	0.138804	2.35397	2.1784
		318	0.020153	0.209569	0.405997	0.450043	0.515647	0.329913			318	0.232584	-0.432675	0.215382	-0.0182849	0.596621	0.963647
		319	-0.452551	-0.710123	-0.717382	-1.09667	-0.415275	-0.575788			319	-0.52084	0.80796	-0.324839	0.469287	1.37122	0.817508
		320	-0.202129	-0.325736	-0.639281	-0.460434	-0.485682	-0.706327			320	0.692012	-0.116696	0.411601	-0.583015	0.575349	0.608895
		321	0.455665	-0.534594	-1.19456	-1.82383	-2.82697	-2.69505			321	0.567972	-0.0945512	-0.27785	0.323137	-0.199225	0.821141
		322	0.317706	-0.0740274	-0.469082	-0.0874324	-0.389433	-0.684901			322	0.43046	0.215861	0.773164	0.403857	0.671977	0.871878
		323	-0.651878	-0.48523	-1.41537	-1.19786	-1.96666	-1.47358			323	0.950409	0.142423	-1.12694	-0.246329	-0.139524	-0.147395
		324	-0.115076	-0.128999	-0.826433	-0.211977	-2.49539	-2.68033			324	2.66459	-0.00945594	0.709279	-0.129472	1.03917	1.03714
		325	-0.260306	-0.339283	-1.12462	-0.833136	-1.46871	-1.08578			325	0.0498703	-0.544712	-0.126982	-0.316103	-0.226694	-0.612413
		326	-0.517478	-0.718879	-1.33944	-1.26834	-1.04281	-0.612385			326	4.9993	0.428278	0.813351	2.53402	3.0736	1.71155
		327	-0.814414	-0.585622	-1.61715	-1.22076	-2.22208	-1.57999			327	1.38281	-0.127316	-1.59833	-3.14642	-3.41434	-3.4613
		328	-0.675828	-0.722611	-1.4125	-1.99546	-1.97312	-1.59181			328	1.32389	0.918677	0.325304	0.984651	1.93732	2.02415
		329	-0.0521406	0.0982336	0.190483	0.430749	0.579806	0.900244			329	0.36906	0.0592796	-1.89972	-0.867617	-0.497295	-0.887827
		330	-0.193885	0.0729613	0.128305	-0.832946	0.808988	0.965435			330	0.760272	-0.161591	-0.1084	-0.306329	-0.630656	-0.855608
		331	-0.630106	-0.416548	-1.01657	-0.801504	-1.59085	-1.51691			331	0.000737942	-0.673804	-1.2344	-0.909252	-1.87404	-2.1091
		332	-0.213366	-0.849271	-1.784	-0.967999	-4.03887	-2.91532			332	0.828069	0.271547	0.996954	0.663964	0.774798	0.366891
		333	-0.47741	-0.532438	-0.557253	-0.560809	-0.852005	-0.19043			333	1.22634	-0.431257	-1.89812	-2.33071	-1.25548	-0.245147
		334	-0.0663962	0.979217	0.831146	0.608014	0.324569	-0.236989			334	0.103938	0.905799	1.315	1.9156	2.10413	1.64723
		335	-0.469748	0.234924	0.340239	-0.00633945	-0.834459	-0.97556			335	0.0962776	-0.48336	-1.10239	0.253725	-0.598223	-1.19823
		336	-0.219687	-0.343597	-1.46093	-1.1826	-2.10205	-2.274			336	-0.483915	-0.645927	-1.10566	-1.04029	-0.306743	-0.726273
		337	-0.29189	-0.0215656	0.0302063	-0.0978773	-0.335724	0.660904			337	-0.00646899	-0.207154	-0.0213756	-0.0471106	0.160585	-0.160483
		338	-0.756021	-1.33344	-1.64924	-2.2068	-1.84082	-1.71557			338	-0.131461	-0.379889	-0.238228	0.00912157	-2.75523	-2.00031
		339	-0.60028	0.150708	-0.851133	-1.01259	-1.15434	-1.23833			339	0.0420632	-0.690944	-0.047906	-0.491044	-0.170734	-0.72493
		340	-0.242048	-0.235706	-0.46885	-0.616006	-1.54518	-1.16521			340	-0.490742	0.466278	1.1757	2.21596	2.04675	1.42332
		341	-0.388113	0.13468	-0.471567	-0.623049	-0.514502	-0.419889			341	1.58528	1.42031	3.05187	1.82208	0.243914	-0.966325
		342	-0.0243753	-0.681215	-1.12367	-0.778322	-2.68365	-2.27101			342	0.517329	0.183155	0.938317	0.798384	2.17052	1.55728
		343	-0.102081	0.0423623	-0.794018	-0.144311	-1.94826	-2.16315			343	0.457527	0.709766	0.202518	0.472226	1.65317	0.932156
		344	-0.70652	-0.924367	-1.59191	-1.3722	-1.80384	-1.66725			344	0.425031	-0.93105	-0.368329	-0.148345	-1.10978	-1.14039
		345	-0.379994	-0.29757	-0.227301	-0.515205	-0.446208	-0.496574			345	2.63543	-0.131953	-0.48856	0.734661	2.87051	2.21236
		346	1.07795	-0.41725	-1.21653	-1.38972	-1.48089	-1.48089			346	0.221336	-0.00878349	-0.460406	0.198927	1.09849	1.0775
		347	2.99845	1.40498	0.865054	0.179838	-1.16838	-0.528561			347	1.76053	0.597526	-0.888584	-0.711364	-0.246471	1.42381
		348	0.416791	-0.35632	-0.326079	0.00129623	0.128691	0.0280795			348	0.00172793	0.370204	0.662283	0.385893	1.65396	1.70387
		349	-0.346501	-0.251739	1.62311	1.77152	-0.0549243	-0.151801			349	-0.475961	0.113486	0.774052	1.57046	1.94718	1.71764
		350	-0.860331	-0.855226	-1.17499	-1.27187	-1.8932	-1.43209			350	1.44003	0.169238	-0.28726	-0.351474	-1.28037	-1.52611
		351	0.0785828	-0.289624	0.168526	-1.19807	-0.777978	-0.699553			351	0.106948	0.277484	-0.254609	0.216431	0.853446	0.823669
		352	-0.141467	-0.148342	-0.607508	-0.635468	-0.791925	-0.76912			352	0.155442	-0.343254	0.421596	-1.5501	-1.94928	-1.98992
		353	-0.199345	-0.633589	-0.633773	-1.24309	-1.9235	-2.28937			353	0.650514	0.723554	-0.405953	0.682514	0.878086	0.303402
		354	-0.310779	-0.649755	-1.71002	-1.54954	-2.0436	-1.55761			354	0.0790158	-0.322025	-0.596613	-0.750728	-0.231361	-0.365108
		355	-0.152377	-0.416444	-0.392641	-0.655831	-1.7682	-1.8604			355	-0.0756067	-0.162541	-0.431066	-0.287196	-0.455082	-0.153006
		356	-0.182739	-0.166097	0.0150991	0.00759417	0.451725	1.0083			356	-0.408469	0.319888	-1.54141	0.0202054	-0.0587453	0.178773
		357	-0.20804	-0.615326	-1.11503	-1.72609	-2.84745	-2.38154			357	0.793358	-1.41263	-1.55901	-1.64565	0.243422	0.0596817
		358	0.253657	-0.0301476	0.383841	0.119138	-0.152126	-0.136599			358	-0.348018	1.21045	0.273426	-0.368286	-2.64752	-3.29719
		359	0.0988206	0.0455525	-0.000274557	-0.102746	-0.015759	-0.100336			359	0.0651503	-0.0386735	-0.0881351	-0.0181087	0.29945	0.265233
		360	-0.500827	-0.111861	-0.711826	-0.670656	-1.14614	-1.125			360	0.103079	-0.952404	-2.1862	0.134353	-2.29036	-2.57564
		361	-0.0736952	-0.0639192	-0.656185	-0.547501	-0.798633	-0.822951			361	0.01296	0.204249	-0.7942	-0.501006	1.76252	1.75132
		362	-0.119154	0.152772	-0.0710742	0.181314	-0.281782	0.134228			362	-0.593214	-3.11648	-3.80342	-3.88658	-3.70202	-3.58336
		363	-0.0636648	0.416099	0.407088	0.468595	0.166862	0.288779			363	0.907764	0.0490767	-1.01499	-1.50816	-0.842308	-0.994446
		364	0.190635	-0.184733	-0.0365285	-0.722122	-0.714072	-0.874073			364	-0.231084	-0.64222	-1.0031	-0.945166	-0.969299	-0.859662
		365	-0.051198	-0.931055	-0.58006	-1.16003	-2.02532	-2.07077			365	1.75476	-0.284069	-1.57948	-0.402939	-0.430803	-1.06338
		366	-0.270873	0.700474	-0.179702	1.04198	1.34075	2.13572			366	0.60875	0.195363	-0.95051	-0.396387	2.59165	2.03995
		367	-0.193643	0.0281532	0.499334	0.258597	0.658813	0.71785			367	-0.0381951	-0.373458	-0.776516	-0.987211	0.270492	0.215033
		368	-0.734908	-0.76114	-1.68737	-1.87521	-2.47392	-2.27628			368	0.0131825	-0.641898	-0.95664	-0.877206	-0.807174	-0.771683
		369	-0.926929	0.94039	-0.136832	0.456889	1.39586	1.07012			369	0.0696946	-0.0734805	-0.426397	-0.085213	0.326467	0.368456
		370	-0.470014	-0.169998	-0.756798	-0.423156	-2.16936	-1.78463			370	0.489914	-0.788988	-2.6114	-2.58215	0.5795	0.56929
		371	-0.351026	0.325355	0.694274	0.401186	1.51144	1.42591			371	2.71335	0.95698	1.28385	1.62435	2.62102	1.58556
		372	-0.568316	-0.274454	-0.895437	-0.63691	-1.54272	-1.36226			372	0.25833	-0.130291	1.16128	0.275638	-0.309824	-0.166129
		373	0.049752	-0.50113	-0.372814	-0.486768	-1.20303	-1.20353			373	-0.203617	0.504162	2.71195	2.16131	1.77019	1.83947
		374	-0.308437	-0.165444	-0.301862	-0.991141	-1.31908	-1.912			374	-0.366473	0.117285	-0.511256	0.414561	0.694541	0.939483
		375	-0.277293	-0.1041	-0.10929	-0.117164	-0.140534	-0.179116			375	0.185938	0.388403	0.549344	0.700661	0.48202	0.472286
		376	-0.416774	-0.635072	1.03575	0.843452	2.02211	2.09807			376	0.766516	0.116181	-0.759886	0.472825	0.461426	0.624522
		377	-0.312958	-0.0958959	-0.564362	-0.466169	-0.484892	-0.157926			377	0.844974	0.832809	-0.0983625	0.976302	2.60718	2.4174
		378	-0.22892	-0.381307	-0.232831	-0.394621	-0.321337	-0.297734			378	-0.89609	-0.135123	-0.303636	-0.305411	0.692002	0.603162
		379	-1.00465	-2.03769	-1.13327	0.659495	1.72845	1.22808			379	1.09036	-1.56799	-2.1482	-2.19886	-2.1141	-2.15408
		380	-0.326177	-0.634477	-0.859895	-1.06004	-1.65283	-1.38695			380	0.508419	0.916691	0.655643	1.52653	0.718642	0.551734
		381	-0.0381215	0.332517	0.532877	0.546117	0.290889	0.19571			381	-0.410724	-2.59091	-3.93266	-4.47078	-4.16527	-4.05163
		382	-0.338035	-0.41085	-1.37777	-1.56673	-1.59212	-1.48923			382	-0.0188154	0.758501	-0.132205	-1.03117	-3.86147	-4.13684
		383	-0.497657	-1.7054	-2.64556	-3.44664	-3.49461	-3.41751			383	0.463787	0.555403	0.547651	-0.199553	-0.132543	-0.0410694
		384	-0.66028	-0.0345331	-0.662831	-0.744659	-1.33267	-1.46718			384	0.286405	0.286731	0.698699	-0.0826046	0.108124	0.00142106
		385	-0.66552	-0.175198	-0.533103	-0.275041	-2.7285	-2.5139			385	-0.102102	0.638896	1.13409	2.65034	1.82906	1.49141
		386	0.3952	0.541899	-0.0838194	-0.127488	3.34464	2.45926			386	0.349453	0.275307	-1.03845	-1.25351	-0.290858	0.0357189
		387	-0.360257	0.0805231	-0.838195	-1.0047	-1.6367	-1.52176			387	-0.396996	-0.0208147	-0.327864	-0.191699	-0.268136	-0.0554567
		388	-0.0554741	-0.418055	-0.451974	-0.790378	-0.699279	-0.333871			388	-0.0262019	-0.226308	-0.90341	-0.0738817	-0.255781	-0.330024
		389	-0.331765	-1.44539	-2.37286	-2.29604	-1.64646	-1.78079			389	-0.0767033	0.222035	-0.877182	0.28194	-0.444733	-0.315485
		390	-0.128353	-1.41578	-1.20339	-0.622202	-1.03648	-0.954454			390	0.667903	0.581272	0.139662	0.499762	1.65407	1.53184
		391	0.44777	-0.373312	-0.158764	-0.873083	-1.42961	-1.7592			391	0.177192	-0.27903	1.72843	-0.330204	1.2531	1.27847
		392	-0.374179	-0.172292	-0.352727	-0.53143	-0.748442	-0.49935			392	0.600607	-1.44511	-2.56767	-2.46925	-1.98944	-2.09323
		393	-0.135074	-1.66627	-2.67499	-2.83602	-1.56631	-2.10486			393	2.15862	0.461523	0.807036	0.807574	1.17612	1.14696
		394	-0.276776	-0.683652	-1.49988	-1.43796	-2.74741	-2.76909			394	1.00958	0.567893	0.0472459	0.846961	-0.0933306	-0.487733
		395	-0.112187	-0.115987	-0.075812	0.0489018	0.0820768	-0.047952			395	0.264019	1.0335	0.230797	1.60395	1.69335	1.06086
		396	-0.494877	0.57798	0.173502	0.00240827	0.304511	-0.0589613			396	-0.68421	-1.34879	-1.96709	-2.45095	-2.57911	-2.53557
		397	-0.147403	-0.142273	-0.316631	-0.397341	-0.914848	-0.706557			397	-0.617885	-0.551911	1.16966	1.04201	0.455533	0.351767
		398	-0.538396	-0.509153	-1.15695	-1.6383	-2.50173	-2.1175			398	0.373807	0.159965	0.246577	0.776972	0.773947	0.891969
		399	-1.12904	-0.552709	-1.58959	-0.909658	-3.76366	-3.40955			399	-0.211105	0.12801	0.681096	0.106014	0.885588	0.220368
		400	-0.894157	-0.594044	-1.31904	-1.59952	-2.14361	-1.90594			400	0.12353	-0.106349	-0.735973	-1.05221	-2.13603	-2.29528
		401	-0.565619	-0.142639	-0.568688	-0.265719	-0.847809	-0.728561			401	0.293328	0.165013	0.447314	0.894455	1.30152	1.5462
		402	-0.526601	-0.551493	-0.0172757	-0.0367853	0.70866	0.716829			402	-0.0549247	0.889588	0.210441	0.684233	0.747279	0.288116
		403	0.225868	0.101489	0.502003	0.538229	-0.271814	0.10554			403	-0.17833	-0.046575	0.56009	0.696099	-0.122559	-0.0751247
		404	-0.133862	-0.682871	-0.977695	-1.21574	-1.59109	-1.46164			404	-0.200109	0.0811547	-1.83134	-0.994085	0.269388	0.136703
		405	-0.889076	-1.10416	-0.483061	-0.413339	-1.89251	-1.51583			405	2.05546	0.428649	0.821137	1.00322	1.9615	1.58148
		406	-0.309928	-0.032849	-0.723888	-0.320077	-2.16469	-2.13094			406	-0.0828146	0.00942793	-0.597535	-0.984338	-0.398085	-0.82031
		407	-0.0981237	0.283158	0.143587	0.352464	1.50252	1.45876			407	0.290663	1.06307	0.135027	1.02432	1.58087	0.353283
		408	0.0519361	-0.217016	-0.0736181	-0.00229948	-0.783333	-0.880425			408	-0.0128553	-0.645765	-1.15007	-0.459633	-0.586309	-0.816945
		409	-0.313351	-0.69041	-0.410544	-0.516192	-1.41124	-1.69478			409	0.603431	-0.308456	-0.0985525	-0.12707	-0.610605	-0.733373
		410	-0.581195	-0.968034	-2.00691	-2.08041	-2.58034	-2.55678			410	2.41833	0.949456	1.05644	1.06769	0.40258	0.0784673
		411	-0.631822	-0.975792	-1.01227	-0.743074	-1.41316	-1.47041			411	-1.00369	-0.306042	-0.735678	-1.01465	-1.19226	-0.532437
		412	-0.223823	-0.32668	-1.10576	-1.21249	-1.69555	-1.22541			412	0.252027	0.555705	0.63586	0.309086	-1.77619	-1.79995
		413	-0.212052	-0.17293	0.0698683	0.43105	0.108563	0.42475			413	1.39469	-0.151599	-0.135591	-0.0111885	0.228332	0.693038
		414	-0.333258	-1.01313	-1.09486	-0.791626	-0.583089	-0.529752			414	0.128199	-0.200435	0.494291	0.49579	1.00739	1.1666
		415	-0.555017	-1.81269	-2.59744	-2.55955	-2.24471	-2.20314			415	0.00832802	0.125676	0.234505	0.288586	0.531072	0.190806
		416	-0.125378	-0.262083	-0.534353	-0.619247	0.299514	0.12611			416	0.620158	-0.544495	-1.36512	1.88817	-0.921463	-1.58399
		417	-0.558571	-0.398087	2.14815	1.90554	1.50981	1.19301			417	0.404318	0.871551	-0.204645	-0.0618243	0.0299113	0.337203
		418	-1.58325	-0.298482	-2.78809	-1.01844	-2.39038	-2.82204			418	2.10832	0.102839	0.650478	0.104122	0.40728	-0.764375
		419	0.245591	0.325742	0.229954	0.260506	-0.378191	-0.471566			419	0.162219	-0.243864	0.16504	0.452005	0.30517	0.3899
		420	-0.353689	-0.147801	-0.647206	-0.637006	-0.936723	-0.382905			420	-0.0591173	-1.3557	-1.84845	-2.09471	-2.92966	-2.93001
		421	-0.187486	-0.0328875	-1.22267	-1.09369	-1.58716	-1.04646			421	0.0701442	0.168271	2.60527	1.18414	-1.25363	2.20358
		422	-0.479584	-0.197141	-1.11872	-0.64994	-1.53145	-0.699012			422	0.0558926	-0.147843	-0.715147	-0.264207	-0.903532	-0.80526
		423	-0.576927	-0.794011	-0.73437	-1.00445	-1.31373	-1.23066			423	-0.0671893	-0.153583	-1.03249	-0.346524	-0.835097	-1.15543
		424	-0.613247	-0.41026	-1.11389	-0.964174	-1.50312	-1.57873			424	0.381222	-0.0635894	0.963851	1.50364	1.57689	1.55459
		425	-0.306537	0.361635	0.466658	0.335991	-0.362072	-0.0749561			425	0.684185	0.863302	-0.261065	-0.191428	-1.27791	-1.44986
		426	-0.0123752	-0.849594	-0.45166	-0.50968	-0.816427	-0.618937			426	-0.45626	-0.739834	-0.650408	-1.74158	0.955197	0.849404
		427	-0.193791	-0.438969	-0.558558	-0.340737	-0.789562	-0.603793			427	-0.193677	-0.129346	0.214688	0.137519	0.273114	0.342307
		428	0.165049	-0.521407	-0.470573	-1.9375	-1.7559	-1.24486			428	1.23507	-0.214293	-0.203559	-0.973029	-0.212349	-0.350177
		429	-0.500162	-0.753678	-0.409532	-0.375217	0.580946	0.817886			429	1.807	2.04442	2.74951	1.47993	2.06241	1.60402
		430	-0.979364	1.21224	0.982876	2.2592	-0.406804	-0.72063			430	-0.106277	-0.838007	-1.26641	-4.42448	-4.6486	-4.77129
		431	-0.938934	-0.681924	-2.5079	-1.51016	-3.35652	-3.62132			431	0.119079	-0.193942	-0.680961	0.14475	-0.252825	-0.283383
		432	-0.445295	-0.481668	-0.487177	-0.236129	-1.08205	-0.814112			432	1.13449	0.813435	0.803793	1.71296	-0.920383	-1.21011
		433	-0.36964	-0.169529	-0.27581	-0.247359	-0.11067	0.0889249			433	-0.0311329	0.543171	0.117149	0.0569755	0.113019	-1.52518
		434	0.011417	-0.0702555	-0.442018	-0.241136	-1.23112	-1.03737			434	0.153607	1.48017	0.0494802	0.708876	2.80031	2.19934
		435	-0.737219	-0.42133	-0.950982	-1.03687	-1.24638	-0.87293			435	-0.099273	-0.372932	-0.589862	-0.21418	-1.98833	-1.79109
		436	-0.207089	-0.180876	0.0859993	-0.184123	-1.69426	-1.58664			436	0.0693303	0.238778	0.0597363	0.321785	0.590687	1.63114
		437	-0.333093	0.0780338	0.120878	0.281691	-0.227615	-0.309597			437	0.139617	-0.113328	-0.149184	-1.37995	-1.30308	-1.06091
		438	-0.856926	-0.0971064	-0.751346	-0.72857	-0.834058	-0.683775			438	-0.839363	-0.850144	-0.167792	1.82202	5.42366	4.82049
		439	1.44229	-0.348554	-2.56923	-2.26397	-0.712571	-0.785407			439	-0.146942	-0.548752	-0.125609	0.163632	-0.418717	-0.236292
		440	-0.341335	-0.504275	-0.349784	-0.596951	0.139663	0.0957661			440	-0.204225	-0.405699	-1.71145	-0.515499	-0.0148769	0.559761
		441	0.14424	0.53871	0.542252	0.702336	1.14244	0.806154			441	0.773803	0.362436	0.762436	2.14045	3.30028	2.33787
		442	-0.137086	0.344974	0.317655	0.455268	0.679696	0.674716			442	1.13951	0.574937	0.643835	0.815204	2.99843	2.68522
		443	-0.182056	-0.212052	-0.859121	-1.08103	-0.696719	-0.724328			443	0.499673	0.250591	-0.00356425	-0.309215	-0.585591	-0.169867
		444	-0.948878	0.19292	-0.626984	-0.856416	-2.10806	-1.24416			444	0.705207	0.28488	1.03999	-0.107015	-0.991036	-0.691694
		445	0.489236	-2.00317	-1.69782	-4.88824	-5.84505	-5.89139			445	0.305559	0.637597	0.275036	0.913644	1.23916	1.22012
		446	-0.838113	0.0138915	-0.689482	-0.479148	-1.70155	-1.71153			446	0.736682	0.497893	0.53482	0.277085	2.83727	2.6567
		447	-0.327883	-0.257853	-0.501976	-0.892311	-1.34575	-1.55478			447	0.982707	0.695447	0.994359	1.16031	1.43223	1.97077
		448	-0.433475	-0.503664	-0.779806	-0.923959	-1.43822	-1.70375			448	0.532921	0.957509	-0.0774231	-1.29004	1.92273	1.66878
		449	-0.48015	-0.123956	-0.660164	-0.438296	-1.59539	-1.37566			449	-0.818698	-0.421031	-1.06771	-1.13323	-0.788309	-0.884993
		450	-0.32648	-0.39347	-1.12264	-1.40813	-1.48364	-0.955647			450	0.678577	-0.354632	-0.79621	-0.383007	1.73775	1.4161
		451	0.203232	-0.307375	-0.804756	-0.939981	-1.58583	-1.68172			451	0.735021	0.249123	0.390679	-0.0672706	-0.127258	0.187069
		452	-0.0211295	0.000193167	0.258564	-0.112648	0.0459632	-0.166436			452	0.0327817	-0.455138	-0.367212	-0.337206	-0.501578	0.242257
		453	-0.25241	-0.208972	-0.824204	-0.661753	-1.59872	-1.68172			453	0.335807	0.264658	-0.310145	0.583904	0.159004	0.285516
		454	-0.285292	-0.158175	-0.0611528	0.0549011	0.0697307	0.262266			454	4.09542	0.862173	0.876878	2.05842	1.31653	0.248296
		455	-0.167585	0.280769	0.392009	0.304996	0.136263	-0.309997			455	0.431494	0.261473	-0.426386	-0.55169	-0.598037	-0.518443
		456	-0.552241	-0.548007	-1.16687	-0.988637	-1.35497	-0.962412			456	1.31207	0.361608	1.47243	0.220923	0.157026	0.400667
		457	-0.492095	-0.300828	-0.805214	-1.20773	-1.4106	-1.39384			457	-0.20683	1.07736	-1.31626	-1.33865	0.460646	0.590619
		458	-0.746147	-0.621743	-1.69966	-1.55411	-3.2038	-3.1553			458	0.0950424	-0.932647	-1.47408	-1.87465	-1.86644	-2.09371
		459	0.250664	-0.977686	-3.00838	-2.61475	-3.00748	-2.79364			459	0.392419	-0.601212	-1.33909	-1.08358	-1.37588	-1.242
		460	-0.141892	-0.190301	-0.0309084	-0.0236937	-0.689026	-0.471464			460	2.06944	-0.124205	0.768515	-0.0442309	-0.710464	0.443905
		461	-0.566728	-0.44757	-0.693106	-1.04326	-1.58388	-1.63794			461	1.28521	-0.263357	-0.721349	-0.391498	-0.284259	-0.0735542
		462	0.539294	-0.821702	-2.01885	-2.2335	1.10931	0.917228			462	-0.491043	0.953663	-0.671326	-0.757599	1.24141	0.605995
		463	-0.725164	-0.573466	-0.513798	-0.527319	-1.06717	-0.773114			463	0.363704	-0.271891	-0.297751	0.0588136	-1.26257	-1.5093
		464	-0.0872227	0.0207971	-0.498628	-0.949844	-0.943435	-0.600562			464	0.718915	-0.688324	-1.28623	-0.958106	-1.24725	-0.726297
		465	-0.306474	0.0767045	0.120196	0.272654	-0.305432	-0.410315			465	-0.252377	-0.316062	-0.487671	-0.447544	0.637797	-0.013225
		466	0.440435	0.892999	0.518983	0.661644	2.22312	2.10932			466	0.249077	0.613981	-1.34808	-0.220774	0.978429	0.898947
		467	-0.454662	0.0441569	-0.71354	-0.950723	-1.73412	-1.98446			467	0.313561	0.817643	1.59864	2.30317	3.57395	3.33818
		468	-0.601444	-1.50637	-0.263306	-0.830005	-2.05453	-1.19227			468	0.228843	-1.32802	-1.79556	-2.14069	-2.82162	-2.46367
		469	-0.19166	-0.886038	-1.36963	-1.42044	-1.63274	-1.23161			469	0.0769367	0.167684	0.515768	0.842489	-1.17254	-0.859396
		470	-0.135921	-0.112361	0.0803657	-0.465914	-0.266742	-0.260015			470	0.423291	1.36952	-0.494248	-0.495907	-0.0338879	0.747684
		471	-0.0835942	0.150894	0.105527	-0.230742	-0.299024	-0.133914			471	0.0242564	1.63761	0.49812	-0.413406	-0.237339	-0.697189
		472	-0.36568	0.163133	-0.30567	-0.461891	-0.844438	-0.579505			472	-0.594974	-0.35728	-0.676914	-0.254207	-0.528538	-0.704466
		473	-0.340409	-0.488891	-0.903508	-0.809262	-0.824856	-0.832391			473	0.793485	0.627955	1.33497	1.39758	2.10745	2.10541
		474	-0.305782	-0.97224	-1.06708	-0.963668	-0.618427	-0.155451			474	1.12396	0.354959	0.218011	0.355926	0.206344	0.20056
		475	-0.765801	-0.130908	-1.08642	-0.542939	-1.41059	-0.756958			475	0.211754	-0.451601	-0.48827	0.0199192	0.423327	0.228409
		476	-0.509107	0.059922	1.44384	0.297703	0.881613	0.882756			476	-0.50734	-0.315047	-0.853378	-2.19146	-1.99014	-2.25494
		477	-0.142545	0.282215	-0.901057	-0.767106	-1.38171	-1.2074			477	0.528407	-0.019046	-0.275245	-0.0193856	-0.178159	-0.477325
		478	-0.485834	-0.0355691	-0.0218736	-0.128414	-0.149923	0.366809			478	0.991441	-0.630449	-1.68721	-1.79691	-1.98129	-2.53046
		479	-0.299844	-0.537767	-0.859675	-0.835496	-1.66422	-1.36147			479	0.273388	0.530852	0.588531	1.27931	0.554086	-0.067957
		480	-0.373545	-0.126227	0.178076	0.393778	-0.412041	-0.667824			480	0.430641	0.251419	0.0253892	0.423279	0.627278	0.404977
		481	-0.301331	-0.367215	-0.50323	-0.460062	-0.566689	-0.706054			481	1.98565	-0.39599	-1.32148	-1.58192	-0.471599	-0.765305
		482	-0.366305	-0.692853	-1.46973	-1.42148	-1.41767	-1.5835			482	0.674077	2.16072	2.40354	2.81404	2.41818	2.87281
		483	-0.460051	-0.833147	-1.58606	-1.16592	-2.71852	-2.35636			483	0.636687	-1.08124	-1.68088	-1.09109	0.745136	0.424064
		484	-0.164394	0.193206	0.159441	0.0165027	-0.715531	-0.603762			484	-0.1165	-0.325048	-0.990283	-0.0171709	0.80212	0.0456031
		485	-0.220796	-0.0741796	-0.418599	0.328916	0.180533	0.612988			485	0.152765	-0.109298	-0.751166	-1.0616	3.09683	3.68405
		486	-1.34903	-0.778822	-2.21302	-1.6064	-2.34419	-2.25481			486	-0.173277	-0.864477	-0.0576621	-0.164597	-3.21066	-2.71759
		487	-0.351918	0.245283	-0.914564	-0.280339	-0.882478	-0.914951			487	0.20782	0.207602	1.77137	1.29162	2.46265	2.58758
		488	-0.125587	0.0617433	0.410048	0.237298	0.423568	0.500296			488	-0.0628274	-0.357701	-0.20579	-0.282217	-0.90938	-0.407356
		489	-1.61402	-0.473553	-0.104069	-1.24118	-0.646598	-0.238472			489	0.38023	0.156762	-0.183974	0.179513	0.284634	0.0343423
		490	-0.318811	0.126204	-0.228934	-0.462171	-1.08911	-1.07891			490	-0.40996	-0.899268	-0.716947	-0.397481	-0.520461	-0.127977
		491	-0.323113	-0.55549	-0.359347	-0.662727	-1.41452	-1.36452			491	-0.246543	-0.394126	-0.882402	-0.871066	-0.420462	-0.369526
		492	-0.341163	-0.220766	-0.459994	-0.735944	-0.38435	-0.450726			492	0.220071	0.301183	0.653055	0.503979	1.78006	1.93575
		493	-0.323289	-0.0469744	-0.351086	-0.564443	-1.47707	-1.3285			493	-0.515337	-0.575587	-0.709515	-0.358766	-0.356902	-0.426329
		494	0.0634665	-0.173202	-0.658109	-0.716989	-0.892629	-1.06692			494	0.0445267	0.35067	0.031377	0.484583	0.471928	0.465378
		495	-0.165662	0.0549863	0.927018	0.498686	0.799673	0.744722			495	0.756248	0.542516	0.451397	0.806433	1.50071	1.4435
		496	-0.360819	-0.420096	-1.23616	-0.735949	-1.93097	-2.08398			496	0.436475	0.266279	-0.198891	0.385482	-0.458011	0.0421676
		497	-1.21936	-1.20597	-2.47578	-2.52344	-1.07998	-1.03366			497	0.126589	-0.258351	-0.652095	0.547909	0.561313	0.938579
		498	-0.0604683	0.157773	0.143296	-0.855029	-1.24959	-1.10286			498	0.571689	0.117078	0.183829	0.204534	0.732933	0.630213
		499	-0.737743	-0.634948	-1.05512	-1.14095	-1.23255	-0.841868			499	-0.699565	-0.426027	-0.919452	-1.35405	-1.81567	-1.37425
		500	0.0521762	0.0407071	-0.0420724	-0.16132	0.0048178	0.352502			500	1.81162	0.531615	-0.874821	-0.549378	-0.933579	-0.854354
		501	-0.412585	-0.275534	-0.226263	-0.751607	-0.867373	-1.26053			501	0.589	0.522957	0.0353121	-0.768753	1.52634	1.0447
		502	-0.394414	0.00380313	-0.234165	-0.859934	-2.16233	-2.7517			502	-0.1477	0.279427	0.726256	0.883468	0.966029	1.16549
		503	-0.654965	-0.0817553	-0.753154	-0.323747	-0.717895	-0.240933			503	0.0630863	-0.215181	0.510029	1.10071	0.355754	0.633167
		504	-0.0454058	-0.593445	-1.0873	-1.10088	-1.14767	-0.906837			504	0.193783	1.11378	1.69982	2.16569	1.61662	2.02173
		505	-0.404078	-0.500693	-1.22467	-1.48646	-1.67552	-1.63746			505	-0.341296	-0.284592	-0.284309	-0.237536	-0.872772	-1.06327
		506	0.0964415	-0.213525	-0.135919	-0.377859	-0.674404	-0.897953			506	0.922233	0.338811	-1.58583	-1.43605	-1.628	-1.46097
		507	-0.508518	0.348184	0.0432284	0.614062	0.339049	0.302046			507	0.414176	-0.0437976	-0.50877	-0.409588	-0.231372	-0.156324
		508	-0.0513445	-0.707861	-0.88241	-0.720035	-0.702384	-0.338195			508	3.29866	1.00886	0.222425	1.40448	2.05486	0.967644
		509	-0.0549466	-0.729554	-1.3333	-1.26859	-1.9922	-1.9266			509	-0.0406636	-0.627904	-1.64477	-0.738243	0.998742	1.33143
		510	-0.0923831	-0.221034	0.174721	-0.4759	-0.458227	-0.492091			510	1.02454	0.00226499	0.303165	-0.344602	1.16027	1.06303
		511	-0.403379	-0.67624	-1.04262	-1.39675	-1.82538	-1.32648			511	-0.153247	0.185434	-0.301162	-0.284334	-1.2769	-1.36994
		512	-0.349216	-0.120317	0.0671471	-0.0210454	-0.374195	-0.0173213			512	-0.638622	-0.746839	-1.06029	-1.07912	-0.827256	-0.779298
		513	-1.97721	-2.95851	-1.93608	-3.16724	-3.77374	-3.7531			513	0.00644913	-0.0269281	-0.176878	-0.247163	0.34188	0.0841921
		514	0.0373118	0.0681698	-0.33845	0.131337	-2.43503	-2.28822			514	1.91456	0.245548	0.335179	-0.30048	1.28397	0.783289
		515	-0.399985	0.324611	-0.311298	-0.546592	0.792118	0.517187			515	0.272464	0.54904	0.657596	0.829283	1.31882	1.36732
		516	1.05613	0.839084	1.12721	0.417279	0.963169	0.765579			516	-0.668	-0.182483	-1.04752	-0.557999	-0.754681	-1.20614
		517	-0.106407	-0.685122	-0.653532	-0.963547	-0.804036	-0.700315			517	-0.361689	-0.54203	-0.971727	-0.568088	-0.462072	-0.553238
		518	-0.179512	-0.435639	-0.700386	-0.791976	-1.05454	-1.01512			518	2.10593	0.780162	0.0914522	0.380783	1.95242	1.46074
		519	-0.201675	-0.119134	-0.652382	-0.630874	-1.44001	-1.397			519	0.253988	0.245026	-0.739678	-0.25387	-1.0197	-1.09875
		520	-0.122935	0.414638	0.983728	0.326076	0.499103	0.681022			520	0.514273	0.289537	0.183878	0.357581	0.889808	0.71251
		521	0.261572	-0.127693	0.554523	0.446487	0.30656	0.205793			521	0.0166425	-0.721709	-0.0703316	-0.0986881	0.337668	0.00308952
		522	-0.113169	-0.255474	-0.500221	-0.388217	-0.588193	-0.92556			522	1.06685	-0.239177	-1.16886	-0.990277	-0.714017	-0.905675
		523	-0.0284482	-0.0985797	-0.173635	0.0442714	0.0927836	0.413814			523	0.0543204	0.411132	0.250508	0.341746	1.07989	0.826517
		524	-1.09305	-0.685335	-0.954588	-1.08195	-0.37259	-0.323532			524	0.0551566	-0.0951051	-0.311064	-0.251885	-0.129556	0.168805
		525	-0.232648	0.284776	-0.147211	-0.297362	-0.890809	-0.894913			525	1.51617	0.382926	0.0813017	0.0796065	-0.248516	-0.339685
		526	0.36211	-0.291707	-0.476996	-0.0499602	-0.900512	-0.801817			526	-0.15977	-0.685003	-1.6196	-1.75939	-1.86836	-1.91524
		527	-0.616763	-0.453947	-1.32324	-1.10513	-1.28378	-1.26297			527	0.239431	0.858774	0.718517	1.33657	2.00861	1.53164
		528	-0.311745	-0.404482	-0.274367	-0.306051	-0.924599	-1.3581			528	0.78395	0.70357	-0.959207	0.302699	1.60164	1.25401
		529	-0.505763	-0.607737	-1.59148	-1.48512	-2.56821	-2.63467			529	0.685278	-0.207991	-0.100432	0.563962	0.323992	0.431519
		530	-0.080871	0.182856	0.222862	0.0409088	-0.587943	-1.08361			530	0.387818	-0.660591	0.920958	-0.65095	-0.919929	-0.661421
		531	-0.436775	-1.04516	-2.01957	-1.73296	-3.06656	-3.29638			531	-0.52871	-0.638702	-1.07048	-0.917753	-0.824959	-0.955637
		532	-0.246	0.127276	-0.307928	-0.272362	-0.803577	-0.559339			532	0.325012	-0.375096	-0.13596	0.698038	0.828089	1.47403
		533	0.160487	-0.324397	-1.28419	-1.07089	-1.13406	-0.503187			533	0.429511	-0.0437932	-0.288815	-1.04806	0.363845	0.742281
		534	-0.123867	-1.098	-1.84449	-1.17165	-1.02535	-0.564471			534	0.693082	0.960086	0.416929	0.196824	0.794981	1.38571
		535	-0.213529	-0.09673	-0.243989	0.681985	-1.38816	-1.07267			535	0.541607	0.168787	-2.90066	0.231859	4.41764	4.15648
		536	0.318153	-0.204999	0.150707	-0.590995	-0.734279	-0.342479			536	0.171151	-0.166351	-0.38651	-0.651842	-0.74076	-0.721328
		537	-0.477405	-0.698968	-1.11992	-0.999784	-0.50722	-0.3103			537	-0.676682	2.27119	0.0729546	2.52473	-0.785187	-1.25138
		538	-0.767877	-0.0856633	-0.649075	-0.392	-0.88319	-0.715235			538	-0.556779	-1.20364	-1.46091	-3.10867	-3.00607	-2.20867
		539	-0.887868	-0.668855	-0.151209	-1.03407	-1.25935	-0.408957			539	0.0497716	-0.238728	-0.360819	-0.381158	-0.0338655	0.176579
		540	-0.828995	-0.670725	-1.3703	-1.35107	-2.56109	-2.06054			540	0.557001	0.0761145	0.389224	0.336983	0.410349	-0.344895
		541	-0.260991	-0.471766	0.048713	-0.24156	-0.500356	-0.475745			541	-0.569443	0.0285315	0.00509166	0.53653	0.723838	0.4942
		542	0.0909225	0.00852394	-0.311151	-0.126232	0.189542	0.282063			542	0.125686	-1.10236	-0.193541	-3.61724	-4.18096	-3.77055
		543	0.428355	0.0654404	0.177964	0.628585	0.458337	0.570993			543	0.0823995	0.293892	1.19384	0.851891	1.04978	1.14613
		544	-0.492384	-0.771064	-0.658158	-0.767898	-1.35412	-1.52727			544	0.029514	0.0288733	-0.208257	0.391084	0.36864	0.661532
		545	-0.425335	-0.334435	-0.813063	-1.02614	-2.86264	-2.75622			545	-0.618704	0.0146496	-0.389785	-0.00112159	0.0460517	0.235602
		546	-0.33824	-0.312238	-0.272541	-0.134626	-0.95339	-1.0868			546	0.297367	0.100508	-1.57928	-1.17593	-1.67388	-1.83113
		547	0.067824	0.546424	0.503124	0.417831	0.501342	0.0680812			547	0.529353	0.0828549	-0.603021	-0.232289	1.52911	0.853553
		548	-0.217788	-0.602519	-0.808814	-1.46496	-1.80362	-2.48297			548	0.0405064	0.949752	2.06257	1.5402	0.528521	1.50532
		549	-0.596922	-1.16398	-1.28697	-0.629787	-1.98204	-1.65772			549	0.0788499	-0.227765	-0.85118	0.128597	-0.354726	-0.604622
		550	0.36004	-0.467454	-0.00450082	-0.436729	0.286767	0.0190768			550	-0.038052	-0.342792	-1.21758	-1.41985	0.235865	1.11863
		551	0.396762	-0.0958112	0.175332	0.135706	0.00965539	0.320256			551	0.711467	0.272384	0.807764	0.516269	-0.0717875	0.186865
		552	-0.402299	-0.255945	-1.07979	-1.28312	-2.01935	-1.68887			552	0.0651694	0.921315	0.422459	0.926797	0.664233	-0.201032
		553	-0.44263	-0.600042	-1.36097	-1.20803	-1.71829	-2.12899			553	-0.211959	-0.312658	-0.986014	-0.557181	1.00911	1.10862
		554	-0.200331	-0.666899	-0.954134	-0.613521	-0.902405	-0.747546			554	1.44277	0.0623869	1.25516	0.78776	4.04501	3.53946
		555	-0.269502	-0.239584	-0.402066	-0.250286	-0.161277	0.0512768			555	0.0522449	-0.394264	-0.175614	-0.296519	-0.00067339	-0.0806531
		556	-0.303329	-0.174537	0.0675248	0.162776	-0.0170573	-0.146235			556	-0.0775635	0.0994861	0.123251	-0.221067	0.205311	0.0793074
		557	-0.557371	-0.0756556	-0.567812	-0.435213	-0.531982	-0.348956			557	0.246731	-0.419087	-0.561404	-1.87921	-1.72717	-1.88725
		558	-0.152942	-0.567609	-0.736416	-0.703555	0.118629	0.177675			558	0.0441443	0.65138	0.49235	1.23603	1.50217	1.36544
		559	-1.60062	0.355409	-1.56761	-0.29937	-1.95806	-1.86161			559	-6.03819	-6.14974	-0.242627	-2.92104	-0.111346	-1.09749
		560	-0.450363	0.101272	-0.456235	0.244201	-0.597317	-0.0292859			560	-0.284604	0.0513218	-2.20511	-2.23608	-1.49848	-1.66494
		561	-0.739054	-0.979282	-1.60739	-1.40909	-1.86593	-1.74193			561	0.178961	-0.344872	-0.283852	-0.257742	-0.497013	-0.481289
		562	-0.606392	-0.781294	-1.02142	-0.460108	-0.119785	0.181149			562	0.579803	0.358633	0.542044	0.413281	1.18484	1.64025
		563	-0.192164	-0.0280048	-0.484984	-0.73116	-0.769549	-0.922383			563	-0.520156	0.0661051	-0.0162447	0.341769	0.111631	0.284972
		564	0.16249	-0.0411521	-0.479341	-0.35662	-0.7515	-0.488943			564	-0.0353334	0.0828183	-0.728895	0.169376	-0.192688	-0.03709
		565	-0.137367	-0.324202	-0.603961	-0.0367924	0.682438	0.801203			565	1.78311	0.044421	1.53817	0.991217	0.391291	-0.0521698
		566	-0.419776	-0.630611	-0.805505	-0.650757	-1.85955	-1.55047			566	0.66326	-0.538085	-0.439339	-0.611979	-0.744842	-0.695067
		567	0.145743	-1.17208	-4.38629	-5.4001	-6.08179	-5.22884			567	-0.0253694	0.253759	0.919401	0.603008	0.89665	0.687127
		568	-0.713611	-0.183522	-0.837927	-0.653927	-0.898294	-0.863643			568	0.500782	-0.0207642	-0.146616	-0.0353637	-0.745353	-0.501687
		569	-1.08228	1.58957	-0.742265	1.86614	2.04165	1.99261			569	0.210229	-0.297557	-0.900382	-0.642126	-0.365383	-0.65493
		570	-0.392456	-0.0864242	0.480245	-0.376278	0.232062	-0.00634457			570	2.03951	0.324538	0.741331	0.235682	0.21559	-0.712428
		571	-0.296881	0.0653826	-0.122869	-0.686728	-0.728858	-0.890469			571	-0.0233121	-0.366882	-0.345999	-0.558499	-0.383636	-0.196999
		572	-0.0335994	0.446951	-1.48875	-0.864777	-1.87636	-1.86678			572	0.50468	0.282604	0.903935	1.35762	0.671573	0.461431
		573	0.512976	-0.121283	0.877874	0.591571	0.388135	0.400666			573	0.131538	-0.520839	0.0204353	0.204819	0.706717	0.523481
		574	0.195854	0.24195	0.0270946	0.14423	-0.800791	-0.0778323			574	0.38122	0.290425	-0.311465	0.174418	-1.26044	-1.17579
		575	-0.431048	-0.198836	-0.563121	-0.30301	-1.0746	-0.836757			575	0.292571	-0.178756	0.15232	0.72812	0.544806	0.844057
		576	-0.269524	0.237952	0.176757	2.67871	0.89529	0.520373			576	0.0451448	0.82712	2.13019	2.27943	-1.55844	-1.99204
		577	-0.182261	-0.497802	-0.960194	-1.48079	-1.44015	-1.46247			577	-0.0777434	-0.805839	-1.85038	-0.793913	-0.34494	-0.88229
		578	-0.290157	-0.430871	-0.468116	-0.849349	-0.798383	-1.11136			578	0.60529	-0.342083	0.45092	1.07652	1.21712	1.49679
		579	-0.791071	-0.611219	0.40108	-0.339943	-0.813583	0.1749			579	-0.424528	-0.86013	-0.917042	-0.942	-1.1749	-0.92177
		580	-0.327617	-0.46485	-0.538746	-0.322478	0.165024	-0.127186			580	0.541165	0.196267	-0.770213	0.379578	0.754269	1.10265
		581	-1.16608	0.0595254	0.0597571	0.422544	0.196906	0.239893			581	0.461267	-0.0324311	0.304789	-2.33408	-3.17516	-3.24292
		582	-0.265198	-0.248407	-0.714338	-0.41871	-1.79313	-1.97816			582	1.01239	0.375831	0.631915	0.579953	-1.11956	-0.126851
		583	0.0176532	0.218065	0.609641	0.557707	0.813515	0.491657			583	-0.376593	-0.296718	-0.514899	-0.550821	-0.812999	-0.494082
		584	-0.146004	-0.13281	-0.377524	-0.0445002	-0.567475	-0.623731			584	1.64595	0.371668	0.870533	0.826477	2.78777	2.90149
		585	-0.218849	-0.457439	-0.42762	-0.953321	0.100978	0.244684			585	0.17646	-0.110722	-0.370661	-0.628339	-0.995462	-1.32917
		586	-0.147525	0.160005	-0.634375	-0.521973	-0.339404	-0.271645			586	0.498758	0.546269	1.35226	1.85094	2.61712	2.31303
		587	-0.202264	-0.219094	-0.38387	0.0185708	-0.925215	-1.13936			587	0.320809	-0.272159	-0.528159	-0.683938	-0.368516	-0.281479
		588	-0.836956	-0.167392	-0.876533	-0.9573	-0.901957	-0.745606			588	-0.540251	-1.22471	-1.13169	-0.793751	-0.478105	-0.718273
		589	0.0526665	-0.304181	0.203045	0.235402	0.999037	1.23565			589	0.0720728	0.0504795	-1.42177	-0.415578	-0.499428	-0.731082
		590	0.0974	-0.0663849	-0.347567	-0.1918	-0.0343261	-0.150794			590	0.440165	0.316236	-0.242932	0.0971983	0.861536	1.09746
		591	0.407853	0.118964	-0.103791	0.404789	-0.367249	-0.335019			591	0.0835248	-0.48597	0.497556	0.28712	1.08869	1.32011
		592	-1.2244	-0.36859	0.85764	-0.0621854	-1.5409	-1.07066			592	0.691731	1.0635	0.902153	1.78569	0.653895	0.881365
		593	-0.421486	-0.401346	-0.304377	-0.255175	-0.54547	-0.592556			593	0.188763	-0.282343	-1.46884	-1.36124	-3.73941	-3.8159
		594	0.0714686	-0.926509	-1.45086	-1.68681	-0.81796	-0.441853			594	0.180003	-0.058766	-0.684273	-0.702978	-0.679976	-0.544916
		595	-0.242704	0.000233829	0.285647	1.18703	0.159379	-0.32899			595	2.25008	-0.301428	-0.147868	0.153904	1.37324	0.72422
		596	-0.287034	-0.570634	-0.928509	-0.80344	-1.05719	-0.777234			596	-1.09514	-0.127009	-2.89012	-0.459309	0.469182	0.556548
		597	-0.763014	-0.548255	-0.184364	-0.872146	-0.772475	-0.967447			597	-0.225453	-1.03046	-1.19867	-1.13153	-1.44553	-0.721301
		598	-0.0342361	-0.345257	-0.877609	-0.807634	-0.996321	-0.942804			598	-0.233961	0.442745	1.46433	2.40619	0.587634	-0.848749
		599	-0.51712	-0.0274494	-0.109653	-0.397927	-0.659444	-0.834874			599	0.117862	2.00621	2.63926	2.65518	1.57742	1.44798
		600	-0.118778	0.125064	-0.108214	0.336277	-0.172226	-0.215489			600	-0.187612	0.0402427	0.25048	0.587968	1.51231	1.45723
		601	-0.13916	-0.0147617	-0.448639	-0.760783	-0.545278	-0.365287			601	-0.170012	-0.227088	-0.477619	-0.84498	-0.881086	-0.696627
		602	-0.117245	-0.434206	-0.965503	-0.930225	-0.939388	-1.19397			602	0.346792	-0.25851	-0.38217	-0.720433	-0.190849	0.274083
		603	-0.291589	-0.123299	-0.632055	-0.648388	-1.16598	-0.972768			603	0.437217	-0.757408	-1.22581	-1.37768	-1.47673	-1.43523
		604	-0.344408	-0.0622512	0.0546119	-0.231618	-0.839381	-1.29215			604	0.606841	0.467144	1.2786	0.871685	1.29768	1.21177
		605	0.4249	-0.370514	-1.04238	-0.680826	-1.06915	-0.985766			605	0.76498	0.0884764	0.443131	0.125793	1.65087	1.27104
		606	0.337907	-0.350311	-0.24468	0.39478	0.658769	0.731003			606	-0.23742	-0.429844	-1.27105	-0.840546	-0.0249219	-0.170418
		607	-0.320371	-0.343535	-0.377459	-0.678625	-0.949003	-0.814848			607	0.169213	2.09355	1.73755	3.76192	3.03623	2.45647
		608	-0.233118	-0.636164	-1.55211	-1.80993	-2.93263	-2.68167			608	0.215175	-0.671662	-1.07002	-0.516222	-0.422136	0.16648
		609	-0.441075	-0.0387492	-0.856759	-0.808709	-1.90271	-1.54417			609	-0.250403	-0.173293	0.24529	0.793965	2.88169	2.93138
		610	-0.0205236	0.130498	0.12114	0.384722	-0.751429	-0.969722			610	1.4383	-0.671365	-1.90704	-1.54314	3.31059	3.0463
		611	-0.0283613	0.0651173	0.450616	0.504915	-0.160172	-0.389633			611	0.111819	0.117942	1.43711	1.27785	0.951143	0.541254
		612	0.0589093	-0.072587	-0.55956	-0.696057	-1.02399	-0.725542			612	0.0169107	-3.34372	-3.34372	-0.100636	-3.34372	-3.34372
		613	-0.576542	-0.25334	-0.909188	-0.80012	-0.933173	0.00423131			613	0.566597	0.294509	1.76401	1.13359	0.67998	0.432019
		614	-0.204644	0.0476611	0.0193893	0.0984012	-0.389801	-0.369427			614	0.290665	0.718112	1.20488	1.14007	0.993248	0.452668
		615	-0.116455	-0.0737837	-0.468689	-0.535416	-0.549704	-0.381084			615	0.340939	0.244085	1.7429	1.88259	1.92966	2.12391
		616	-0.395504	0.372553	-0.205254	-0.59306	-1.38441	-1.2491			616	0.233791	0.336698	1.44324	1.36599	1.10941	0.971788
		617	-0.779515	-0.291017	-0.564954	0.23115	-1.57574	-1.62914			617	0.349978	-0.718297	1.18658	2.07246	0.860783	0.470909
		618	-0.888393	-0.867829	2.31586	-0.187701	-0.601673	-0.414908			618	-0.0471336	-0.608319	0.493779	-0.398399	-0.279047	-0.365568
		619	-0.611239	-0.218178	-1.70172	-0.981136	-1.78494	-1.37062			619	0.126972	0.494885	0.0133955	0.904899	-0.441316	-0.124483
		620	-0.0418213	-1.60532	-2.6874	-2.34962	-0.487496	-0.95212			620	0.0342238	-0.084693	0.794376	0.439194	0.318409	0.19761
		621	-0.461397	0.477278	0.804508	0.117431	0.20774	-0.0197838			621	0.063487	-0.197279	1.19366	0.767703	0.324464	0.0583512
		622	-0.85332	-0.564034	-0.530891	-0.691932	-4.31492	-4.65126			622	1.29111	-0.219453	-0.504457	-0.280197	-0.232499	-0.394065
		623	0.529977	-0.439261	0.00122303	-1.09979	-2.68243	-2.10959			623	0.0299148	0.198084	-0.169994	0.00129729	-0.347673	-0.56194
		624	0.164191	-0.62907	2.13464	0.686747	0.263134	0.680957			624	-0.829304	-0.375482	0.161528	0.0494048	1.63864	0.79229
		625	-0.359492	-0.32867	-1.30994	-0.86333	-1.7293	-1.60921			625	0.460946	0.337138	0.415204	0.872543	-0.280791	-0.104548
		626	-0.834818	-1.15216	-1.26897	-3.29334	-2.81529	-3.20759			626	0.169519	-0.313292	-0.281549	-0.300513	0.0650842	-0.127256
		627	-1.465	-1.07035	-2.73327	-2.43474	-2.73283	-2.84677			627	0.0181274	0.0119346	-0.752414	-0.143067	-0.267979	-0.363334
		628	-0.0622964	0.0986934	0.339795	0.393072	0.772592	0.855859			628	0.001026	0.254735	0.0870933	-0.237674	-0.331679	-0.106226
		629	-0.0881379	0.38363	0.34056	0.548523	0.342451	0.375695			629	-0.0196898	-0.392207	-0.502727	0.0281096	0.69547	0.274555
		630	-0.683996	-0.0859603	-0.777524	-1.09954	-3.1972	-2.84213			630	0.800551	0.0308059	0.141382	-2.66576	-2.85482	-2.80549
		631	0.0841372	-0.585064	-0.298515	-1.00399	-0.879195	-0.753735			631	0.140072	-0.590664	-1.26788	-0.447978	-1.16158	-0.632047
		632	-1.58164	-0.338007	-0.210209	-1.13315	-0.557632	0.351827			632	0.0251103	0.485397	0.696354	1.02249	1.34728	1.45008
		633	-1.02517	-0.289582	-0.91078	-0.9892	-1.46406	-1.24207			633	0.0212457	-0.0455506	-0.0439511	-1.23046	-1.4481	-1.34426
		634	-0.0544026	-0.182745	-0.435853	-0.792333	-0.909703	-0.783254			634	-1.10401	0.348859	-0.419692	-0.144761	0.39772	0.975819
		635	-0.785634	-0.031017	-0.950245	-0.788168	-2.04725	-1.95869			635	0.139418	-1.09312	-1.2214	-0.486807	1.49402	0.278278
		636	-0.626012	-0.303095	-0.631602	-0.1844	-0.657365	-0.377844			636	0.388343	0.314875	0.640278	0.654648	0.560623	0.539567
		637	-0.616916	-0.854913	-1.53517	-1.39297	-2.06022	-1.82719			637	0.399557	0.733632	1.26393	1.43655	1.73683	1.67318
		638	-0.389831	-0.00555678	-0.537839	-0.0197072	-1.49239	-1.44101			638	0.27044	-0.68683	-0.517137	-0.465517	-0.457098	-0.539307
		639	-0.141716	-0.260055	-0.384634	-0.406076	-1.65988	-1.5911			639	2.16135	0.526069	0.774727	0.437021	0.53317	-0.184873
		640	-0.0287831	-0.142287	0.22777	-0.100876	0.253752	-0.01769			640	0.0390895	0.194244	0.0746988	-0.122571	-0.551484	-0.853353
		641	-0.331139	-0.231439	0.00107291	-0.174974	-1.27875	-1.52974			641	0.575158	0.566974	0.689872	0.916858	1.3808	1.51819
		642	-0.427425	-0.485465	-1.07505	-0.919305	-0.981221	-0.952717			642	-0.000957975	0.368913	1.3184	1.41634	1.68366	1.8011
		643	-0.242808	-0.695539	-1.49796	-0.688553	0.525417	0.532454			643	0.102141	0.152895	0.298534	0.381833	1.21917	0.964099
		644	-0.459673	-0.195484	-0.578043	-0.735121	-1.30526	-0.827689			644	1.43162	1.37448	1.88674	1.39579	2.50002	2.03496
		645	-0.0937688	-0.337629	-0.520607	-0.699172	-0.497373	-0.235455			645	3.15014	-0.193801	-0.25184	-0.568244	0.183076	0.607015
		646	-0.612732	-0.41699	-1.215	-1.02638	-1.62706	-1.29053			646	0.0990267	-0.0652849	-0.58263	0.0963427	0.40126	0.284913
		647	-0.116421	0.0332904	0.325245	0.413465	0.3546	0.0688116			647	-0.0827242	0.437447	0.0528781	-0.131514	-0.639296	-0.776294
		648	-0.616195	-0.352666	-0.594651	-1.18402	-1.17787	-1.05443			648	0.259142	-0.543938	-0.923759	-0.639452	-0.253077	0.0553276
		649	-1.30422	-0.202173	-0.759961	-1.83886	-1.14101	-0.948514			649	0.62833	0.650837	1.54378	1.89595	1.75639	1.8338
		650	-1.18588	-0.716504	-1.17399	-1.26385	-1.29248	-0.957184			650	-0.122723	0.0779463	0.94514	0.908548	0.908776	0.730504
		651	-1.28722	-1.90202	-1.74202	-2.56784	-2.67562	-1.96647			651	-0.188734	-0.381938	-0.328863	-0.669868	-0.926167	-1.00474
		652	-0.447132	-0.068133	0.15813	-0.0968222	0.0218401	-0.085687			652	1.26545	0.728999	0.206591	0.162313	-0.154359	-0.649443
		653	-0.00945135	-0.398616	0.346927	0.0339038	0.871114	0.896597			653	2.38757	1.56059	1.36707	1.54138	3.81433	3.02037
		654	-1.55181	-1.48116	-0.829451	-2.31933	-1.54624	-2.18211			654	0.0858659	-0.428802	0.142002	0.10011	0.923435	1.01872
		655	-0.335242	-1.49457	-0.867769	-1.56319	-4.0966	-3.98573			655	0.318865	0.756024	1.81315	1.27675	1.14499	0.584344
		656	0.231511	0.290875	-0.0954261	-0.0342354	-0.47464	-0.499917			656	3.49703	0.461478	-0.253109	0.690286	0.620062	0.527287
		657	-0.33168	0.0511922	0.0494397	-0.19166	-0.89636	-1.06911			657	0.675093	1.58916	0.680123	0.90126	0.701408	1.37313
		658	-0.44809	-0.524071	-0.318459	-1.22966	-0.99818	-0.795326			658	1.64136	-0.195861	-0.197316	0.315594	0.222141	-0.455718
		659	-0.867824	1.81958	-0.970551	-0.489516	-1.66761	-1.12926			659	0.119433	0.377396	0.78377	1.44024	1.54238	0.732667
		660	-0.23252	0.501676	0.748983	0.663486	0.478667	0.429655			660	0.912487	-0.600116	-0.935041	-0.387397	0.778645	0.534121
		661	-0.264347	-0.44427	-0.322421	-0.641274	-0.357281	-0.0873645			661	0.201205	0.589708	0.152308	0.163952	-0.757838	-0.915086
		662	-0.256938	-0.117362	0.0601084	0.244264	-1.07062	-0.849743			662	-0.478521	-1.41602	-1.97672	-1.56778	-1.87037	0.0597874
		663	-0.748652	-0.479004	-1.43649	-1.27872	-2.02588	-2.09822			663	-0.0279233	0.086182	0.53079	0.690112	1.02271	1.10919
		664	-0.411168	0.0526106	-0.00646943	-0.274444	-0.98106	-0.615283			664	0.331834	-0.871355	-1.74225	-1.86566	-1.55893	-1.56496
		665	-0.604078	-0.437854	-1.72612	-1.26727	-2.57253	-2.62447			665	-1.13874	-1.13874	-1.13874	-1.13874	1.04934	-1.13874
		666	-1.28758	-0.208931	-1.26156	-0.666828	-1.76026	-2.25335			666	0.0905891	-0.331116	0.197238	0.14777	0.2948	0.66702
		667	-0.499441	-0.318566	-0.309363	-0.363518	0.172459	0.164614			667	0.516343	-0.549035	-0.898242	-2.1597	-1.78546	-1.95839
		668	-0.0218132	-0.449714	-1.32176	-0.930817	-3.85083	-3.44191			668	0.594168	-0.0778316	-1.05554	-0.880492	-1.08154	-1.03883
		669	-0.105242	-0.0244367	0.396892	0.665536	0.809829	1.45107			669	0.255378	0.677362	0.398166	0.860891	1.54566	1.63615
		670	-0.400138	-0.676572	-1.40587	-1.43509	-2.01828	-1.67195			670	0.533392	0.542846	-0.100952	0.46616	1.10405	0.873436
		671	0.175235	0.190402	0.741696	0.0552289	-0.188435	-0.250632			671	-0.00476839	0.211395	0.385983	-0.00622582	0.168563	-0.485956
		672	-0.392604	-0.8306	-1.13002	-1.28447	-1.3913	-0.963845			672	0.0803627	-0.0861176	-0.0627886	-0.191971	-1.18365	-1.44305
		673	-0.30704	0.376653	0.536403	0.450526	1.0801	1.0292			673	-0.664592	-0.224167	0.430758	-0.244146	-0.195113	0.913061
		674	-0.470128	-0.447385	-0.932988	-0.792471	-0.872212	-0.663132			674	1.25369	0.743965	2.95819	2.72534	2.41861	2.20252
		675	-0.191227	-0.0710435	-0.257026	-0.475424	-0.783534	-0.501173			675	-0.85203	-1.00762	-1.66014	-1.23434	-1.54069	-1.70788
		676	-0.634127	-0.226606	-0.887181	-0.621426	-1.34192	-0.888964			676	0.372844	0.346966	0.524416	0.50313	0.501234	0.233661
		677	-0.258338	-0.994471	0.655162	-1.69307	-1.41966	-1.51866			677	-0.267803	-0.779129	-2.04061	-2.24723	-2.29813	-2.17509
		678	-0.468071	-0.286212	1.77896	-0.184448	0.273902	0.465594			678	0.0228824	0.982169	0.955401	1.70698	1.79324	1.92468
		679	0.0336533	0.256088	0.338058	0.125608	-0.124844	-0.0789933			679	0.648093	-0.209636	0.51852	0.955606	1.19931	0.824554
		680	-0.478334	0.223685	0.600492	0.517402	-0.660081	-0.322235			680	0.362885	-0.964521	-1.12736	-1.20799	0.089081	-0.0284937
		681	-0.353511	-0.218278	-0.515529	-0.70796	-0.865273	-0.687467			681	0.525606	-0.867727	-1.48028	-0.862291	-2.04271	-2.1315
		682	-0.0324142	0.421108	1.63805	1.11514	0.366726	1.44478			682	-0.44412	0.673897	-0.00793492	-0.201961	-0.754188	-1.28551
		683	-0.255513	-0.614651	0.61359	-1.2082	-1.14642	-1.18751			683	-0.373922	1.07264	0.319188	-0.410067	-0.442973	-0.690161
		684	-0.799438	-1.60526	-1.61805	-1.48857	-1.59981	-1.57052			684	-0.202313	0.0281938	0.506393	0.0483458	0.00105256	-0.199186
		685	-0.405894	0.172298	1.19374	2.03412	2.0484	1.78609			685	0.321725	-0.3285	0.351621	-0.842534	-0.837479	-0.796933
		686	-0.52853	0.121319	-0.506975	0.10398	-1.26562	-1.02281			686	0.317609	0.715574	1.30286	0.91102	1.766	1.80247
		687	0.305777	-0.356108	-0.138037	-0.159376	-0.61588	-0.448384			687	-0.244119	-0.435239	-0.897018	-0.363322	-0.896632	0.0268012
		688	-0.191289	-0.109085	0.269829	0.740464	0.329221	0.555268			688	0.338206	0.403753	0.792228	0.862708	0.780867	0.477699
		689	0.196566	0.474408	-0.142994	0.468893	0.137258	0.114638			689	0.316226	-0.559805	-0.0479889	-0.343971	-0.038875	0.0437744
		690	-0.498199	-0.430218	-1.2879	-1.07686	-2.4689	-2.53342			690	1.6819	0.192077	1.07112	0.6403	1.16775	1.08771
		691	-0.602851	-0.938615	-0.848363	-0.865436	-0.975395	-1.34956			691	0.0297367	0.373223	0.827294	1.11364	1.08767	0.685914
		692	-1.34309	1.34062	-4.45606	1.52457	-1.36951	-2.80788			692	0.596893	0.171534	1.2749	1.60633	1.14327	1.21589
		693	-0.239177	-0.738294	-1.04121	-1.14914	-2.09548	-2.06576			693	0.292111	-0.117012	0.184643	-0.0774256	-0.415607	-0.516528
		694	-0.254215	-0.291863	0.00451528	-0.258098	-1.14149	-0.953136			694	2.70815	1.48877	2.00186	1.89795	1.72395	2.81906
		695	-0.558082	-0.98574	-2.30812	-2.03268	-2.69125	-2.34622			695	0.0664477	0.895421	1.15682	0.824431	1.12127	1.07656
		696	-0.138174	-0.254201	-0.0312727	0.0570786	0.241109	0.240903			696	-0.00579426	0.221126	-0.0700756	0.145387	1.40046	1.55686
		697	-0.515943	-0.308672	-0.629605	-0.694303	-0.86639	-0.680353			697	3.1329	-0.254469	0.146506	0.79128	1.31452	-0.107177
		698	-0.136399	-0.176806	-0.246988	0.0657127	-0.303031	-0.149548			698	0.265059	-1.90814	-2.748	-2.61249	-2.6413	-2.55271
		699	-0.175134	-0.299924	-0.665345	-0.6067	-0.887526	-1.09311			699	1.05808	0.0664724	0.329709	0.232933	2.01598	1.73396
		700	-0.526516	-1.15551	-1.38637	-1.82904	-0.495092	0.272349			700	1.68122	-1.18614	-0.80246	-1.7859	-2.95088	-2.76275
		701	0.0768781	0.334167	2.08512	0.71415	0.998467	0.400296			701	0.118898	-1.04463	-1.99982	-1.38254	-1.9686	-2.06088
		702	0.1957	0.266126	1.24158	1.49803	-0.0522796	-0.882225			702	0.56702	0.311748	1.10051	1.59753	1.82728	2.06423
		703	-0.738057	-0.106366	-1.32881	-0.686267	-4.49639	-4.01695			703	0.0195038	-0.0280604	0.0880029	-0.239816	-0.969842	-0.962583
		704	-0.200704	0.327325	-0.0339108	-0.0713042	-0.162205	-0.0249851			704	0.0264801	0.318106	0.410383	0.419369	-0.727737	-0.354581
		705	-0.111936	-0.797193	-0.750691	-0.42757	-0.72216	-0.298739			705	0.285859	0.629758	-3.33499	-0.368848	-0.601118	-2.45383
		706	0.112758	0.421134	0.586499	0.92381	0.300642	0.260735			706	0.68196	-0.009156	0.439461	0.185491	0.505163	0.619812
		707	0.190967	0.804272	0.398258	0.766653	2.24157	2.00631			707	-0.526808	-1.14119	-0.215181	-1.20328	-2.34706	-3.44226
		708	-0.310127	-0.516347	-1.04924	-0.609246	-1.11308	-1.03884			708	0.905675	1.2243	0.738532	0.616983	0.616511	0.536958
		709	-0.317378	-0.246077	-0.363015	-0.620977	-1.51467	-1.87167			709	-0.44273	1.86795	2.61632	0.215905	-1.39173	-1.45057
		710	-0.382771	-0.721321	-1.28977	-1.61183	-2.08639	-2.15404			710	0.804422	0.643402	1.8474	1.76808	0.299457	0.500135
		711	-0.398765	-0.0541619	0.252406	-0.107549	-0.650064	-0.482164			711	-0.496091	-1.94975	-1.52919	-2.18257	-1.76275	-2.32495
		712	0.892207	-0.0670235	-0.924149	-0.922604	-0.940776	-0.64032			712	0.153386	0.163032	0.584929	0.633738	1.26609	1.07088
		713	-0.194745	-0.343037	-1.25061	-1.54686	-2.78676	-2.91003			713	0.639355	1.82943	2.5551	3.76988	3.58258	3.79111
		714	-0.586395	-0.540015	-1.46915	-0.857881	-2.34013	-1.89439			714	-0.943441	-1.59632	-1.94451	-2.12758	1.62868	1.57167
		715	0.0344032	0.0440047	-0.556168	-0.800038	-0.653805	-0.531589			715	-0.476096	-0.334617	-0.778902	-0.659057	-0.456431	-0.464152
		716	-0.245481	0.0284597	0.144921	0.00612195	0.192707	-0.152975			716	0.277972	0.776269	0.611116	1.22209	0.909134	0.605041
		717	-0.194417	-0.178328	-0.800222	-0.834317	-1.28724	-1.22774			717	0.0648134	-0.502166	-0.567206	-0.8264	-0.460905	-0.384103
		718	0.0871795	0.178461	0.911714	0.773636	0.910792	1.15279			718	2.08793	0.464934	0.305154	-0.649059	1.5503	0.715543
		719	-0.640132	-0.113779	0.193263	-0.116814	-0.345908	-0.41032			719	0.663721	0.576807	1.36777	0.955611	2.40026	1.6717
		720	-0.208242	0.0523175	-0.982925	-1.10263	-1.75955	-1.93128			720	0.682614	-0.169424	-0.117134	-0.0946104	-0.61688	-0.555167
		721	-0.445765	-0.702424	-0.573704	-0.774605	-0.362012	-0.745002			721	0.496162	2.40961	0.40107	1.41404	1.23524	1.80927
		722	-0.586055	-0.433416	-0.931362	-0.574543	-1.8491	-1.73806			722	0.180588	-2.47127	-3.39208	-3.2008	-3.46495	-3.26096
		723	-0.202163	0.0623738	-0.0139615	0.108767	0.176998	0.120591			723	0.700371	1.23106	2.29656	2.3925	0.353	-0.242246
		724	-0.987079	-1.55628	-1.08562	-1.02034	-0.717868	-0.620556			724	0.755142	-0.624117	-1.65912	-1.56648	-0.032373	-0.343308
		725	-0.47473	-0.356162	-0.502549	-0.688219	-0.839178	-0.867803			725	0.131059	-0.263187	0.260912	1.12241	1.27006	0.874843
		726	-0.311973	-0.716738	-0.949112	-1.26045	-1.61955	-1.85031			726	0.143412	-0.306532	0.726067	0.446673	1.1182	0.960445
		727	-0.146318	0.906155	2.86052	2.8077	3.07608	2.8623			727	0.481918	0.510693	1.71816	1.32374	1.3299	0.703509
		728	-0.220998	-0.610336	-0.924836	-1.1182	-1.3039	-1.18651			728	-0.36674	0.0864551	-0.536516	-0.344072	-1.71738	-1.71057
		729	-0.581495	-0.503241	-0.800213	-0.524513	-0.3549	0.53515			729	0.23539	0.500813	0.678623	0.96879	1.05807	1.42734
		730	-0.636434	-0.330593	-1.17952	-0.979954	-2.22095	-2.31527			730	0.0702308	0.0570047	-0.678266	-0.747975	-0.0920521	-0.302146
		731	-0.69558	0.0739223	0.595727	0.676417	0.104181	0.5939			731	-0.900455	-1.28826	-1.31523	-1.17627	-1.37815	-1.24159
		732	-0.798602	0.160609	-0.143261	-0.282665	-0.153394	-0.212362			732	0.0293166	-2.5673	-6.1839	-6.95109	-4.76073	-6.74828
		733	-0.182032	0.394405	0.296997	0.300243	-0.062012	-0.218588			733	0.47154	0.317234	0.298556	0.61809	-0.0690879	-0.260866
		734	-0.0518999	0.720132	0.786316	0.497128	-0.0856641	-0.163679			734	-0.0454502	0.10858	-0.214647	0.212442	2.00392	2.33023
		735	-0.162113	0.0262568	0.622616	0.224844	0.328365	0.60109			735	-0.107849	-0.337843	-0.938808	-1.08836	-0.72939	-0.708756
		736	-1.38462	-2.55775	-3.19329	-3.07987	-3.2699	-3.19669			736	0.0538421	-0.50326	-0.239914	-0.846941	0.251032	-0.0557937
		737	-0.204595	-0.520388	-1.47711	-1.54298	-2.22655	-1.91527			737	0.00352211	0.332339	0.608377	0.683333	0.860728	0.250439
		738	-0.450175	0.0864725	1.31057	0.938057	2.09978	1.99768			738	0.0475317	0.297838	1.58032	0.724831	2.47636	2.64813
		739	-0.170249	0.327023	0.0187594	-0.286824	-0.785299	-1.05485			739	2.43616	3.51829	4.35529	5.0826	5.66955	4.27113
		740	-0.0509515	0.0533808	-0.199947	-0.70516	-0.750933	-0.75856			740	1.02992	1.03696	1.2927	1.04283	1.35315	1.1414
		741	-0.0878326	0.157268	-0.283962	-0.0512019	-0.471926	-0.68546			741	0.731429	-1.07747	-1.26507	-1.43703	-1.41908	-1.29778
		742	0.470544	-0.334767	-0.0982969	-0.505308	0.21961	-0.0936017			742	0.245618	0.445393	0.226718	0.211757	-0.0166926	0.145109
		743	-0.330164	-0.672046	-0.891609	-1.32824	-1.60197	-1.53785			743	0.289183	-0.0308549	-0.321575	-0.32869	0.137311	0.164608
		744	1.94991	1.47992	0.708682	-1.33151	-0.804229	-1.35102			744	0.294748	-0.0707379	0.763608	0.299328	0.15846	-0.548817
		745	-0.101811	-1.1805	-2.34915	-2.63306	-1.39117	-1.02854			745	0.709403	0.56905	2.19056	2.45601	2.95402	2.30044
		746	-0.353445	-0.48797	-0.703322	-1.0645	-1.59319	-1.42826			746	0.184033	0.194162	0.800079	0.399867	0.910238	0.969553
		747	-1.03231	0.148372	-0.140871	-0.302664	-0.135882	-0.0667476			747	0.719682	-0.659637	-0.881476	-0.303599	0.396162	0.104378
		748	-1.08624	-0.225829	0.0680877	0.176064	0.747402	0.591403			748	0.0838712	0.565663	0.302527	0.605587	-0.186233	-0.0954915
		749	-0.46737	-0.467027	-0.108744	0.0804011	-0.436597	0.00199357			749	0.00553542	1.09878	0.483175	-0.466343	-0.0943036	-0.2619
		750	-0.195819	0.00530012	0.401712	0.177518	0.0667301	0.269634			750	0.278225	0.0885879	1.02835	1.09068	1.92089	1.76021
		751	-0.228231	-0.209321	0.377011	0.298975	0.384301	-0.0683688			751	0.505341	0.304728	0.930943	0.747261	1.14721	0.57449
		752	-0.0525068	0.0860243	0.485612	0.116623	-0.727156	-0.832448			752	-0.735341	0.138118	-0.923632	0.0847177	0.214942	-0.111427
		753	-0.407111	-0.0913976	-0.288441	-0.359147	-0.15842	-0.170267			753	-0.00354793	1.07832	1.13672	0.875356	0.120757	0.191696
		754	-0.070248	-0.819929	-0.643737	-1.21622	-0.713511	-0.503807			754	0.997351	-2.09626	-3.04801	-3.04801	-2.93602	-2.98569
		755	-0.299802	-0.190691	-0.124455	-0.491469	-0.474302	-0.542737			755	0.470304	0.569095	0.672254	1.05817	1.78056	1.82345
		756	0.00525747	0.339544	0.231671	0.350663	-0.0315825	-0.316464			756	-0.180991	-0.35892	-1.909	-2.3571	-2.54813	-2.70066
		757	-0.526927	-0.307664	0.269432	-0.39621	-1.88527	-1.41931			757	0.0230242	0.0310331	-0.796752	-0.7515	0.0561648	-0.032485
		758	-0.0858792	-0.0492055	-0.735253	-0.716286	-1.3128	-0.906415			758	2.21755	0.559178	-0.0361604	1.04661	4.83582	4.75318
		759	-0.138452	0.0784809	1.02934	0.624031	0.018086	0.00884986			759	0.0362174	0.451286	-0.560646	-0.684984	-1.39202	-1.46637
		760	-0.428599	0.337305	1.01828	0.43693	1.59584	1.54445			760	0.110892	0.483624	0.340133	0.219087	-0.0443232	-0.149215
		761	-0.0509181	-0.0940126	-0.12688	-0.290029	0.0425128	0.191796			761	0.390477	1.0027	-2.39479	-2.03767	-2.26818	-2.32418
		762	-0.350561	0.218828	-0.406657	-0.645131	-1.70457	-1.84095			762	0.196616	0.551811	1.14036	0.976288	1.4391	1.21971
		763	-0.186097	0.645229	0.485081	0.679313	0.696904	0.123314			763	0.337962	0.00970021	-0.0877181	3.10234	0.989303	0.424825
		764	-0.55413	-0.703762	-0.669707	-0.411828	2.02586	1.68683
		765	-0.354144	0.0313774	-0.0636591	-0.319377	-0.915691	-0.870986
		766	-0.237734	-0.681015	0.994283	0.236944	0.932142	0.774168
		767	-0.21938	0.351306	0.179773	0.0549533	-1.02196	-0.660234
		768	-0.195719	-0.605095	-0.817892	-0.461952	-1.17648	-1.60944
		769	-0.0682315	-0.0184864	-0.0985148	-0.336315	-0.78026	-0.628931
		770	-0.103209	-0.0332686	-0.38468	-0.233081	-1.11488	-1.21436
		771	-0.890226	0.203155	-3.46122	-0.832759	0.760348	0.665734
		772	-0.11344	-0.124246	-0.664707	-0.964134	-0.874212	-1.02218
		773	-0.0722033	0.014807	-0.828011	-0.655336	-1.69819	-1.55765
		774	-0.624432	-0.523594	-2.27183	-2.07164	-1.84221	-1.1895
		775	-0.497369	0.732205	-0.144845	-1.14449	-1.80332	-1.80674
		776	-0.109822	-0.389645	-0.475348	-1.07119	-1.81195	-1.92508
		777	0.0892233	-0.390737	-0.269736	-0.443057	-0.00984645	0.24103
		778	-0.212403	0.405247	0.40548	0.334631	0.306328	0.606614
		779	-0.531328	-0.0570151	-0.461648	-0.21685	-0.0509073	-0.122373
		780	-0.49485	-0.689529	-0.323981	0.46757	-0.75215	-0.955196
		781	-0.624617	-0.321106	-1.6801	-1.47996	-1.71537	-1.29456
		782	-0.405215	-1.143	-1.1073	-2.00941	-2.91387	-2.62062
		783	-0.315437	-0.106775	-0.10704	-0.662805	-1.04655	-1.21236
		784	-0.260145	-0.189006	-0.0640981	0.175503	0.0406005	-0.0192718
		785	-0.417886	-0.259576	0.274899	0.50542	-0.283694	-0.184866
		786	0.134762	-0.0664848	-0.52115	-0.478863	-1.78432	-1.64489
		787	-0.390592	0.206655	0.520114	0.401648	0.255086	0.161316
		788	-0.305636	-0.13644	-0.176281	-0.547708	-0.31451	-0.311959
		789	-0.215681	-0.784366	-0.444143	-1.31617	-1.6939	-1.40431
		790	-0.266588	-0.598421	-1.05255	-1.11603	-0.393423	-0.380057
		791	-0.211062	-0.524318	-0.928383	-1.20286	-1.79571	-1.71204
		792	-0.190501	-0.309106	-0.700385	-0.80993	-1.63503	-1.74774
		793	-0.521468	-0.519575	-0.576362	-0.955391	-0.941779	-0.915023
		794	-0.296057	-0.595991	-0.663653	-0.871444	-0.325927	-0.185964
		795	-0.481006	-0.629677	-0.549877	-0.46546	-0.675608	-0.329178
		796	-0.573693	-0.215041	-0.843452	-0.796294	-1.43621	-1.01884
		797	0.0192545	-0.4293	-1.56994	-1.26685	-2.18572	-2.44857
		798	-0.237133	-0.18331	-0.585701	-0.480047	-0.187781	-0.5176
		799	-0.446944	0.187639	-0.128798	-0.652665	-1.16217	-1.18699
		800	-0.0375931	-0.454567	-0.469395	-0.488203	-0.960527	-0.905541
		801	-0.1538	-0.202438	-0.241992	-0.287683	-1.0475	-1.05727
		802	-0.711541	0.126591	-0.160829	0.28686	-0.216073	-0.549845
		803	-0.0887838	-0.0779951	-0.5744	-0.604306	-0.824536	-0.958995
		804	0.797433	0.296013	-1.0531	-0.237858	0.159648	0.791716
		805	-0.0792416	-0.484684	-0.670019	-0.595314	-0.312114	0.0350682
		806	-0.472473	-0.317172	-1.06457	-1.03432	-1.66392	-1.51345
		807	-0.000708832	0.473355	0.995828	0.386706	-1.0337	-0.572344
		808	-1.47138	-0.300035	-1.03514	-0.972308	-0.829954	-1.59976
		809	0.100229	0.0466732	-0.0467232	0.00331022	-0.398112	0.136647
		810	-0.0908174	-0.26998	-0.276154	-0.0957849	-0.0610856	-0.0886718
		811	-0.342873	-1.18364	-0.549028	-0.946697	0.345048	0.107812
		812	-0.239612	-0.265164	-0.320355	-0.567455	-1.1936	-1.296
		813	-0.910657	-1.05882	-1.6402	-1.64344	-1.70634	-1.68768
		814	-0.617807	-0.120279	-0.209446	-0.592613	-0.899006	-0.918156
		815	-0.3066	0.131928	-0.144771	0.326192	0.202048	0.696111
		816	-0.412476	-0.238835	-0.839567	-1.00609	-1.33571	-1.18398
		817	-0.324541	-0.829964	-1.00903	-1.52568	-1.62943	-1.66667
		818	-0.29152	-0.411048	-0.974521	-0.62514	-0.577178	-0.261009
		819	-0.13914	-0.337147	-0.370507	-0.81859	-3.14252	-3.14752
		820	-0.170821	0.0261201	-0.740375	0.17392	-0.457717	-0.918085
		821	-0.108452	0.377492	0.0139838	0.243338	0.161939	0.348821
		822	-0.59468	-0.151667	-1.24343	-1.42868	-1.44786	-1.45094
		823	-0.921001	-0.296991	-1.40166	-1.29731	-2.53759	-2.36862
		824	-1.21871	-0.212654	-2.40911	-2.33584	-2.27412	-2.35156
		825	-0.230859	-0.0104042	0.385211	0.553372	0.217859	0.0183559
		826	-0.347374	-0.227416	-0.447591	-0.312827	0.126791	0.374839
		827	-0.61431	-0.568635	-0.882664	-0.80083	-1.78249	-1.9519
		828	-0.78442	0.0433939	-0.70308	-0.545192	-0.812873	-0.727765
		829	-0.967007	-1.26754	-2.52333	-2.17966	-2.13076	-1.8735
		830	-0.675013	0.788566	-0.136934	1.40549	1.57113	1.44486
		831	-0.431501	-0.472478	-0.24828	-1.45355	-0.233337	-0.617274
		832	-0.51755	-0.30691	-0.377096	-0.189771	-0.290805	0.199942
		833	-0.161928	-0.895695	-0.273926	-0.48573	-1.33454	-1.09671
		834	-0.334778	-0.984593	-0.972449	-1.19862	-0.976857	-0.902414
		835	-0.209715	0.295046	0.537376	0.785554	0.384277	0.275879
		836	-0.126441	-0.183989	-0.650104	-0.718783	-1.13698	-0.985122
		837	0.138042	0.254934	-1.1108	-1.2938	-2.68973	-3.33163
		838	-0.638307	-0.412735	0.0210359	0.0288246	-0.761082	-0.918525
		839	-0.382976	-0.567323	-1.14507	-0.978925	-3.1594	-3.08803
		840	-1.09551	-0.82487	-0.622619	-1.02424	-0.263279	-1.13866
		841	-1.071	0.389749	-1.90357	-3.28207	-2.57266	-2.46706
		842	-0.0383285	0.463607	-0.743478	0.606027	-3.16411	-4.34144
		843	-0.267222	-0.415119	-0.766654	-1.20975	-1.42013	-1.35243
		844	-0.177091	0.387448	0.0046229	-0.286343	-1.39438	-1.27533
		845	-0.366837	-0.507342	-1.01334	-1.29126	-1.9138	-2.20035
		846	-0.19059	0.571893	-0.620965	0.261762	-0.287009	-0.0163802
		847	-0.353323	-0.156889	-0.814533	-0.743173	-0.935973	-0.963225
		848	-0.112749	-0.416387	-1.19214	-1.47767	-1.90932	-1.99519
		849	-0.366291	0.140551	-0.37449	-0.248379	-0.0468697	-0.382553
		850	-0.712824	-0.114103	-0.426394	-1.21401	-1.39909	-1.16593
		851	-0.238785	-0.909005	-1.06268	0.037566	-0.422849	-1.16874
		852	-0.858075	-0.649154	-1.00469	-1.00469	-0.982779	-1.00469
		853	1.5215	-0.0801202	-0.963865	-2.26109	-2.90602	-2.59627
		854	-0.435447	0.0630001	0.137084	0.201294	0.358313	0.332152
		855	-0.905183	-0.903791	-1.472	-0.710416	-2.21623	-2.69266
		856	0.00530225	0.116452	-0.096589	-0.0268202	-0.462187	-0.627889
		857	-0.0760556	-0.698551	-0.438046	-0.672574	-1.2526	-1.27757
		858	-0.387826	-0.0881924	-0.963358	-0.788382	-0.933918	-0.681439
		859	-0.641489	-0.315388	-1.08739	-1.14678	-2.07995	-2.0429
		860	-0.95075	-1.34189	-2.26581	-2.34384	-4.22748	-4.59542
		861	-0.276503	0.0795132	-0.807287	-0.408395	-2.06272	-1.81344
		862	-0.426947	-1.63049	-2.30756	-2.01919	-1.85362	-1.35191
		863	-0.114327	-0.199343	-0.734222	-0.125239	-0.569596	-1.15948
		864	0.206046	-0.215761	-0.507987	-0.694204	0.278254	0.787531
		865	-0.613561	-0.824806	-1.18028	-1.26186	-1.42659	-1.86395
		866	-1.31776	0.172129	-0.951721	-1.64585	-1.08142	-1.41291
		867	-0.462328	-1.82603	-1.43359	-1.34789	-1.58754	-1.82298
		868	-0.426444	-0.572102	-1.60343	-1.21169	-1.927	-1.52813
		869	-0.261013	0.434106	0.551854	0.191958	0.76645	0.887956
		870	-0.434661	-0.519209	-0.887491	-1.18091	-2.59324	-2.59636
		871	-0.228926	-0.342724	0.00491032	-0.261333	-0.656288	-0.688518
		872	-0.623372	0.0157776	-1.03435	-0.914302	-4.17918	-4.70723
		873	-0.276	0.291236	-0.159776	0.166919	-0.223431	0.0295174
		874	-0.013648	-0.0350519	0.0876147	-0.25401	-0.942059	-0.219566
		875	-0.202646	-0.277996	-0.411447	-0.82568	-1.4548	-1.47794
		876	-0.164311	-0.29771	-1.061	-0.943024	-2.83052	-2.70311
		877	-0.162732	0.15691	-0.13809	0.114016	-0.285027	-0.214317
		878	-0.832567	-0.260069	-0.165344	-1.51286	-1.33765	-0.297461
		879	-0.387985	0.0815746	-0.319132	-0.110449	-0.475398	-0.38199
		880	0.172955	-0.0977051	-1.20208	-0.971685	-1.71144	-1.6102
		881	-0.357482	0.103585	0.148415	0.631124	0.67266	0.618331
		882	0.124002	0.137603	0.386208	0.585237	0.788248	0.644756
		883	-0.2305	-0.502313	-0.232912	0.147763	1.39056	1.48299
		884	-0.153932	-0.199858	-0.103229	0.0894472	0.456684	0.551925
		885	-0.249151	0.392244	0.307125	-0.0908833	-0.433768	-0.527906
		886	-0.867712	-0.0986647	-0.722385	-0.929866	-2.0002	-1.8774
		887	-0.368807	0.270597	1.33743	0.335615	0.6371	1.19306
		888	-0.385201	-0.453552	-1.26344	-1.29673	-0.76224	-0.925553
		889	-0.420195	-0.621995	-1.18813	-1.36675	-1.21046	-1.20906
		890	1.32885	-1.40561	-1.38742	-2.70566	-4.28292	-4.14708
		891	-0.467546	-0.705851	-0.859331	-1.26326	-1.63491	-1.92196
		892	-0.325244	-0.956587	-2.87865	-2.50175	-2.72547	-2.87363
		893	0.0536611	0.637478	1.63402	1.12052	0.768348	0.262675
		894	-0.283737	-0.433285	-0.604766	-0.427182	-1.02305	-0.878058
		895	-0.5402	0.287437	-0.457817	-0.0170319	-0.851979	-0.815655
		896	-0.0469211	-0.00241822	-0.371977	-0.295225	-0.663111	-0.305295
		897	-0.229105	-0.0395735	1.21076	0.540552	0.253806	0.637207
		898	-0.920417	-0.204264	-0.792482	-0.247614	-2.68834	-2.68121
		899	0.174251	-0.675383	-1.09305	-1.14624	0.413805	0.0433544
		900	-1.71342	-0.75233	-1.70303	-1.59192	-3.96127	-2.91779
		901	0.137717	-0.334356	-0.329805	-0.88836	-0.995186	-1.13135
		902	0.597301	0.278508	0.448112	0.110535	0.391438	0.319371
		903	-0.690338	0.0802326	-1.78612	-1.61903	0.317964	0.594781
		904	-0.25401	0.00769145	0.439622	0.805367	0.0481745	0.203939
		905	-0.572639	-0.581956	-0.291474	-0.021988	0.621319	0.64319
		906	-0.243238	-0.0586247	0.128781	-0.375431	0.0750326	0.0146928
		907	-0.272277	-0.101304	1.26181	0.937143	2.52631	1.74337
		908	0.0748348	-0.12635	-0.44715	-0.206794	-0.6943	-0.391688
		909	-0.433194	-0.344815	-0.905966	-0.816262	-0.552825	-0.425593
		910	-0.178508	-0.0155068	-0.00101704	0.408816	0.700966	0.559866
		911	-0.0552176	-0.014558	-0.566565	0.0519915	-0.534302	-0.683242
		912	-0.644282	-0.00757381	-0.76703	-0.526485	-4.99247	-5.34586
		913	-0.911989	-0.130019	-0.824867	0.129106	-3.48016	-4.11677
		914	-0.745216	0.0767637	-0.146657	-0.413541	0.945823	-0.0662334
		915	-0.135679	0.38526	0.38281	0.214564	0.163446	-0.127517
		916	-0.18349	-0.171561	-0.839324	-0.607383	-0.698444	-0.31521
		917	-0.263429	-0.650556	-1.1908	-0.159127	-0.803569	-1.03629
		918	-0.275096	0.110101	-0.397959	-0.488946	-0.798721	-0.936509
		919	-0.831707	-0.423938	-0.475277	0.0325674	-2.4146	-3.48772
		920	-0.0445112	0.0563	0.43494	-0.0241856	0.489125	0.677478
		921	-0.901173	0.365339	0.867726	0.838108	-0.972681	-0.658259
		922	-0.188109	-0.25685	-0.553016	-0.504936	-0.909661	-0.244363
		923	-0.212893	0.0137119	-0.888262	-0.902745	-1.19463	-1.34848
		924	-1.01612	-0.916134	-0.924397	0.934758	-1.37066	-1.77763
		925	-0.442996	-0.382577	-1.12155	-1.0366	-2.15647	-1.48733
		926	-0.399821	0.0327457	-0.441903	-0.264937	-0.690714	-0.577475
		927	-0.0372419	-0.300991	-0.247962	0.0958731	-0.495187	-0.00752167
		928	-0.533657	-0.358762	-0.690961	-0.700109	-0.85703	0.233209
		929	-0.517563	-1.19166	-1.6456	-2.40202	-2.81254	-3.57444
		930	-0.241701	-0.254521	0.263387	0.194327	0.277388	0.426401
		931	-0.245479	-0.272618	-0.559689	-0.840154	-0.520855	-0.451306
		932	-0.578968	0.331483	0.293754	-0.126034	-0.163892	0.166363
		933	-0.550144	-0.429924	-1.179	-1.16564	-1.72559	-0.935658
		934	-0.00332528	-0.802536	-0.780674	-1.48264	-2.03691	-1.98128
		935	-0.563786	-0.539206	-1.2446	-1.33398	-1.7306	-1.84918
		936	0.202818	-0.0696295	-0.107311	0.0830993	-0.391812	-0.0335584
		937	-0.543003	0.146868	1.04327	0.898666	0.899576	0.627069
		938	-0.21291	-0.0471765	-0.578278	-0.281191	-0.907152	-0.586427
		939	-0.392779	-0.171304	-0.448911	-0.720752	-1.2527	-1.1906
		940	-0.0834458	-0.0605196	-0.589109	-0.234079	-0.235459	0.00398312
		941	0.0767736	0.212633	0.528688	0.427058	-0.0740963	0.0877423
		942	-0.797855	-0.922819	-0.914754	-0.961009	-1.64942	-1.76408
		943	-0.27502	-0.316128	-0.851967	-0.914197	-1.10933	-1.3339
		944	-0.281802	-0.421102	-1.10776	-0.897276	-2.55188	-2.38853
		945	-0.147524	-0.0690092	-0.100121	-0.510166	-1.0113	-1.47532
		946	-0.084501	-0.2018	-0.39991	-0.548542	-0.822797	-0.260658
		947	-0.0911825	-0.094917	-0.801416	-1.20358	-1.98456	-1.83023
		948	-0.0287809	-0.360148	1.44165	0.965451	1.48383	1.67584
		949	0.0357065	-0.10013	-0.395671	-0.398095	-0.882449	-0.850263
		950	-0.513366	-0.125891	-0.0191857	-0.43919	0.719934	0.859757
		951	-0.608484	-0.241625	-0.507621	-0.78473	-0.481512	-0.0845036
		952	-0.0664075	-0.434919	-0.2907	-0.611338	-2.16869	-2.28871
		953	-0.572872	-0.75731	-0.480458	-0.245164	-0.753013	-0.759968
		954	0.374471	-0.447149	-0.746083	-0.401652	-0.415716	-0.717623
		955	-1.69018	-1.12856	-2.76596	-3.05884	-8.8826	-8.8826
		956	-0.94398	-4.98112	-4.21967	-5.09895	-6.59052	-10.7282
		957	-0.558555	-3.17937	-0.465835	-0.571152	-0.916058	-2.30573
		958	-1.6132	-5.70621	-3.35176	-3.86723	-5.54908	-6.48846
		959	-0.111528	-2.88727	-0.543262	-1.82499	-2.6572	-4.419
		960	-0.699462	-6.32586	-1.30923	-6.32586	-6.32586	-6.32586
		961	0.413422	-2.09306	-0.991251	-1.97329	-1.63773	-3.19928
		962	-0.506134	-2.52207	-0.915903	-2.39513	-2.99456	-4.8643
		963	-1.15862	-3.09563	-4.64863	-4.48208	-6.42745	-11.6896
		964	-1.10917	-2.11398	-1.88698	-1.58176	-0.779165	-1.63236
		965	-1.31517	0.067538	-0.529927	-2.83915	-0.80395	-1.10341
		966	-2.74247	-6.41134	-6.41134	-3.39014	-3.72279	-3.49365
		967	-1.07886	-0.833895	-0.362111	-2.7293	-2.09087	-4.19005
		968	-0.714648	-0.557086	-1.43237	-1.60505	-3.73316	-3.73149
		969	-0.479396	0.490242	0.29858	1.64181	2.08858	2.62585
		970	-0.415172	-0.600822	-0.9469	-1.55019	-2.4164	-1.99952
		971	-0.444975	-0.222511	-0.912539	-0.693029	-1.20093	-1.56709
		972	-0.129946	-0.055785	0.104707	-0.125559	-1.03525	-0.580226
		973	0.483854	-0.728551	-1.18312	-0.340419	-0.592766	-0.168937
		974	-0.108161	-0.0496812	0.278052	0.0855155	-0.0115777	-0.134824
		975	-0.410026	-0.182917	-0.352967	0.103245	-0.90681	-0.597166
		976	-0.971664	0.828549	0.40907	0.629849	-1.47718	-1.31088
		977	-0.207032	-0.132773	-0.290508	-0.406959	-1.18012	-1.16071
		978	-1.14394	-0.316422	-1.19074	-1.64665	-1.49233	-1.51097
		979	-2.53971	-3.95512	-3.05464	-3.02035	-4.36185	-3.93153
		980	-1.47863	-0.526526	-1.42073	-1.3249	-0.0369669	0.352969
		981	0.205411	-7.14974	0.969645	1.60176	1.3382	0.119324
		982	-0.206689	-0.606073	-0.494731	-1.06651	-1.7308	-1.89094
		983	-0.39365	-0.0653637	0.0294648	-0.774211	-1.43678	-1.3155
		984	-0.0817068	-1.12682	0.568691	-0.349123	0.0557758	-1.02543
		985	-0.74901	0.156824	1.22488	1.58121	1.76409	0.380088
		986	0.6618	0.555106	-0.090774	0.184133	-2.02269	-2.22373
		987	-0.647235	-0.214284	-0.239438	-0.245636	0.158991	0.402355
		988	-0.516631	0.110255	-0.241529	-0.218599	-0.820282	-0.744183
		989	-0.233596	0.236004	0.0450637	0.625531	0.32956	0.682119
		990	-0.526963	-0.386151	-0.481376	-0.699642	-0.725022	-0.499439
		991	0.449696	-0.0366555	0.0588933	0.0550704	-0.044238	0.165105
		992	-0.368949	-0.5399	-0.558707	-0.692743	-1.064	-1.39439
		993	0.0398822	0.135732	-0.13948	0.267055	-0.0934658	0.203627
		994	-0.560745	-0.1469	-0.620711	-0.827134	-0.734678	-0.541601
		995	-0.591832	-0.419922	0.987855	-0.494133	-2.1954	2.4208
		996	-1.59305	-3.79395	-2.39064	-2.44477	-3.12686	-3.65387
		997	-0.153368	-0.0925373	-0.601572	-0.547834	0.0411067	0.410996
		998	0.114051	-1.78148	-0.59826	-1.37569	-1.45096	-3.15218
		999	-0.393866	-0.63825	-0.692669	-0.0540508	-0.596122	-2.51576
		1000	-0.167197	0.302393	-0.0986391	0.0720887	0.48593	1.10198
		1001	-0.359282	-0.671991	-0.711975	-0.715527	-1.35942	-1.63133
		1002	-0.940303	-1.07393	-1.81065	-2.33663	-2.54078	-2.89967
		1003	-0.267095	-0.0725971	-0.427264	-0.908423	-1.47556	-1.177
		1004	-1.36785	-0.817373	-1.42795	-1.50688	-0.975487	-1.31033
		1005	-0.529869	0.380099	-0.250105	-0.156289	-0.556695	-0.31747
		1006	-0.875787	-0.486681	-0.699524	-0.851814	-1.22998	-0.916198
		1007	-1.57905	-4.25103	-5.64789	-5.62294	-5.56813	-5.52237
		1008	0.204627	-0.46633	0.0425436	-0.472426	-0.53769	-1.12678
		1009	0.299112	0.360303	0.70515	0.557207	0.951795	0.813105
		1010	0.788475	-0.856635	-0.0849929	-0.945633	-0.807063	-1.58555
		1011	-0.0984867	-0.509465	-1.23922	0.532058	-0.50533	-1.26692
		1012	-0.451061	-0.630246	-1.25557	-1.11633	-2.23942	-2.32186
		1013	-0.34651	-0.473785	-1.16327	-1.46042	-2.54294	-2.84185
		1014	-0.0371967	0.39227	0.165991	0.0873789	0.179978	0.103308
		1015	-0.687253	-1.45293	-5.78355	-5.0365	-6.09856	-6.2851
		1016	-0.0307224	0.566489	0.299678	0.772359	0.907517	0.792729
		1017	-0.0499252	-0.489691	-1.17893	-1.59363	-1.91043	-2.21328
		1018	-0.624713	-0.383286	-0.596307	-1.07516	-1.20683	-1.22809
		1019	-1.26744	-1.09244	-0.932607	-2.09771	-2.88436	-2.8122
		1020	0.0975292	0.989874	1.56413	2.19729	1.19557	0.756731
		1021	-0.237915	-0.876733	-0.655884	-0.726249	-0.929862	-0.827615
		1022	-0.371136	-0.598163	-1.56538	-1.69682	-2.10026	-1.68702
		1023	-1.82559	-0.883918	-6.23817	-6.63447	-8.0198	-7.69569
		1024	-0.799667	0.465501	-2.31412	-2.19507	-2.15911	-2.17967
		1025	-0.348489	-0.543071	-1.39351	-0.840604	-2.07452	-1.79537
		1026	-1.33484	-3.75529	-3.30394	-4.98075	-6.03928	-5.28236
		1027	-1.04555	-1.28943	-0.393088	-1.18972	-1.46194	-1.62978
		1028	-0.399206	-1.64913	-2.69772	-2.32542	-1.78772	-2.47035
		1029	-0.677734	-0.311561	0.410021	0.0565143	0.110498	0.530542
		1030	0.107579	-0.0214102	0.0700259	0.141179	0.39958	0.401378
		1031	0.148089	0.676706	0.221322	0.452122	-0.171869	-0.619342
		1032	-0.423389	-0.374987	-1.15663	-1.565	-2.16414	-2.06893
		1033	-0.544663	-2.95802	-2.893	-2.81705	-2.82316	-2.82122
		1034	-0.938187	-0.34948	-1.391	-1.72167	-2.13902	-1.73472
		1035	-0.195873	0.114049	-0.047793	0.0655575	0.198505	-0.19345
		1036	0.279179	0.29489	0.655616	0.367276	-0.245744	-0.290921
		1037	0.0591459	0.21574	0.0896661	-0.0115724	0.208879	-0.136258
		1038	-0.201192	-0.0600665	-0.503007	-0.281918	-0.482007	-1.15047
		1039	-0.0016847	-1.12124	-1.98245	-2.10929	-2.11813	-2.08896
		1040	-0.286752	-1.23232	-1.5859	-1.58399	-1.46583	-1.57557
		1041	-0.0424938	0.785967	2.13828	1.58853	1.14213	0.104391
		1042	-0.71835	-1.97995	-1.0251	-2.03769	-2.47647	-2.21743
		1043	-1.60408	-2.37864	-3.24969	-3.43349	-3.13179	0.620189
		1044	-0.293284	-0.198705	-0.850744	-1.08135	-0.669694	-0.406292
		1045	-0.569029	-0.225198	-0.958025	-1.06794	-1.40719	-1.34056
		1046	0.0860359	0.176983	0.278621	0.340251	-1.65921	-1.97652
		1047	-0.101223	-0.31664	0.0795522	-0.645922	-0.770372	-0.126606
		1048	-0.128652	0.0103862	-1.38487	-0.907844	-2.41203	-2.23684
		1049	0.160211	0.788764	0.701652	1.07405	1.15266	0.980819
		1050	-0.247181	-0.272387	-0.728784	-0.348535	-0.799103	-0.682295
		1051	-0.576924	-0.0918211	-0.848963	-0.434626	-1.5157	-1.59056
		1052	-0.582899	0.213564	-1.00394	-0.916636	-1.44685	-1.38059
		1053	-2.37178	-5.03259	-5.85424	-6.55991	-8.187	-9.47643
		1054	-0.685549	-1.47677	-3.13131	-2.80934	-2.0339	-2.98685
		1055	-1.85341	0.583558	-1.72062	-0.188476	-3.08776	-4.35536
		1056	-0.341048	-0.057348	-0.557411	-0.962529	-0.668575	-0.921181
		1057	-0.683942	-0.65379	-0.870802	-0.070972	-4.58759	-4.62
		1058	-1.19187	-0.570018	-1.23186	-0.68124	-4.95554	-6.289
		1059	-0.991211	0.381396	-1.05046	0.345404	-3.08464	-3.93196
		1060	0.5697	0.985314	1.839	1.59761	0.921033	1.41323
		1061	-0.83673	0.479952	-0.631292	-0.42344	-0.958735	-2.4298
		1062	-0.393342	-0.0421378	-0.43346	-0.330401	-4.31699	-4.69677
		1063	-0.791619	-1.21391	-1.65978	-1.9716	-4.55676	-5.2897
		1064	-0.74773	0.661245	-0.849292	0.71118	-4.3715	-4.60612
		1065	-0.747003	-0.0198913	-1.22104	0.111563	-4.61657	-5.71106
		1066	-0.646851	-0.163143	-1.08191	-0.99332	-1.65912	-1.22979
		1067	-0.569693	-0.411054	-0.760249	-0.257351	-4.80797	-5.39745
		1068	-0.140824	-0.625805	-0.543062	-1.44232	-0.902525	-1.03335
		1069	-1.20015	-0.449999	-1.04457	-0.252559	-3.48567	-5.03578
		1070	-0.868606	-0.149059	-0.931845	-0.727086	-5.62493	-5.50122
		1071	-0.620501	-0.42515	-0.304985	-0.479691	-3.08423	-4.3466
		1072	-0.742454	-0.520448	-0.861021	-0.340952	-3.98728	-5.1025
		1073	0.541979	-2.14874	-2.5909	-2.5909	-2.41936	-2.5909
		1074	-0.898801	-0.163235	-1.23019	-0.349401	-2.17734	-2.34543
		1075	0.713487	-0.326651	-4.44183	-4.57517	-4.17411	-4.36921

## Sheet: Fig2a
Figure 2a
		Isoform switch analysis (mean values plotted)
			vU1.3/.4-KO	vU1.8-KO
		ORF	56.99	63.09	% genes
		domain	63.44	57.59
		IDR	52.75	55.22
		intron	57.14	49.99
		NMD	66.68	59.37
		ORF	63.97	49.99
		singal	56.53	55.17
		non coding	61.91	53.84

## Sheet: Fig2c
Figure 2c
	% of unique genes with at least one AS event (with |Δpsi|>0.1)
		vU1.3/.4-KO	vU1.8-KO
	TE	41.48	36.29
	TS	29.73	23.52
	CE	13.39	19.23
	IR	4.68	6.41
	AA	4.61	6.1
	AD	4.21	5.86
	AF	1.11	1.56
	AL	0.79	1.04

## Sheet: Fig2g
Figure 2g
	RT-qPCR (mean change relative to wt)			expt1	expt2
				vU1.3-KO	vU1.3-KO
		HSC70	repl1	0.909442	0.933033
			repl2	0.920742	0.888843	mean	SD
			repl3	0.876606	0.912252	0.90682	0.0207529
		SPCS2	repl1		0.874342
			repl2	0.702317	0.802814	mean	SD
			repl3	1.44143	0.761808	0.78532	0.0722799
			**values in red are compromised by abnormal
			melting curves and not considered in calculations

## Sheet: Fig2h
Figure 2h
	number of genes with alternative 3'UTR usage
		in vU1.3/.4-KO	355	more usage
			184	less usage
		in vU1.8-KO	356	more usage
			1070	less usage

## Sheet: Fig2j
Figure 2j
	RT-qPCR (mean change relative to wt)			expt1	expt2
				vU1.8-KO	vU1.8-KO
		HSC70	repl1	1.11039	1.36604
			repl2	0.942785	1.01396	mean	SD
			repl3	0.926588	1.13542	1.08253	0.162788
		TOP2A	repl1		0.656333
			repl2		0.70344	mean	SD
			repl3	1.96224	0.746131	0.701968	0.0449169
			**values in red are compromised by abnormal
			melting curves and not considered in calculations

## Sheet: Fig3i
Figure 3i
	number of RSSs lost/gainedin RNA-seq data
			vU1.3/.4-KO	vU1.8-KO
		lost standalone	12	6
		lost linked to exon	91	134
		gained standalone	13	3
		gained linked to exon	74	89

[truncated: 8 more sheets: Fig3j, SupplFig1d, SupplFig2a, SupplFig2d, SupplFig2j, SupplFig4a, SupplFig4c, SupplFig5a]
